# Supplementary material for: Miniature type V-F CRISPR-Cas nucleases enable targeted DNA modification in cells
Source: Nat Commun. 2021 Oct 26;12:6191. doi: 10.1038/s41467-021-26469-4 (PMC8548392; doi:10.1038/s41467-021-26469-4)
Supplement: Supplementary file 2 — Supplementary Data 1 [file 41467_2021_26469_MOESM2_ESM.xlsx]

## Sheet: waxy
Plant ID	Plasmids Used in Transformation	Treatment	% Edited Reads	LIMs ID
20.META394.E.1.21	RV039055, RV008870_waxy	1x 45°C	0	AL2970036
20.META394.E.1.22	RV039055, RV008870_waxy	1x 45°C	0	AL2970037
20.META394.E.1.23	RV039055, RV008870_waxy	1x 45°C	0	AL2970038
20.META394.E.1.24	RV039055, RV008870_waxy	1x 45°C	100	AL2970039
20.META394.E.2.36	RV039055, RV008870_waxy	1x 45°C	0	AL2970040
20.META394.E.2.37	RV039055, RV008870_waxy	1x 45°C	0	AL2970041
20.META394.E.2.38	RV039055, RV008870_waxy	1x 45°C	50.9967	AL2970042
20.META394.E.2.39	RV039055, RV008870_waxy	1x 45°C	0	AL2970043
20.META394.E.2.40	RV039055, RV008870_waxy	1x 45°C	0	AL2970044
20.META394.E.2.41	RV039055, RV008870_waxy	1x 45°C	0	AL2970045
20.META394.E.2.42	RV039055, RV008870_waxy	1x 45°C	0	AL2970046
20.META394.E.2.43	RV039055, RV008870_waxy	1x 45°C	0	AL2970047
20.META394.E.2.44	RV039055, RV008870_waxy	1x 45°C	0	AL2970048
20.META394.E.2.45	RV039055, RV008870_waxy	1x 45°C	58.4186	AL2970049
20.META394.E.2.46	RV039055, RV008870_waxy	1x 45°C	0	AL2970050
20.META394.E.2.47	RV039055, RV008870_waxy	1x 45°C	50.2126	AL2970051
20.META394.E.2.48	RV039055, RV008870_waxy	1x 45°C	100	AL2970052
20.META394.E.2.49	RV039055, RV008870_waxy	1x 45°C	100	AL2970053
20.META394.E.2.50	RV039055, RV008870_waxy	1x 45°C	50	AL2970054
20.META394.E.3.1	RV039055, RV008870_waxy	1x 45°C	0	AL2970055
20.META394.E.3.2	RV039055, RV008870_waxy	1x 45°C	0	AL2970056
20.META394.E.3.3	RV039055, RV008870_waxy	1x 45°C	100	AL2970057
20.META394.E.3.4	RV039055, RV008870_waxy	1x 45°C	0	AL2970058
20.META394.E.3.5	RV039055, RV008870_waxy	1x 45°C	44.7545	AL2970059
20.META394.E.3.6	RV039055, RV008870_waxy	1x 45°C	0	AL2970060
20.META394.E.3.7	RV039055, RV008870_waxy	1x 45°C	50.4758	AL2970061
20.META394.E.3.8	RV039055, RV008870_waxy	1x 45°C	48.0247	AL2970062
20.META394.E.3.9	RV039055, RV008870_waxy	1x 45°C	0	AL2970063
20.META394.E.3.10	RV039055, RV008870_waxy	1x 45°C	100	AL2970064
20.META394.E.3.11	RV039055, RV008870_waxy	1x 45°C	49.0324	AL2970065
20.META394.E.3.12	RV039055, RV008870_waxy	1x 45°C	48.1218	AL2970066
20.META394.E.4.1	RV039055, RV008870_waxy	1x 45°C	29.5651	AL2970067
20.META394.E.4.2	RV039055, RV008870_waxy	1x 45°C	0	AL2970068
20.META394.E.4.3	RV039055, RV008870_waxy	1x 45°C	0	AL2970069
20.META394.E.4.4	RV039055, RV008870_waxy	1x 45°C	0	AL2970070
20.META394.E.4.5	RV039055, RV008870_waxy	1x 45°C	100	AL2970071
20.META394.E.4.6	RV039055, RV008870_waxy	1x 45°C	0	AL2970072
20.META394.E.4.7	RV039055, RV008870_waxy	1x 45°C	0	AL2970073
20.META394.E.4.8	RV039055, RV008870_waxy	1x 45°C	3.8236	AL2970074
20.META394.E.4.9	RV039055, RV008870_waxy	1x 45°C	45.3904	AL2970075
20.META394.E.4.10	RV039055, RV008870_waxy	1x 45°C	44.8059	AL2970076
20.META394.E.4.11	RV039055, RV008870_waxy	1x 45°C	0	AL2970077
20.META394.E.4.12	RV039055, RV008870_waxy	1x 45°C	0	AL2970078
20.META394.E.4.13	RV039055, RV008870_waxy	1x 45°C	0	AL2970079
20.META394.E.4.14	RV039055, RV008870_waxy	1x 45°C	100	AL2970080
20.META394.E.4.15	RV039055, RV008870_waxy	1x 45°C	0	AL2970081
20.META394.E.4.16	RV039055, RV008870_waxy	1x 45°C	0	AL2970082
20.META394.E.1.1	RV039055, RV008870_waxy	1x 45°C	47.7674	AL2590016
20.META394.E.1.2	RV039055, RV008870_waxy	1x 45°C	0	AL2590017
20.META394.E.1.3	RV039055, RV008870_waxy	1x 45°C	0	AL2590018
20.META394.E.1.4	RV039055, RV008870_waxy	1x 45°C	0	AL2590019
20.META394.E.1.5	RV039055, RV008870_waxy	1x 45°C	0	AL2590020
20.META394.E.1.6	RV039055, RV008870_waxy	1x 45°C	47.9607	AL2590021
20.META394.E.1.7	RV039055, RV008870_waxy	1x 45°C	0	AL2590022
20.META394.E.1.8	RV039055, RV008870_waxy	1x 45°C	0	AL2590023
20.META394.E.1.9	RV039055, RV008870_waxy	1x 45°C	0	AL2590024
20.META394.E.1.10	RV039055, RV008870_waxy	1x 45°C	53.3129	AL2590025
20.META394.E.1.11	RV039055, RV008870_waxy	1x 45°C	0	AL2590026
20.META394.E.1.12	RV039055, RV008870_waxy	1x 45°C	0	AL2590027
20.META394.E.1.13	RV039055, RV008870_waxy	1x 45°C	0	AL2590028
20.META394.E.1.14	RV039055, RV008870_waxy	1x 45°C	0	AL2590029
20.META394.E.1.15	RV039055, RV008870_waxy	1x 45°C	100	AL2590030
20.META394.E.1.16	RV039055, RV008870_waxy	1x 45°C	100	AL2590031
20.META394.E.1.17	RV039055, RV008870_waxy	1x 45°C	50.7807	AL2590032
20.META394.E.1.18	RV039055, RV008870_waxy	1x 45°C	0	AL2590033
20.META394.E.1.19	RV039055, RV008870_waxy	1x 45°C	100	AL2590034
20.META394.E.1.20	RV039055, RV008870_waxy	1x 45°C	0	AL2590035
20.META394.E.2.1	RV039055, RV008870_waxy	1x 45°C	0	AL2590064
20.META394.E.2.2	RV039055, RV008870_waxy	1x 45°C	48.3021	AL2590065
20.META394.E.2.3	RV039055, RV008870_waxy	1x 45°C	51.2033	AL2590066
20.META394.E.2.4	RV039055, RV008870_waxy	1x 45°C	0	AL2590067
20.META394.E.2.5	RV039055, RV008870_waxy	1x 45°C	100	AL2590068
20.META394.E.2.6	RV039055, RV008870_waxy	1x 45°C	0	AL2590069
20.META394.E.2.7	RV039055, RV008870_waxy	1x 45°C	0	AL2590070
20.META394.E.2.8	RV039055, RV008870_waxy	1x 45°C	100	AL2590071
20.META394.E.2.9	RV039055, RV008870_waxy	1x 45°C	51.9557	AL2590072
20.META394.E.2.10	RV039055, RV008870_waxy	1x 45°C	0	AL2590073
20.META394.E.2.11	RV039055, RV008870_waxy	1x 45°C	56.8059	AL2590074
20.META394.E.2.12	RV039055, RV008870_waxy	1x 45°C	0	AL2590075
20.META394.E.2.13	RV039055, RV008870_waxy	1x 45°C	0	AL2590076
20.META394.E.2.14	RV039055, RV008870_waxy	1x 45°C	99.9999	AL2590077
20.META394.E.2.15	RV039055, RV008870_waxy	1x 45°C	0	AL2590078
20.META394.E.2.16	RV039055, RV008870_waxy	1x 45°C	0	AL2590079
20.META394.E.2.17	RV039055, RV008870_waxy	1x 45°C	0	AL2590080
20.META394.E.2.18	RV039055, RV008870_waxy	1x 45°C	100	AL2590081
20.META394.E.2.19	RV039055, RV008870_waxy	1x 45°C	50.3511	AL2590082
20.META394.E.2.20	RV039055, RV008870_waxy	1x 45°C	100	AL2590083
20.META394.E.2.21	RV039055, RV008870_waxy	1x 45°C	100	AL2590084
20.META394.E.2.22	RV039055, RV008870_waxy	1x 45°C	100	AL2590085
20.META394.E.2.23	RV039055, RV008870_waxy	1x 45°C	0	AL2590086
20.META394.E.2.24	RV039055, RV008870_waxy	1x 45°C	0	AL2590087
20.META394.E.2.25	RV039055, RV008870_waxy	1x 45°C	100	AL2590088
20.META394.E.2.26	RV039055, RV008870_waxy	1x 45°C	0	AL2590089
20.META394.E.2.27	RV039055, RV008870_waxy	1x 45°C	0	AL2590090
20.META394.E.2.28	RV039055, RV008870_waxy	1x 45°C	0	AL2590091
20.META394.E.2.29	RV039055, RV008870_waxy	1x 45°C	0	AL2590092
20.META394.E.2.30	RV039055, RV008870_waxy	1x 45°C	0	AL2590093
20.META394.E.2.31	RV039055, RV008870_waxy	1x 45°C	0	AL2590094
20.META394.E.2.32	RV039055, RV008870_waxy	1x 45°C	49.4488	AL2590095
20.META394.E.2.33	RV039055, RV008870_waxy	1x 45°C	0	AL2590096
20.META394.E.2.34	RV039055, RV008870_waxy	1x 45°C	0	AL2590097
20.META394.E.2.35	RV039055, RV008870_waxy	1x 45°C	100	AL2590098
20.META394.E.1.25	RV039055, RV008870_waxy	1x 45°C	0	AL3930121
20.META394.E.1.26	RV039055, RV008870_waxy	1x 45°C	0	AL3930122
20.META394.E.1.27	RV039055, RV008870_waxy	1x 45°C	48.2161	AL3930123
20.META394.E.1.28	RV039055, RV008870_waxy	1x 45°C	35.6653	AL3930124
20.META394.E.1.29	RV039055, RV008870_waxy	1x 45°C	46.9697	AL3930125
20.META394.E.1.30	RV039055, RV008870_waxy	1x 45°C	0	AL3930126
20.META394.E.1.31	RV039055, RV008870_waxy	1x 45°C	0	AL3930127
20.META394.E.1.32	RV039055, RV008870_waxy	1x 45°C	48.3788	AL3930128
20.META394.E.1.33	RV039055, RV008870_waxy	1x 45°C	0	AL3930129
20.META394.E.2.51	RV039055, RV008870_waxy	1x 45°C	0	AL3930130
20.META394.E.2.52	RV039055, RV008870_waxy	1x 45°C	13.7599	AL3930131
20.META394.E.2.53	RV039055, RV008870_waxy	1x 45°C	0	AL3930132
20.META394.E.2.54	RV039055, RV008870_waxy	1x 45°C	45.6543	AL3930133
20.META394.E.2.55	RV039055, RV008870_waxy	1x 45°C	0	AL3930134
20.META394.E.2.56	RV039055, RV008870_waxy	1x 45°C	0	AL3930135
20.META394.E.2.57	RV039055, RV008870_waxy	1x 45°C	100	AL3930136
20.META394.E.2.58	RV039055, RV008870_waxy	1x 45°C	0	AL3930137
20.META394.E.2.59	RV039055, RV008870_waxy	1x 45°C	0	AL3930138
20.META394.E.2.60	RV039055, RV008870_waxy	1x 45°C	0	AL3930139
20.META394.E.2.61	RV039055, RV008870_waxy	1x 45°C	0	AL3930140
20.META394.E.2.62	RV039055, RV008870_waxy	1x 45°C	100	AL3930141
20.META394.E.2.63	RV039055, RV008870_waxy	1x 45°C	26.5143	AL3930142
20.META394.E.2.64	RV039055, RV008870_waxy	1x 45°C	33.2902	AL3930143
20.META394.E.2.65	RV039055, RV008870_waxy	1x 45°C	53.2816	AL3930144
20.META394.E.2.66	RV039055, RV008870_waxy	1x 45°C	51.1616	AL3930145
20.META394.E.2.67	RV039055, RV008870_waxy	1x 45°C	0	AL3930146
20.META394.E.2.68	RV039055, RV008870_waxy	1x 45°C	0	AL3930147
20.META394.E.2.69	RV039055, RV008870_waxy	1x 45°C	0	AL3930148
20.META394.E.2.70	RV039055, RV008870_waxy	1x 45°C	0	AL3930149
20.META394.E.2.71	RV039055, RV008870_waxy	1x 45°C	100	AL3930150
20.META394.E.2.72	RV039055, RV008870_waxy	1x 45°C	98.6181	AL3930151
20.META394.E.2.73	RV039055, RV008870_waxy	1x 45°C	0	AL3930152
20.META394.E.2.74	RV039055, RV008870_waxy	1x 45°C	0	AL3930153
20.META394.E.2.75	RV039055, RV008870_waxy	1x 45°C	0	AL3930154
20.META394.E.2.76	RV039055, RV008870_waxy	1x 45°C	28.4603	AL3930155
20.META394.E.2.77	RV039055, RV008870_waxy	1x 45°C	46.2837	AL3930156
20.META394.E.2.78	RV039055, RV008870_waxy	1x 45°C	0	AL3930157
20.META394.E.2.79	RV039055, RV008870_waxy	1x 45°C	0	AL3930158
20.META394.E.2.80	RV039055, RV008870_waxy	1x 45°C	100	AL3930159
20.META394.E.2.81	RV039055, RV008870_waxy	1x 45°C	0	AL3930160
20.META394.E.2.82	RV039055, RV008870_waxy	1x 45°C	37.387	AL3930161
20.META394.E.2.83	RV039055, RV008870_waxy	1x 45°C	51.0734	AL3930162
20.META394.E.2.84	RV039055, RV008870_waxy	1x 45°C	48.0095	AL3930163
20.META394.E.2.85	RV039055, RV008870_waxy	1x 45°C	0	AL3930164
20.META394.E.3.13	RV039055, RV008870_waxy	1x 45°C	0	AL3930165
20.META394.E.3.14	RV039055, RV008870_waxy	1x 45°C	49.495	AL3930166
20.META394.E.3.15	RV039055, RV008870_waxy	1x 45°C	0	AL3930167
20.META394.E.3.16	RV039055, RV008870_waxy	1x 45°C	75.8217	AL3930168
20.META394.E.3.17	RV039055, RV008870_waxy	1x 45°C	0	AL3930169
20.META394.E.3.18	RV039055, RV008870_waxy	1x 45°C	54.951	AL3930170
20.META394.E.3.19	RV039055, RV008870_waxy	1x 45°C	0	AL3930171
20.META394.E.3.20	RV039055, RV008870_waxy	1x 45°C	0	AL3930172
20.META394.E.3.21	RV039055, RV008870_waxy	1x 45°C	100	AL3930173
20.META394.E.3.22	RV039055, RV008870_waxy	1x 45°C	49.6038	AL3930174
20.META394.E.3.23	RV039055, RV008870_waxy	1x 45°C	0	AL3930175
20.META394.E.3.24	RV039055, RV008870_waxy	1x 45°C	0	AL3930176
20.META394.E.3.25	RV039055, RV008870_waxy	1x 45°C	4.3949	AL3930177
20.META394.E.3.26	RV039055, RV008870_waxy	1x 45°C	5.0532	AL3930178
20.META394.E.3.27	RV039055, RV008870_waxy	1x 45°C	0	AL3930179
20.META394.E.3.28	RV039055, RV008870_waxy	1x 45°C	0	AL3930180
20.META394.E.3.29	RV039055, RV008870_waxy	1x 45°C	100	AL3930181
20.META394.E.3.30	RV039055, RV008870_waxy	1x 45°C	0	AL3930182
20.META394.E.3.31	RV039055, RV008870_waxy	1x 45°C	50.0957	AL3930183
20.META394.E.3.32	RV039055, RV008870_waxy	1x 45°C	48.7161	AL3930184
20.META394.E.3.33	RV039055, RV008870_waxy	1x 45°C	95.97	AL3930185
20.META394.E.3.34	RV039055, RV008870_waxy	1x 45°C	0	AL3930186
20.META394.E.3.35	RV039055, RV008870_waxy	1x 45°C	0	AL3930187
20.META394.E.3.36	RV039055, RV008870_waxy	1x 45°C	0	AL3930188
20.META394.E.3.37	RV039055, RV008870_waxy	1x 45°C	51.091	AL3930189
20.META394.E.3.38	RV039055, RV008870_waxy	1x 45°C	23.0454	AL3930190
20.META394.E.3.39	RV039055, RV008870_waxy	1x 45°C	46.7042	AL3930191
20.META394.E.3.40	RV039055, RV008870_waxy	1x 45°C	48.6172	AL3930192
20.META394.E.3.41	RV039055, RV008870_waxy	1x 45°C	0	AL3930193
20.META394.E.3.42	RV039055, RV008870_waxy	1x 45°C	47.337	AL3930194
20.META394.E.3.43	RV039055, RV008870_waxy	1x 45°C	0	AL3930195
20.META394.E.3.44	RV039055, RV008870_waxy	1x 45°C	48.4594	AL3930196
20.META394.E.3.45	RV039055, RV008870_waxy	1x 45°C	28.1859	AL3930197
20.META394.E.3.46	RV039055, RV008870_waxy	1x 45°C	0	AL3930198
20.META394.E.3.47	RV039055, RV008870_waxy	1x 45°C	46.3952	AL3930199
20.META394.E.4.17	RV039055, RV008870_waxy	1x 45°C	53.1766	AL3930200
20.META394.E.4.18	RV039055, RV008870_waxy	1x 45°C	0	AL3930201
20.META394.E.4.19	RV039055, RV008870_waxy	1x 45°C	0	AL3930202
20.META394.E.4.20	RV039055, RV008870_waxy	1x 45°C	0	AL3930203
20.META394.E.4.21	RV039055, RV008870_waxy	1x 45°C	0	AL3930204
20.META394.E.4.22	RV039055, RV008870_waxy	1x 45°C	0	AL3930205
20.META394.E.4.23	RV039055, RV008870_waxy	1x 45°C	97.0747	AL3930206
20.META394.E.4.24	RV039055, RV008870_waxy	1x 45°C	0	AL3930207
20.META394.E.4.25	RV039055, RV008870_waxy	1x 45°C	85.3131	AL3930208
20.META394.E.4.26	RV039055, RV008870_waxy	1x 45°C	48.2107	AL3930209
20.META394.E.4.27	RV039055, RV008870_waxy	1x 45°C	0	AL3930210
20.META394.E.4.28	RV039055, RV008870_waxy	1x 45°C	0	AL3930211
20.META394.E.4.29	RV039055, RV008870_waxy	1x 45°C	0	AL3930212
20.META394.E.4.30	RV039055, RV008870_waxy	1x 45°C	0	AL3930213
20.META394.E.4.31	RV039055, RV008870_waxy	1x 45°C	1.6227	AL3930214
20.META394.E.4.32	RV039055, RV008870_waxy	1x 45°C	0	AL3930215
20.META394.E.4.33	RV039055, RV008870_waxy	1x 45°C	0	AL3930216
20.META394.E.4.34	RV039055, RV008870_waxy	1x 45°C	0	AL3930217
20.META394.E.4.35	RV039055, RV008870_waxy	1x 45°C	89.0343	AL3930218
20.META394.E.4.36	RV039055, RV008870_waxy	1x 45°C	0	AL3930219
20.META394.E.4.37	RV039055, RV008870_waxy	1x 45°C	38.3945	AL3930220
20.META394.E.4.38	RV039055, RV008870_waxy	1x 45°C	0	AL3930221
20.META394.E.4.39	RV039055, RV008870_waxy	1x 45°C	0	AL3930222
20.META394.E.4.40	RV039055, RV008870_waxy	1x 45°C	0	AL3930223
20.META394.E.4.41	RV039055, RV008870_waxy	1x 45°C	100	AL3930224
20.META394.E.4.42	RV039055, RV008870_waxy	1x 45°C	0	AL3930225
20.META394.E.4.43	RV039055, RV008870_waxy	1x 45°C	0	AL3930226
20.META394.E.4.44	RV039055, RV008870_waxy	1x 45°C	50.8193	AL3930227
20.META394.E.4.45	RV039055, RV008870_waxy	1x 45°C	0	AL3930228
20.META394.E.4.46	RV039055, RV008870_waxy	1x 45°C	0	AL3930229
20.META394.E.4.47	RV039055, RV008870_waxy	1x 45°C	0	AL3930230
20.META394.E.4.48	RV039055, RV008870_waxy	1x 45°C	100	AL3930231
20.META394.E.4.49	RV039055, RV008870_waxy	1x 45°C	0	AL3930232
20.META394.E.4.50	RV039055, RV008870_waxy	1x 45°C	100	AL3930233
20.META394.D.1.1	RV039055, RV008870_waxy	28°C Only	0	AL2590001
20.META394.D.1.2	RV039055, RV008870_waxy	28°C Only	0	AL2590002
20.META394.D.1.3	RV039055, RV008870_waxy	28°C Only	0	AL2590003
20.META394.D.1.4	RV039055, RV008870_waxy	28°C Only	0	AL2590004
20.META394.D.1.5	RV039055, RV008870_waxy	28°C Only	0	AL2590005
20.META394.D.1.6	RV039055, RV008870_waxy	28°C Only	0	AL2590006
20.META394.D.1.7	RV039055, RV008870_waxy	28°C Only	0	AL2590007
20.META394.D.1.8	RV039055, RV008870_waxy	28°C Only	0	AL2590008
20.META394.D.1.9	RV039055, RV008870_waxy	28°C Only	0	AL2590009
20.META394.D.1.10	RV039055, RV008870_waxy	28°C Only	0	AL2590010
20.META394.D.1.11	RV039055, RV008870_waxy	28°C Only	0	AL2590011
20.META394.D.1.12	RV039055, RV008870_waxy	28°C Only	0	AL2590012
20.META394.D.1.13	RV039055, RV008870_waxy	28°C Only	0	AL2590013
20.META394.D.1.14	RV039055, RV008870_waxy	28°C Only	0	AL2590014
20.META394.D.1.15	RV039055, RV008870_waxy	28°C Only	0	AL2590015
20.META394.D.2.1	RV039055, RV008870_waxy	28°C Only	0	AL2590040
20.META394.D.2.2	RV039055, RV008870_waxy	28°C Only	0	AL2590041
20.META394.D.2.3	RV039055, RV008870_waxy	28°C Only	0	AL2590042
20.META394.D.2.4	RV039055, RV008870_waxy	28°C Only	0	AL2590043
20.META394.D.2.5	RV039055, RV008870_waxy	28°C Only	0	AL2590044
20.META394.D.2.6	RV039055, RV008870_waxy	28°C Only	0	AL2590045
20.META394.D.2.7	RV039055, RV008870_waxy	28°C Only	0	AL2590046
20.META394.D.2.8	RV039055, RV008870_waxy	28°C Only	0	AL2590047
20.META394.D.2.9	RV039055, RV008870_waxy	28°C Only	0	AL2590048
20.META394.D.2.10	RV039055, RV008870_waxy	28°C Only	0	AL2590049
20.META394.D.2.11	RV039055, RV008870_waxy	28°C Only	0	AL2590050
20.META394.D.2.12	RV039055, RV008870_waxy	28°C Only	0	AL2590051
20.META394.D.2.13	RV039055, RV008870_waxy	28°C Only	0	AL2590052
20.META394.D.2.14	RV039055, RV008870_waxy	28°C Only	0	AL2590053
20.META394.D.2.15	RV039055, RV008870_waxy	28°C Only	0	AL2590054
20.META394.D.2.16	RV039055, RV008870_waxy	28°C Only	0	AL2590055
20.META394.D.2.17	RV039055, RV008870_waxy	28°C Only	0	AL2590056
20.META394.D.2.18	RV039055, RV008870_waxy	28°C Only	0	AL2590057
20.META394.D.2.19	RV039055, RV008870_waxy	28°C Only	0	AL2590058
20.META394.D.2.20	RV039055, RV008870_waxy	28°C Only	0	AL2590059
20.META394.D.2.21	RV039055, RV008870_waxy	28°C Only	0	AL2590060
20.META394.D.2.22	RV039055, RV008870_waxy	28°C Only	0	AL2590061
20.META394.D.2.23	RV039055, RV008870_waxy	28°C Only	0	AL2590062
20.META394.D.2.24	RV039055, RV008870_waxy	28°C Only	0	AL2590063
20.META394.D.1.16	RV039055, RV008870_waxy	28°C Only	0	AL3930001
20.META394.D.1.17	RV039055, RV008870_waxy	28°C Only	0	AL3930002
20.META394.D.1.18	RV039055, RV008870_waxy	28°C Only	0	AL3930003
20.META394.D.1.19	RV039055, RV008870_waxy	28°C Only	0	AL3930004
20.META394.D.1.20	RV039055, RV008870_waxy	28°C Only	0	AL3930005
20.META394.D.1.21	RV039055, RV008870_waxy	28°C Only	0	AL3930006
20.META394.D.1.22	RV039055, RV008870_waxy	28°C Only	0	AL3930007
20.META394.D.1.23	RV039055, RV008870_waxy	28°C Only	0	AL3930008
20.META394.D.1.24	RV039055, RV008870_waxy	28°C Only	0	AL3930009
20.META394.D.1.25	RV039055, RV008870_waxy	28°C Only	0	AL3930010
20.META394.D.1.26	RV039055, RV008870_waxy	28°C Only	0	AL3930011
20.META394.D.1.27	RV039055, RV008870_waxy	28°C Only	0	AL3930012
20.META394.D.1.28	RV039055, RV008870_waxy	28°C Only	0	AL3930013
20.META394.D.1.29	RV039055, RV008870_waxy	28°C Only	0	AL3930014
20.META394.D.1.30	RV039055, RV008870_waxy	28°C Only	0	AL3930015
20.META394.D.1.31	RV039055, RV008870_waxy	28°C Only	0	AL3930016
20.META394.D.1.32	RV039055, RV008870_waxy	28°C Only	0	AL3930017
20.META394.D.1.33	RV039055, RV008870_waxy	28°C Only	0	AL3930018
20.META394.D.1.34	RV039055, RV008870_waxy	28°C Only	0	AL3930019
20.META394.D.1.35	RV039055, RV008870_waxy	28°C Only	0	AL3930020
20.META394.D.1.36	RV039055, RV008870_waxy	28°C Only	0	AL3930021
20.META394.D.2.25	RV039055, RV008870_waxy	28°C Only	0	AL3930022
20.META394.D.2.26	RV039055, RV008870_waxy	28°C Only	0	AL3930023
20.META394.D.2.27	RV039055, RV008870_waxy	28°C Only	0	AL3930024
20.META394.D.2.28	RV039055, RV008870_waxy	28°C Only	0	AL3930025
20.META394.D.2.29	RV039055, RV008870_waxy	28°C Only	0	AL3930026
20.META394.D.2.30	RV039055, RV008870_waxy	28°C Only	0	AL3930027
20.META394.D.2.31	RV039055, RV008870_waxy	28°C Only	0	AL3930028
20.META394.D.2.32	RV039055, RV008870_waxy	28°C Only	0	AL3930029
20.META394.D.2.33	RV039055, RV008870_waxy	28°C Only	0	AL3930030
20.META394.D.2.34	RV039055, RV008870_waxy	28°C Only	0	AL3930031
20.META394.D.2.35	RV039055, RV008870_waxy	28°C Only	0	AL3930032
20.META394.D.2.36	RV039055, RV008870_waxy	28°C Only	0	AL3930033
20.META394.D.2.37	RV039055, RV008870_waxy	28°C Only	0	AL3930034
20.META394.D.2.38	RV039055, RV008870_waxy	28°C Only	0	AL3930035
20.META394.D.2.39	RV039055, RV008870_waxy	28°C Only	0	AL3930036
20.META394.D.2.40	RV039055, RV008870_waxy	28°C Only	0	AL3930037
20.META394.D.2.41	RV039055, RV008870_waxy	28°C Only	0	AL3930038
20.META394.D.2.42	RV039055, RV008870_waxy	28°C Only	0	AL3930039
20.META394.D.2.43	RV039055, RV008870_waxy	28°C Only	0	AL3930040
20.META394.D.2.44	RV039055, RV008870_waxy	28°C Only	0	AL3930041
20.META394.D.2.45	RV039055, RV008870_waxy	28°C Only	0	AL3930042
20.META394.D.2.46	RV039055, RV008870_waxy	28°C Only	0	AL3930043
20.META394.D.2.47	RV039055, RV008870_waxy	28°C Only	0	AL3930044
20.META394.D.2.48	RV039055, RV008870_waxy	28°C Only	0	AL3930045
20.META394.D.2.49	RV039055, RV008870_waxy	28°C Only	0	AL3930046
20.META394.D.2.50	RV039055, RV008870_waxy	28°C Only	0	AL3930047
20.META394.D.2.51	RV039055, RV008870_waxy	28°C Only	0	AL3930048
20.META394.D.2.52	RV039055, RV008870_waxy	28°C Only	0	AL3930049
20.META394.D.2.53	RV039055, RV008870_waxy	28°C Only	0	AL3930050
20.META394.D.2.54	RV039055, RV008870_waxy	28°C Only	0	AL3930051
20.META394.D.2.55	RV039055, RV008870_waxy	28°C Only	0	AL3930052
20.META394.D.2.56	RV039055, RV008870_waxy	28°C Only	0	AL3930053
20.META394.D.2.57	RV039055, RV008870_waxy	28°C Only	0	AL3930054
20.META394.D.2.58	RV039055, RV008870_waxy	28°C Only	0	AL3930055
20.META394.D.2.59	RV039055, RV008870_waxy	28°C Only	0	AL3930056
20.META394.D.2.60	RV039055, RV008870_waxy	28°C Only	0	AL3930057
20.META394.D.2.61	RV039055, RV008870_waxy	28°C Only	0	AL3930058
20.META394.D.2.62	RV039055, RV008870_waxy	28°C Only	0	AL3930059
20.META394.D.2.63	RV039055, RV008870_waxy	28°C Only	0	AL3930060
20.META394.D.2.64	RV039055, RV008870_waxy	28°C Only	0	AL3930061
20.META394.D.3.1	RV039055, RV008870_waxy	28°C Only	0	AL3930062
20.META394.D.3.2	RV039055, RV008870_waxy	28°C Only	0	AL3930063
20.META394.D.3.3	RV039055, RV008870_waxy	28°C Only	0	AL3930064
20.META394.D.3.4	RV039055, RV008870_waxy	28°C Only	0	AL3930065
20.META394.D.3.5	RV039055, RV008870_waxy	28°C Only	0	AL3930066
20.META394.D.3.6	RV039055, RV008870_waxy	28°C Only	0	AL3930067
20.META394.D.3.7	RV039055, RV008870_waxy	28°C Only	0	AL3930068
20.META394.D.3.8	RV039055, RV008870_waxy	28°C Only	0	AL3930069
20.META394.D.3.9	RV039055, RV008870_waxy	28°C Only	0	AL3930070
20.META394.D.3.10	RV039055, RV008870_waxy	28°C Only	0	AL3930071
20.META394.D.3.11	RV039055, RV008870_waxy	28°C Only	0	AL3930072
20.META394.D.3.12	RV039055, RV008870_waxy	28°C Only	0	AL3930073
20.META394.D.3.13	RV039055, RV008870_waxy	28°C Only	0	AL3930074
20.META394.D.3.14	RV039055, RV008870_waxy	28°C Only	0	AL3930075
20.META394.D.3.15	RV039055, RV008870_waxy	28°C Only	0	AL3930076
20.META394.D.3.16	RV039055, RV008870_waxy	28°C Only	0	AL3930077
20.META394.D.3.17	RV039055, RV008870_waxy	28°C Only	0	AL3930078
20.META394.D.3.18	RV039055, RV008870_waxy	28°C Only	0	AL3930079
20.META394.D.3.19	RV039055, RV008870_waxy	28°C Only	0	AL3930080
20.META394.D.3.20	RV039055, RV008870_waxy	28°C Only	0	AL3930081
20.META394.D.3.21	RV039055, RV008870_waxy	28°C Only	0	AL3930082
20.META394.D.3.22	RV039055, RV008870_waxy	28°C Only	0	AL3930083
20.META394.D.3.23	RV039055, RV008870_waxy	28°C Only	0	AL3930084
20.META394.D.3.24	RV039055, RV008870_waxy	28°C Only	0	AL3930085
20.META394.D.3.25	RV039055, RV008870_waxy	28°C Only	0	AL3930086
20.META394.D.3.26	RV039055, RV008870_waxy	28°C Only	0	AL3930087
20.META394.D.3.27	RV039055, RV008870_waxy	28°C Only	0	AL3930088
20.META394.D.3.28	RV039055, RV008870_waxy	28°C Only	0	AL3930089
20.META394.D.3.29	RV039055, RV008870_waxy	28°C Only	0	AL3930090
20.META394.D.3.30	RV039055, RV008870_waxy	28°C Only	0	AL3930091
20.META394.D.4.1	RV039055, RV008870_waxy	28°C Only	0	AL3930092
20.META394.D.4.2	RV039055, RV008870_waxy	28°C Only	0	AL3930093
20.META394.D.4.3	RV039055, RV008870_waxy	28°C Only	0	AL3930094
20.META394.D.4.4	RV039055, RV008870_waxy	28°C Only	0	AL3930095
20.META394.D.4.5	RV039055, RV008870_waxy	28°C Only	0	AL3930096
20.META394.D.4.6	RV039055, RV008870_waxy	28°C Only	0	AL3930097
20.META394.D.4.7	RV039055, RV008870_waxy	28°C Only	0	AL3930098
20.META394.D.4.8	RV039055, RV008870_waxy	28°C Only	0	AL3930099
20.META394.D.4.9	RV039055, RV008870_waxy	28°C Only	0	AL3930100
20.META394.D.4.10	RV039055, RV008870_waxy	28°C Only	0	AL3930101
20.META394.D.4.11	RV039055, RV008870_waxy	28°C Only	0	AL3930102
20.META394.D.4.12	RV039055, RV008870_waxy	28°C Only	0	AL3930103
20.META394.D.4.13	RV039055, RV008870_waxy	28°C Only	0	AL3930104
20.META394.D.4.14	RV039055, RV008870_waxy	28°C Only	0	AL3930105
20.META394.D.4.15	RV039055, RV008870_waxy	28°C Only	0	AL3930106
20.META394.D.4.16	RV039055, RV008870_waxy	28°C Only	0	AL3930107
20.META394.D.4.17	RV039055, RV008870_waxy	28°C Only	0	AL3930108
20.META394.D.4.18	RV039055, RV008870_waxy	28°C Only	0	AL3930109
20.META394.D.4.19	RV039055, RV008870_waxy	28°C Only	0	AL3930110
20.META394.D.4.20	RV039055, RV008870_waxy	28°C Only	0	AL3930111
20.META394.D.4.21	RV039055, RV008870_waxy	28°C Only	0	AL3930112
20.META394.D.4.22	RV039055, RV008870_waxy	28°C Only	0	AL3930113
20.META394.D.4.23	RV039055, RV008870_waxy	28°C Only	0	AL3930114
20.META394.D.4.24	RV039055, RV008870_waxy	28°C Only	0	AL3930115
20.META394.D.4.25	RV039055, RV008870_waxy	28°C Only	0	AL3930116
20.META394.D.4.26	RV039055, RV008870_waxy	28°C Only	0	AL3930117
20.META394.D.4.27	RV039055, RV008870_waxy	28°C Only	0	AL3930118
20.META394.D.4.28	RV039055, RV008870_waxy	28°C Only	0	AL3930119
20.META394.D.4.29	RV039055, RV008870_waxy	28°C Only	0	AL3930120
20.META394.D.3.31	RV039055, RV008870_waxy	28°C Only	0	AL3940150
20.META394.D.3.32	RV039055, RV008870_waxy	28°C Only	0	AL3940151
20.META394.D.3.33	RV039055, RV008870_waxy	28°C Only	0	AL3940152
20.META394.D.3.34	RV039055, RV008870_waxy	28°C Only	0	AL3940153
20.META394.D.3.35	RV039055, RV008870_waxy	28°C Only	0	AL3940154
20.META394.D.3.36	RV039055, RV008870_waxy	28°C Only	0	AL3940155
20.META394.D.3.37	RV039055, RV008870_waxy	28°C Only	0	AL3940156
20.META394.D.3.38	RV039055, RV008870_waxy	28°C Only	0	AL3940157
20.META394.D.3.39	RV039055, RV008870_waxy	28°C Only	0	AL3940158
20.META394.D.3.40	RV039055, RV008870_waxy	28°C Only	0	AL3940159
20.META394.D.4.30	RV039055, RV008870_waxy	28°C Only	0	AL3940160
20.META394.D.4.31	RV039055, RV008870_waxy	28°C Only	0	AL3940161
20.META394.D.4.32	RV039055, RV008870_waxy	28°C Only	0	AL3940162
20.META394.D.4.33	RV039055, RV008870_waxy	28°C Only	0	AL3940163
20.META394.D.4.34	RV039055, RV008870_waxy	28°C Only	0	AL3940164
20.META394.D.4.35	RV039055, RV008870_waxy	28°C Only	0	AL3940165
20.META394.D.4.36	RV039055, RV008870_waxy	28°C Only	0	AL3940166
20.META394.D.4.37	RV039055, RV008870_waxy	28°C Only	0	AL3940167
20.META394.D.4.38	RV039055, RV008870_waxy	28°C Only	0	AL3940168
20.META394.D.4.39	RV039055, RV008870_waxy	28°C Only	0	AL3940169
20.META394.D.4.40	RV039055, RV008870_waxy	28°C Only	0	AL3940170
20.META394.D.4.41	RV039055, RV008870_waxy	28°C Only	0	AL3940171
20.META394.D.4.42	RV039055, RV008870_waxy	28°C Only	0	AL3940172
20.META394.D.4.43	RV039055, RV008870_waxy	28°C Only	0	AL3940173
20.META394.F.1.1	RV039055, RV008870_waxy	3x 45°C	49.5181	AL2590036
20.META394.F.1.2	RV039055, RV008870_waxy	3x 45°C	0	AL2590037
20.META394.F.1.3	RV039055, RV008870_waxy	3x 45°C	0	AL2590038
20.META394.F.1.4	RV039055, RV008870_waxy	3x 45°C	100	AL2590039
20.META394.F.2.1	RV039055, RV008870_waxy	3x 45°C	0	AL2590099
20.META394.F.2.2	RV039055, RV008870_waxy	3x 45°C	0	AL2590100
20.META394.F.2.3	RV039055, RV008870_waxy	3x 45°C	50.9899	AL2590101
20.META394.F.2.4	RV039055, RV008870_waxy	3x 45°C	23.111	AL2590102
20.META394.F.2.5	RV039055, RV008870_waxy	3x 45°C	0	AL2590103
20.META394.F.2.6	RV039055, RV008870_waxy	3x 45°C	0	AL2590104
20.META394.F.2.7	RV039055, RV008870_waxy	3x 45°C	100	AL2590105
20.META394.F.2.8	RV039055, RV008870_waxy	3x 45°C	100	AL2590106
20.META394.F.2.9	RV039055, RV008870_waxy	3x 45°C	0	AL2590107
20.META394.F.2.10	RV039055, RV008870_waxy	3x 45°C	0	AL2590108
20.META394.F.2.11	RV039055, RV008870_waxy	3x 45°C	0	AL2590109
20.META394.F.2.12	RV039055, RV008870_waxy	3x 45°C	0	AL2590110
20.META394.F.2.13	RV039055, RV008870_waxy	3x 45°C	49.2494	AL2590111
20.META394.F.2.14	RV039055, RV008870_waxy	3x 45°C	72.1842	AL2590112
20.META394.F.2.15	RV039055, RV008870_waxy	3x 45°C	100	AL2590113
20.META394.F.2.16	RV039055, RV008870_waxy	3x 45°C	0	AL2590114
20.META394.F.1.5	RV039055, RV008870_waxy	3x 45°C	0	AL3930234
20.META394.F.1.6	RV039055, RV008870_waxy	3x 45°C	0	AL3930235
20.META394.F.1.7	RV039055, RV008870_waxy	3x 45°C	50.622	AL3930236
20.META394.F.1.8	RV039055, RV008870_waxy	3x 45°C	45.2186	AL3930237
20.META394.F.1.9	RV039055, RV008870_waxy	3x 45°C	34.0998	AL3930238
20.META394.F.1.10	RV039055, RV008870_waxy	3x 45°C	52.3102	AL3930239
20.META394.F.1.11	RV039055, RV008870_waxy	3x 45°C	52.8631	AL3930240
20.META394.F.1.12	RV039055, RV008870_waxy	3x 45°C	0	AL3930241
20.META394.F.1.13	RV039055, RV008870_waxy	3x 45°C	51.2254	AL3930242
20.META394.F.1.14	RV039055, RV008870_waxy	3x 45°C	100	AL3930243
20.META394.F.1.15	RV039055, RV008870_waxy	3x 45°C	0	AL3930244
20.META394.F.1.16	RV039055, RV008870_waxy	3x 45°C	20.8235	AL3930245
20.META394.F.1.17	RV039055, RV008870_waxy	3x 45°C	100	AL3930246
20.META394.F.1.18	RV039055, RV008870_waxy	3x 45°C	0	AL3930247
20.META394.F.1.19	RV039055, RV008870_waxy	3x 45°C	0	AL3930248
20.META394.F.2.17	RV039055, RV008870_waxy	3x 45°C	100	AL3930249
20.META394.F.2.18	RV039055, RV008870_waxy	3x 45°C	0	AL3930250
20.META394.F.2.19	RV039055, RV008870_waxy	3x 45°C	0	AL3930251
20.META394.F.2.20	RV039055, RV008870_waxy	3x 45°C	0	AL3930252
20.META394.F.2.21	RV039055, RV008870_waxy	3x 45°C	99.9999	AL3930253
20.META394.F.2.22	RV039055, RV008870_waxy	3x 45°C	0	AL3930254
20.META394.F.2.23	RV039055, RV008870_waxy	3x 45°C	46.8166	AL3930255
20.META394.F.2.24	RV039055, RV008870_waxy	3x 45°C	68.8777	AL3930256
20.META394.F.2.25	RV039055, RV008870_waxy	3x 45°C	0	AL3930257
20.META394.F.2.26	RV039055, RV008870_waxy	3x 45°C	0	AL3930258
20.META394.F.2.27	RV039055, RV008870_waxy	3x 45°C	0	AL3930259
20.META394.F.2.28	RV039055, RV008870_waxy	3x 45°C	48.0794	AL3930260
20.META394.F.2.29	RV039055, RV008870_waxy	3x 45°C	47.8486	AL3930261
20.META394.F.2.30	RV039055, RV008870_waxy	3x 45°C	45.3411	AL3930262
20.META394.F.2.31	RV039055, RV008870_waxy	3x 45°C	52.7483	AL3930263
20.META394.F.2.32	RV039055, RV008870_waxy	3x 45°C	97.0756	AL3930264
20.META394.F.2.33	RV039055, RV008870_waxy	3x 45°C	0	AL3930265
20.META394.F.2.34	RV039055, RV008870_waxy	3x 45°C	0	AL3930266
20.META394.F.2.35	RV039055, RV008870_waxy	3x 45°C	50.6272	AL3930267
20.META394.F.2.36	RV039055, RV008870_waxy	3x 45°C	84.4064	AL3930268
20.META394.F.2.37	RV039055, RV008870_waxy	3x 45°C	100	AL3930269
20.META394.F.2.38	RV039055, RV008870_waxy	3x 45°C	56.1051	AL3930270
20.META394.F.2.39	RV039055, RV008870_waxy	3x 45°C	0	AL3930271
20.META394.F.2.40	RV039055, RV008870_waxy	3x 45°C	0	AL3930272
20.META394.F.2.41	RV039055, RV008870_waxy	3x 45°C	51.0633	AL3930273
20.META394.F.2.42	RV039055, RV008870_waxy	3x 45°C	100	AL3930274
20.META394.F.2.43	RV039055, RV008870_waxy	3x 45°C	0	AL3930275
20.META394.F.2.44	RV039055, RV008870_waxy	3x 45°C	53.8072	AL3930276
20.META394.F.2.45	RV039055, RV008870_waxy	3x 45°C	0	AL3930277
20.META394.F.2.46	RV039055, RV008870_waxy	3x 45°C	9.1015	AL3930278
20.META394.F.3.1	RV039055, RV008870_waxy	3x 45°C	51.3503	AL3930279
20.META394.F.3.2	RV039055, RV008870_waxy	3x 45°C	32.0897	AL3930280
20.META394.F.3.3	RV039055, RV008870_waxy	3x 45°C	100	AL3930281
20.META394.F.3.4	RV039055, RV008870_waxy	3x 45°C	100	AL3930282
20.META394.F.3.5	RV039055, RV008870_waxy	3x 45°C	0	AL3940091
20.META394.F.3.6	RV039055, RV008870_waxy	3x 45°C	0	AL3940092
20.META394.F.3.7	RV039055, RV008870_waxy	3x 45°C	100	AL3940093
20.META394.F.3.8	RV039055, RV008870_waxy	3x 45°C	51.2221	AL3940094
20.META394.F.3.9	RV039055, RV008870_waxy	3x 45°C	100	AL3940095
20.META394.F.3.10	RV039055, RV008870_waxy	3x 45°C	0	AL3940096
20.META394.F.3.11	RV039055, RV008870_waxy	3x 45°C	52.3928	AL3940097
20.META394.F.3.12	RV039055, RV008870_waxy	3x 45°C	100	AL3940098
20.META394.F.3.13	RV039055, RV008870_waxy	3x 45°C	100	AL3940099
20.META394.F.3.14	RV039055, RV008870_waxy	3x 45°C	51.5162	AL3940100
20.META394.F.4.1	RV039055, RV008870_waxy	3x 45°C	100	AL3940101
20.META394.F.4.2	RV039055, RV008870_waxy	3x 45°C	100	AL3940102
20.META394.F.4.3	RV039055, RV008870_waxy	3x 45°C	0	AL3940103
20.META394.F.4.4	RV039055, RV008870_waxy	3x 45°C	0	AL3940104
20.META394.F.4.5	RV039055, RV008870_waxy	3x 45°C	59.1372	AL3940105
20.META394.F.4.6	RV039055, RV008870_waxy	3x 45°C	0	AL3940106
20.META394.F.4.7	RV039055, RV008870_waxy	3x 45°C	0	AL3940107
20.META394.F.4.8	RV039055, RV008870_waxy	3x 45°C	28.3087	AL3940108
20.META394.F.4.9	RV039055, RV008870_waxy	3x 45°C	13.783	AL3940109
20.META394.F.4.10	RV039055, RV008870_waxy	3x 45°C	100	AL3940110
20.META394.F.4.11	RV039055, RV008870_waxy	3x 45°C	97.7505	AL3940111
20.META394.F.4.12	RV039055, RV008870_waxy	3x 45°C	100	AL3940112
20.META394.F.4.13	RV039055, RV008870_waxy	3x 45°C	0	AL3940113
20.META394.F.4.14	RV039055, RV008870_waxy	3x 45°C	49.5359	AL3940114
20.META394.F.4.15	RV039055, RV008870_waxy	3x 45°C	100	AL3940115
20.META394.F.4.16	RV039055, RV008870_waxy	3x 45°C	52.8877	AL3940116
20.META394.F.4.17	RV039055, RV008870_waxy	3x 45°C	51.9081	AL3940117
20.META394.F.4.18	RV039055, RV008870_waxy	3x 45°C	0	AL3940118
20.META394.F.4.19	RV039055, RV008870_waxy	3x 45°C	100	AL3940119
20.META394.F.4.20	RV039055, RV008870_waxy	3x 45°C	58.6575	AL3940120
20.META394.F.4.21	RV039055, RV008870_waxy	3x 45°C	51.1409	AL3940121
20.META394.F.4.22	RV039055, RV008870_waxy	3x 45°C	0	AL3940122
20.META394.F.4.23	RV039055, RV008870_waxy	3x 45°C	90.7875	AL3940123
20.META394.F.4.24	RV039055, RV008870_waxy	3x 45°C	51.2457	AL3940124
20.META394.F.4.25	RV039055, RV008870_waxy	3x 45°C	0	AL3940125
20.META394.F.4.26	RV039055, RV008870_waxy	3x 45°C	0	AL3940126
20.META394.F.4.27	RV039055, RV008870_waxy	3x 45°C	36.6167	AL3940127
20.META394.F.4.28	RV039055, RV008870_waxy	3x 45°C	100	AL3940128
20.META394.F.4.29	RV039055, RV008870_waxy	3x 45°C	0	AL3940129
20.META394.F.4.30	RV039055, RV008870_waxy	3x 45°C	100	AL3940130
20.META394.F.4.31	RV039055, RV008870_waxy	3x 45°C	100	AL3940131
20.META394.F.4.32	RV039055, RV008870_waxy	3x 45°C	55.2637	AL3940132
20.META394.F.4.33	RV039055, RV008870_waxy	3x 45°C	0	AL3940133
20.META394.F.3.15	RV039055, RV008870_waxy	3x 45°C	0	AL3940134
20.META394.F.3.16	RV039055, RV008870_waxy	3x 45°C	0	AL3940135
20.META394.F.3.17	RV039055, RV008870_waxy	3x 45°C	47.6348	AL3940136
20.META394.F.3.18	RV039055, RV008870_waxy	3x 45°C	100	AL3940137
20.META394.F.4.34	RV039055, RV008870_waxy	3x 45°C	100	AL3940138
20.META394.F.4.35	RV039055, RV008870_waxy	3x 45°C	100	AL3940139
20.META394.F.4.36	RV039055, RV008870_waxy	3x 45°C	52.9781	AL3940140
20.META394.F.4.37	RV039055, RV008870_waxy	3x 45°C	100	AL3940141
20.META394.F.4.38	RV039055, RV008870_waxy	3x 45°C	0	AL3940142
20.META394.F.4.39	RV039055, RV008870_waxy	3x 45°C	53.0387	AL3940143
20.META394.F.4.40	RV039055, RV008870_waxy	3x 45°C	48.9381	AL3940144
20.META394.F.4.41	RV039055, RV008870_waxy	3x 45°C	51.3636	AL3940145
20.META394.F.4.42	RV039055, RV008870_waxy	3x 45°C	48.6603	AL3940146
20.META394.F.4.43	RV039055, RV008870_waxy	3x 45°C	0	AL3940147
20.META394.F.4.44	RV039055, RV008870_waxy	3x 45°C	100	AL3940148
20.META394.F.4.45	RV039055, RV008870_waxy	3x 45°C	100	AL3940149
