# Supplementary material for: Miniature type V-F CRISPR-Cas nucleases enable targeted DNA modification in cells
Source: Nat Commun. 2021 Oct 26;12:6191. doi: 10.1038/s41467-021-26469-4 (PMC8548392; doi:10.1038/s41467-021-26469-4)
Supplement: Supplementary file 3 — Supplementary Data 2 [file 41467_2021_26469_MOESM3_ESM.xlsx]

## Sheet: ms26
Plant ID	Plasmids Used in Transformation	Treatment	% Edited Reads	LIMs ID
20.META394.B.1.27	RV039055, RV008870_ms26	1x 45°C	0	AL2970001
20.META394.B.1.28	RV039055, RV008870_ms26	1x 45°C	0	AL2970002
20.META394.B.1.29	RV039055, RV008870_ms26	1x 45°C	0	AL2970003
20.META394.B.1.30	RV039055, RV008870_ms26	1x 45°C	0	AL2970004
20.META394.B.1.31	RV039055, RV008870_ms26	1x 45°C	0	AL2970005
20.META394.B.2.29	RV039055, RV008870_ms26	1x 45°C	100	AL2970006
20.META394.B.2.30	RV039055, RV008870_ms26	1x 45°C	0	AL2970007
20.META394.B.2.31	RV039055, RV008870_ms26	1x 45°C	0	AL2970008
20.META394.B.2.32	RV039055, RV008870_ms26	1x 45°C	0	AL2970009
20.META394.B.2.33	RV039055, RV008870_ms26	1x 45°C	0	AL2970010
20.META394.B.2.34	RV039055, RV008870_ms26	1x 45°C	0	AL2970011
20.META394.B.3.1	RV039055, RV008870_ms26	1x 45°C	0	AL2970012
20.META394.B.3.2	RV039055, RV008870_ms26	1x 45°C	0	AL2970013
20.META394.B.3.3	RV039055, RV008870_ms26	1x 45°C	0	AL2970014
20.META394.B.3.4	RV039055, RV008870_ms26	1x 45°C	0	AL2970015
20.META394.B.3.5	RV039055, RV008870_ms26	1x 45°C	0	AL2970016
20.META394.B.3.6	RV039055, RV008870_ms26	1x 45°C	0	AL2970017
20.META394.B.3.7	RV039055, RV008870_ms26	1x 45°C	100	AL2970018
20.META394.B.3.8	RV039055, RV008870_ms26	1x 45°C	0	AL2970019
20.META394.B.3.9	RV039055, RV008870_ms26	1x 45°C	53.6991	AL2970020
20.META394.B.3.10	RV039055, RV008870_ms26	1x 45°C	0	AL2970021
20.META394.B.4.1	RV039055, RV008870_ms26	1x 45°C	0	AL2970022
20.META394.B.4.2	RV039055, RV008870_ms26	1x 45°C	34.3209	AL2970023
20.META394.B.4.3	RV039055, RV008870_ms26	1x 45°C	0	AL2970024
20.META394.B.4.4	RV039055, RV008870_ms26	1x 45°C	0	AL2970025
20.META394.B.4.5	RV039055, RV008870_ms26	1x 45°C	0	AL2970026
20.META394.B.4.6	RV039055, RV008870_ms26	1x 45°C	0	AL2970027
20.META394.B.4.7	RV039055, RV008870_ms26	1x 45°C	0	AL2970028
20.META394.B.4.8	RV039055, RV008870_ms26	1x 45°C	0	AL2970029
20.META394.B.4.9	RV039055, RV008870_ms26	1x 45°C	62.9316	AL2970030
20.META394.B.4.10	RV039055, RV008870_ms26	1x 45°C	0	AL2970031
20.META394.B.4.11	RV039055, RV008870_ms26	1x 45°C	55.4519	AL2970032
20.META394.B.4.12	RV039055, RV008870_ms26	1x 45°C	0	AL2970033
20.META394.B.1.1	RV039055, RV008870_ms26	1x 45°C	0	AL2580013
20.META394.B.1.2	RV039055, RV008870_ms26	1x 45°C	0	AL2580014
20.META394.B.1.3	RV039055, RV008870_ms26	1x 45°C	0	AL2580015
20.META394.B.1.4	RV039055, RV008870_ms26	1x 45°C	0	AL2580016
20.META394.B.1.5	RV039055, RV008870_ms26	1x 45°C	0	AL2580017
20.META394.B.1.6	RV039055, RV008870_ms26	1x 45°C	0	AL2580018
20.META394.B.1.7	RV039055, RV008870_ms26	1x 45°C	0	AL2580019
20.META394.B.1.8	RV039055, RV008870_ms26	1x 45°C	0	AL2580020
20.META394.B.1.9	RV039055, RV008870_ms26	1x 45°C	0	AL2580021
20.META394.B.1.10	RV039055, RV008870_ms26	1x 45°C	0	AL2580022
20.META394.B.1.11	RV039055, RV008870_ms26	1x 45°C	0	AL2580023
20.META394.B.1.12	RV039055, RV008870_ms26	1x 45°C	0	AL2580024
20.META394.B.1.13	RV039055, RV008870_ms26	1x 45°C	0	AL2580025
20.META394.B.1.14	RV039055, RV008870_ms26	1x 45°C	0	AL2580026
20.META394.B.1.15	RV039055, RV008870_ms26	1x 45°C	0	AL2580027
20.META394.B.1.16	RV039055, RV008870_ms26	1x 45°C	0	AL2580028
20.META394.B.1.17	RV039055, RV008870_ms26	1x 45°C	0	AL2580029
20.META394.B.1.18	RV039055, RV008870_ms26	1x 45°C	0	AL2580030
20.META394.B.1.19	RV039055, RV008870_ms26	1x 45°C	0	AL2580031
20.META394.B.1.20	RV039055, RV008870_ms26	1x 45°C	0	AL2580032
20.META394.B.1.21	RV039055, RV008870_ms26	1x 45°C	0	AL2580033
20.META394.B.1.22	RV039055, RV008870_ms26	1x 45°C	0	AL2580034
20.META394.B.1.23	RV039055, RV008870_ms26	1x 45°C	53.6966	AL2580035
20.META394.B.1.24	RV039055, RV008870_ms26	1x 45°C	0	AL2580036
20.META394.B.1.25	RV039055, RV008870_ms26	1x 45°C	0	AL2580037
20.META394.B.1.26	RV039055, RV008870_ms26	1x 45°C	0	AL2580038
20.META394.B.2.1	RV039055, RV008870_ms26	1x 45°C	0	AL2580081
20.META394.B.2.2	RV039055, RV008870_ms26	1x 45°C	52.6111	AL2580082
20.META394.B.2.3	RV039055, RV008870_ms26	1x 45°C	0	AL2580083
20.META394.B.2.4	RV039055, RV008870_ms26	1x 45°C	0	AL2580084
20.META394.B.2.5	RV039055, RV008870_ms26	1x 45°C	100	AL2580085
20.META394.B.2.6	RV039055, RV008870_ms26	1x 45°C	0	AL2580086
20.META394.B.2.7	RV039055, RV008870_ms26	1x 45°C	0	AL2580087
20.META394.B.2.8	RV039055, RV008870_ms26	1x 45°C	0	AL2580088
20.META394.B.2.9	RV039055, RV008870_ms26	1x 45°C	52.5528	AL2580089
20.META394.B.2.10	RV039055, RV008870_ms26	1x 45°C	0	AL2580090
20.META394.B.2.11	RV039055, RV008870_ms26	1x 45°C	100	AL2580091
20.META394.B.2.12	RV039055, RV008870_ms26	1x 45°C	0	AL2580092
20.META394.B.2.13	RV039055, RV008870_ms26	1x 45°C	0	AL2580093
20.META394.B.2.14	RV039055, RV008870_ms26	1x 45°C	0	AL2580094
20.META394.B.2.15	RV039055, RV008870_ms26	1x 45°C	99.9999	AL2580095
20.META394.B.2.16	RV039055, RV008870_ms26	1x 45°C	24.5343	AL2580096
20.META394.B.2.17	RV039055, RV008870_ms26	1x 45°C	0	AL2580097
20.META394.B.2.18	RV039055, RV008870_ms26	1x 45°C	0	AL2580098
20.META394.B.2.19	RV039055, RV008870_ms26	1x 45°C	0	AL2580099
20.META394.B.2.20	RV039055, RV008870_ms26	1x 45°C	49.5265	AL2580100
20.META394.B.2.21	RV039055, RV008870_ms26	1x 45°C	0	AL2580101
20.META394.B.2.22	RV039055, RV008870_ms26	1x 45°C	0	AL2580102
20.META394.B.2.23	RV039055, RV008870_ms26	1x 45°C	0	AL2580103
20.META394.B.2.24	RV039055, RV008870_ms26	1x 45°C	0	AL2580104
20.META394.B.2.25	RV039055, RV008870_ms26	1x 45°C	0	AL2580105
20.META394.B.2.26	RV039055, RV008870_ms26	1x 45°C	0	AL2580106
20.META394.B.2.27	RV039055, RV008870_ms26	1x 45°C	0	AL2580107
20.META394.B.2.28	RV039055, RV008870_ms26	1x 45°C	0	AL2580108
20.META394.B.1.32	RV039055, RV008870_ms26	1x 45°C	0	AL3920128
20.META394.B.1.33	RV039055, RV008870_ms26	1x 45°C	46.1559	AL3920129
20.META394.B.1.34	RV039055, RV008870_ms26	1x 45°C	0	AL3920130
20.META394.B.1.35	RV039055, RV008870_ms26	1x 45°C	0	AL3920131
20.META394.B.1.36	RV039055, RV008870_ms26	1x 45°C	0	AL3920132
20.META394.B.1.37	RV039055, RV008870_ms26	1x 45°C	0	AL3920133
20.META394.B.2.35	RV039055, RV008870_ms26	1x 45°C	0	AL3920134
20.META394.B.2.36	RV039055, RV008870_ms26	1x 45°C	0	AL3920135
20.META394.B.2.37	RV039055, RV008870_ms26	1x 45°C	0	AL3920136
20.META394.B.2.38	RV039055, RV008870_ms26	1x 45°C	51.3158	AL3920137
20.META394.B.2.39	RV039055, RV008870_ms26	1x 45°C	0	AL3920138
20.META394.B.2.40	RV039055, RV008870_ms26	1x 45°C	0	AL3920139
20.META394.B.2.41	RV039055, RV008870_ms26	1x 45°C	0	AL3920140
20.META394.B.2.42	RV039055, RV008870_ms26	1x 45°C	0	AL3920141
20.META394.B.2.43	RV039055, RV008870_ms26	1x 45°C	47.9752	AL3920142
20.META394.B.2.44	RV039055, RV008870_ms26	1x 45°C	0	AL3920143
20.META394.B.2.45	RV039055, RV008870_ms26	1x 45°C	0	AL3920144
20.META394.B.2.46	RV039055, RV008870_ms26	1x 45°C	0	AL3920145
20.META394.B.2.47	RV039055, RV008870_ms26	1x 45°C	0	AL3920146
20.META394.B.2.48	RV039055, RV008870_ms26	1x 45°C	0	AL3920147
20.META394.B.2.49	RV039055, RV008870_ms26	1x 45°C	0	AL3920148
20.META394.B.2.50	RV039055, RV008870_ms26	1x 45°C	0	AL3920149
20.META394.B.2.51	RV039055, RV008870_ms26	1x 45°C	0	AL3920150
20.META394.B.2.52	RV039055, RV008870_ms26	1x 45°C	0	AL3920151
20.META394.B.2.53	RV039055, RV008870_ms26	1x 45°C	0	AL3920152
20.META394.B.2.54	RV039055, RV008870_ms26	1x 45°C	0	AL3920153
20.META394.B.2.55	RV039055, RV008870_ms26	1x 45°C	0	AL3920154
20.META394.B.2.56	RV039055, RV008870_ms26	1x 45°C	0	AL3920155
20.META394.B.2.57	RV039055, RV008870_ms26	1x 45°C	0	AL3920156
20.META394.B.2.58	RV039055, RV008870_ms26	1x 45°C	0	AL3920157
20.META394.B.2.59	RV039055, RV008870_ms26	1x 45°C	70.7981	AL3920158
20.META394.B.2.60	RV039055, RV008870_ms26	1x 45°C	9.8028	AL3920159
20.META394.B.2.61	RV039055, RV008870_ms26	1x 45°C	0	AL3920160
20.META394.B.2.62	RV039055, RV008870_ms26	1x 45°C	0	AL3920161
20.META394.B.2.63	RV039055, RV008870_ms26	1x 45°C	0	AL3920162
20.META394.B.2.64	RV039055, RV008870_ms26	1x 45°C	0	AL3920163
20.META394.B.2.65	RV039055, RV008870_ms26	1x 45°C	0	AL3920164
20.META394.B.2.66	RV039055, RV008870_ms26	1x 45°C	100	AL3920165
20.META394.B.2.67	RV039055, RV008870_ms26	1x 45°C	99.9999	AL3920166
20.META394.B.2.68	RV039055, RV008870_ms26	1x 45°C	100	AL3920167
20.META394.B.3.11	RV039055, RV008870_ms26	1x 45°C	0	AL3920168
20.META394.B.3.12	RV039055, RV008870_ms26	1x 45°C	0	AL3920169
20.META394.B.3.13	RV039055, RV008870_ms26	1x 45°C	0	AL3920170
20.META394.B.3.14	RV039055, RV008870_ms26	1x 45°C	47.248	AL3920171
20.META394.B.3.15	RV039055, RV008870_ms26	1x 45°C	8.2916	AL3920172
20.META394.B.3.16	RV039055, RV008870_ms26	1x 45°C	0	AL3920173
20.META394.B.3.17	RV039055, RV008870_ms26	1x 45°C	16.3515	AL3920174
20.META394.B.3.18	RV039055, RV008870_ms26	1x 45°C	0	AL3920175
20.META394.B.3.19	RV039055, RV008870_ms26	1x 45°C	0	AL3920176
20.META394.B.3.20	RV039055, RV008870_ms26	1x 45°C	0	AL3920177
20.META394.B.3.21	RV039055, RV008870_ms26	1x 45°C	0	AL3920178
20.META394.B.3.22	RV039055, RV008870_ms26	1x 45°C	0	AL3920179
20.META394.B.3.23	RV039055, RV008870_ms26	1x 45°C	0	AL3920180
20.META394.B.3.24	RV039055, RV008870_ms26	1x 45°C	0	AL3920181
20.META394.B.3.25	RV039055, RV008870_ms26	1x 45°C	0	AL3920182
20.META394.B.3.26	RV039055, RV008870_ms26	1x 45°C	0	AL3920183
20.META394.B.3.27	RV039055, RV008870_ms26	1x 45°C	0	AL3920184
20.META394.B.3.28	RV039055, RV008870_ms26	1x 45°C	0	AL3920185
20.META394.B.3.29	RV039055, RV008870_ms26	1x 45°C	0	AL3920186
20.META394.B.3.30	RV039055, RV008870_ms26	1x 45°C	0	AL3920187
20.META394.B.3.31	RV039055, RV008870_ms26	1x 45°C	0	AL3920188
20.META394.B.3.32	RV039055, RV008870_ms26	1x 45°C	0	AL3920189
20.META394.B.3.33	RV039055, RV008870_ms26	1x 45°C	0	AL3920190
20.META394.B.3.34	RV039055, RV008870_ms26	1x 45°C	0	AL3920191
20.META394.B.3.35	RV039055, RV008870_ms26	1x 45°C	47.549	AL3920192
20.META394.B.3.36	RV039055, RV008870_ms26	1x 45°C	0	AL3920193
20.META394.B.3.37	RV039055, RV008870_ms26	1x 45°C	51.67	AL3920194
20.META394.B.3.38	RV039055, RV008870_ms26	1x 45°C	0	AL3920195
20.META394.B.3.39	RV039055, RV008870_ms26	1x 45°C	100	AL3920196
20.META394.B.3.40	RV039055, RV008870_ms26	1x 45°C	0	AL3920197
20.META394.B.3.41	RV039055, RV008870_ms26	1x 45°C	0	AL3920198
20.META394.B.3.42	RV039055, RV008870_ms26	1x 45°C	0	AL3920199
20.META394.B.3.43	RV039055, RV008870_ms26	1x 45°C	52.003	AL3920200
20.META394.B.3.44	RV039055, RV008870_ms26	1x 45°C	0	AL3920201
20.META394.B.4.13	RV039055, RV008870_ms26	1x 45°C	34.631	AL3920202
20.META394.B.4.14	RV039055, RV008870_ms26	1x 45°C	0	AL3920203
20.META394.B.4.15	RV039055, RV008870_ms26	1x 45°C	0	AL3920204
20.META394.B.4.16	RV039055, RV008870_ms26	1x 45°C	4.817	AL3920205
20.META394.B.4.17	RV039055, RV008870_ms26	1x 45°C	18.6858	AL3920206
20.META394.B.4.18	RV039055, RV008870_ms26	1x 45°C	0	AL3920207
20.META394.B.4.19	RV039055, RV008870_ms26	1x 45°C	9.3765	AL3920208
20.META394.B.4.20	RV039055, RV008870_ms26	1x 45°C	0	AL3920209
20.META394.B.4.21	RV039055, RV008870_ms26	1x 45°C	0	AL3920210
20.META394.B.4.22	RV039055, RV008870_ms26	1x 45°C	23.6034	AL3920211
20.META394.B.4.23	RV039055, RV008870_ms26	1x 45°C	0	AL3920212
20.META394.B.4.24	RV039055, RV008870_ms26	1x 45°C	0	AL3920213
20.META394.B.4.25	RV039055, RV008870_ms26	1x 45°C	0	AL3920214
20.META394.B.4.26	RV039055, RV008870_ms26	1x 45°C	0	AL3920215
20.META394.B.4.27	RV039055, RV008870_ms26	1x 45°C	47.3692	AL3920216
20.META394.B.4.28	RV039055, RV008870_ms26	1x 45°C	0	AL3920217
20.META394.B.4.29	RV039055, RV008870_ms26	1x 45°C	9.2047	AL3920218
20.META394.B.4.30	RV039055, RV008870_ms26	1x 45°C	0	AL3920219
20.META394.B.4.31	RV039055, RV008870_ms26	1x 45°C	0	AL3920220
20.META394.B.4.32	RV039055, RV008870_ms26	1x 45°C	0	AL3920221
20.META394.B.4.33	RV039055, RV008870_ms26	1x 45°C	0	AL3920222
20.META394.B.4.34	RV039055, RV008870_ms26	1x 45°C	0	AL3920223
20.META394.B.4.35	RV039055, RV008870_ms26	1x 45°C	0	AL3920224
20.META394.B.4.36	RV039055, RV008870_ms26	1x 45°C	0	AL3920225
20.META394.B.4.37	RV039055, RV008870_ms26	1x 45°C	0	AL3920226
20.META394.B.4.38	RV039055, RV008870_ms26	1x 45°C	0	AL3920227
20.META394.A.1.1	RV039055, RV008870_ms26	28°C Only	0	AL2580001
20.META394.A.1.2	RV039055, RV008870_ms26	28°C Only	0	AL2580002
20.META394.A.1.3	RV039055, RV008870_ms26	28°C Only	0	AL2580003
20.META394.A.1.4	RV039055, RV008870_ms26	28°C Only	0	AL2580004
20.META394.A.1.5	RV039055, RV008870_ms26	28°C Only	0	AL2580005
20.META394.A.1.6	RV039055, RV008870_ms26	28°C Only	0	AL2580006
20.META394.A.1.7	RV039055, RV008870_ms26	28°C Only	0	AL2580007
20.META394.A.1.8	RV039055, RV008870_ms26	28°C Only	0	AL2580008
20.META394.A.1.9	RV039055, RV008870_ms26	28°C Only	0	AL2580009
20.META394.A.1.10	RV039055, RV008870_ms26	28°C Only	0	AL2580010
20.META394.A.1.11	RV039055, RV008870_ms26	28°C Only	0	AL2580011
20.META394.A.1.12	RV039055, RV008870_ms26	28°C Only	0	AL2580012
20.META394.A.2.1	RV039055, RV008870_ms26	28°C Only	0	AL2580048
20.META394.A.2.2	RV039055, RV008870_ms26	28°C Only	0	AL2580049
20.META394.A.2.3	RV039055, RV008870_ms26	28°C Only	0	AL2580050
20.META394.A.2.4	RV039055, RV008870_ms26	28°C Only	0	AL2580051
20.META394.A.2.5	RV039055, RV008870_ms26	28°C Only	0	AL2580052
20.META394.A.2.6	RV039055, RV008870_ms26	28°C Only	0	AL2580053
20.META394.A.2.7	RV039055, RV008870_ms26	28°C Only	0	AL2580054
20.META394.A.2.8	RV039055, RV008870_ms26	28°C Only	0	AL2580055
20.META394.A.2.9	RV039055, RV008870_ms26	28°C Only	0	AL2580056
20.META394.A.2.10	RV039055, RV008870_ms26	28°C Only	0	AL2580057
20.META394.A.2.11	RV039055, RV008870_ms26	28°C Only	0	AL2580058
20.META394.A.2.12	RV039055, RV008870_ms26	28°C Only	0	AL2580059
20.META394.A.2.13	RV039055, RV008870_ms26	28°C Only	0	AL2580060
20.META394.A.2.14	RV039055, RV008870_ms26	28°C Only	0	AL2580061
20.META394.A.2.15	RV039055, RV008870_ms26	28°C Only	0	AL2580062
20.META394.A.2.16	RV039055, RV008870_ms26	28°C Only	0	AL2580063
20.META394.A.2.17	RV039055, RV008870_ms26	28°C Only	0	AL2580064
20.META394.A.2.18	RV039055, RV008870_ms26	28°C Only	0	AL2580065
20.META394.A.2.19	RV039055, RV008870_ms26	28°C Only	0	AL2580066
20.META394.A.2.20	RV039055, RV008870_ms26	28°C Only	0	AL2580067
20.META394.A.2.21	RV039055, RV008870_ms26	28°C Only	0	AL2580068
20.META394.A.2.22	RV039055, RV008870_ms26	28°C Only	0	AL2580069
20.META394.A.2.23	RV039055, RV008870_ms26	28°C Only	0	AL2580070
20.META394.A.2.24	RV039055, RV008870_ms26	28°C Only	0	AL2580071
20.META394.A.2.25	RV039055, RV008870_ms26	28°C Only	0	AL2580072
20.META394.A.2.26	RV039055, RV008870_ms26	28°C Only	0	AL2580073
20.META394.A.2.27	RV039055, RV008870_ms26	28°C Only	0	AL2580074
20.META394.A.2.28	RV039055, RV008870_ms26	28°C Only	0	AL2580075
20.META394.A.2.29	RV039055, RV008870_ms26	28°C Only	0	AL2580076
20.META394.A.2.30	RV039055, RV008870_ms26	28°C Only	0	AL2580077
20.META394.A.2.31	RV039055, RV008870_ms26	28°C Only	0	AL2580078
20.META394.A.2.32	RV039055, RV008870_ms26	28°C Only	0	AL2580079
20.META394.A.2.33	RV039055, RV008870_ms26	28°C Only	0	AL2580080
20.META394.A.1.13	RV039055, RV008870_ms26	28°C Only	0	AL3920001
20.META394.A.1.14	RV039055, RV008870_ms26	28°C Only	0	AL3920002
20.META394.A.1.15	RV039055, RV008870_ms26	28°C Only	0	AL3920003
20.META394.A.1.16	RV039055, RV008870_ms26	28°C Only	0	AL3920004
20.META394.A.1.17	RV039055, RV008870_ms26	28°C Only	0	AL3920005
20.META394.A.1.18	RV039055, RV008870_ms26	28°C Only	0	AL3920006
20.META394.A.1.19	RV039055, RV008870_ms26	28°C Only	0	AL3920007
20.META394.A.1.20	RV039055, RV008870_ms26	28°C Only	0	AL3920008
20.META394.A.1.21	RV039055, RV008870_ms26	28°C Only	0	AL3920009
20.META394.A.1.22	RV039055, RV008870_ms26	28°C Only	0	AL3920010
20.META394.A.1.23	RV039055, RV008870_ms26	28°C Only	0	AL3920011
20.META394.A.1.24	RV039055, RV008870_ms26	28°C Only	0	AL3920012
20.META394.A.1.25	RV039055, RV008870_ms26	28°C Only	0	AL3920013
20.META394.A.1.26	RV039055, RV008870_ms26	28°C Only	0	AL3920014
20.META394.A.1.27	RV039055, RV008870_ms26	28°C Only	0	AL3920015
20.META394.A.2.34	RV039055, RV008870_ms26	28°C Only	0	AL3920016
20.META394.A.2.35	RV039055, RV008870_ms26	28°C Only	0	AL3920017
20.META394.A.2.36	RV039055, RV008870_ms26	28°C Only	0	AL3920018
20.META394.A.2.37	RV039055, RV008870_ms26	28°C Only	0	AL3920019
20.META394.A.2.38	RV039055, RV008870_ms26	28°C Only	0	AL3920020
20.META394.A.2.39	RV039055, RV008870_ms26	28°C Only	0	AL3920021
20.META394.A.2.40	RV039055, RV008870_ms26	28°C Only	0	AL3920022
20.META394.A.2.41	RV039055, RV008870_ms26	28°C Only	0	AL3920023
20.META394.A.2.42	RV039055, RV008870_ms26	28°C Only	0	AL3920024
20.META394.A.2.43	RV039055, RV008870_ms26	28°C Only	0	AL3920025
20.META394.A.2.44	RV039055, RV008870_ms26	28°C Only	0	AL3920026
20.META394.A.2.45	RV039055, RV008870_ms26	28°C Only	0	AL3920027
20.META394.A.2.46	RV039055, RV008870_ms26	28°C Only	0	AL3920028
20.META394.A.2.47	RV039055, RV008870_ms26	28°C Only	0	AL3920029
20.META394.A.2.48	RV039055, RV008870_ms26	28°C Only	0	AL3920030
20.META394.A.2.49	RV039055, RV008870_ms26	28°C Only	0	AL3920031
20.META394.A.2.50	RV039055, RV008870_ms26	28°C Only	0	AL3920032
20.META394.A.2.51	RV039055, RV008870_ms26	28°C Only	0	AL3920033
20.META394.A.2.52	RV039055, RV008870_ms26	28°C Only	0	AL3920034
20.META394.A.2.53	RV039055, RV008870_ms26	28°C Only	0	AL3920035
20.META394.A.2.54	RV039055, RV008870_ms26	28°C Only	0	AL3920036
20.META394.A.2.55	RV039055, RV008870_ms26	28°C Only	0	AL3920037
20.META394.A.2.56	RV039055, RV008870_ms26	28°C Only	0	AL3920038
20.META394.A.2.57	RV039055, RV008870_ms26	28°C Only	0	AL3920039
20.META394.A.2.58	RV039055, RV008870_ms26	28°C Only	0	AL3920040
20.META394.A.2.59	RV039055, RV008870_ms26	28°C Only	0	AL3920041
20.META394.A.2.60	RV039055, RV008870_ms26	28°C Only	0	AL3920042
20.META394.A.2.61	RV039055, RV008870_ms26	28°C Only	0	AL3920043
20.META394.A.2.62	RV039055, RV008870_ms26	28°C Only	0	AL3920044
20.META394.A.2.63	RV039055, RV008870_ms26	28°C Only	0	AL3920045
20.META394.A.2.64	RV039055, RV008870_ms26	28°C Only	0	AL3920046
20.META394.A.2.65	RV039055, RV008870_ms26	28°C Only	0	AL3920047
20.META394.A.2.66	RV039055, RV008870_ms26	28°C Only	0	AL3920048
20.META394.A.2.67	RV039055, RV008870_ms26	28°C Only	0	AL3920049
20.META394.A.2.68	RV039055, RV008870_ms26	28°C Only	0	AL3920050
20.META394.A.2.69	RV039055, RV008870_ms26	28°C Only	0	AL3920051
20.META394.A.2.70	RV039055, RV008870_ms26	28°C Only	0	AL3920052
20.META394.A.2.71	RV039055, RV008870_ms26	28°C Only	0	AL3920053
20.META394.A.2.72	RV039055, RV008870_ms26	28°C Only	0	AL3920054
20.META394.A.2.73	RV039055, RV008870_ms26	28°C Only	0	AL3920055
20.META394.A.2.74	RV039055, RV008870_ms26	28°C Only	0	AL3920056
20.META394.A.2.75	RV039055, RV008870_ms26	28°C Only	0	AL3920057
20.META394.A.2.76	RV039055, RV008870_ms26	28°C Only	0	AL3920058
20.META394.A.2.77	RV039055, RV008870_ms26	28°C Only	0	AL3920059
20.META394.A.2.78	RV039055, RV008870_ms26	28°C Only	0	AL3920060
20.META394.A.2.79	RV039055, RV008870_ms26	28°C Only	0	AL3920061
20.META394.A.2.80	RV039055, RV008870_ms26	28°C Only	0	AL3920062
20.META394.A.2.81	RV039055, RV008870_ms26	28°C Only	0	AL3920063
20.META394.A.3.1	RV039055, RV008870_ms26	28°C Only	0	AL3920064
20.META394.A.3.2	RV039055, RV008870_ms26	28°C Only	0	AL3920065
20.META394.A.3.3	RV039055, RV008870_ms26	28°C Only	0	AL3920066
20.META394.A.3.4	RV039055, RV008870_ms26	28°C Only	0	AL3920067
20.META394.A.3.5	RV039055, RV008870_ms26	28°C Only	0	AL3920068
20.META394.A.3.6	RV039055, RV008870_ms26	28°C Only	0	AL3920069
20.META394.A.3.7	RV039055, RV008870_ms26	28°C Only	0	AL3920070
20.META394.A.3.8	RV039055, RV008870_ms26	28°C Only	0	AL3920071
20.META394.A.3.9	RV039055, RV008870_ms26	28°C Only	0	AL3920072
20.META394.A.3.10	RV039055, RV008870_ms26	28°C Only	0	AL3920073
20.META394.A.3.11	RV039055, RV008870_ms26	28°C Only	0	AL3920074
20.META394.A.3.12	RV039055, RV008870_ms26	28°C Only	0	AL3920075
20.META394.A.3.13	RV039055, RV008870_ms26	28°C Only	0	AL3920076
20.META394.A.3.14	RV039055, RV008870_ms26	28°C Only	0	AL3920077
20.META394.A.3.15	RV039055, RV008870_ms26	28°C Only	0	AL3920078
20.META394.A.3.16	RV039055, RV008870_ms26	28°C Only	0	AL3920079
20.META394.A.3.17	RV039055, RV008870_ms26	28°C Only	0	AL3920080
20.META394.A.3.18	RV039055, RV008870_ms26	28°C Only	0	AL3920081
20.META394.A.3.19	RV039055, RV008870_ms26	28°C Only	0	AL3920082
20.META394.A.3.20	RV039055, RV008870_ms26	28°C Only	0	AL3920083
20.META394.A.3.21	RV039055, RV008870_ms26	28°C Only	0	AL3920084
20.META394.A.3.22	RV039055, RV008870_ms26	28°C Only	0	AL3920085
20.META394.A.3.23	RV039055, RV008870_ms26	28°C Only	0	AL3920086
20.META394.A.3.24	RV039055, RV008870_ms26	28°C Only	0	AL3920087
20.META394.A.3.25	RV039055, RV008870_ms26	28°C Only	0	AL3920088
20.META394.A.3.26	RV039055, RV008870_ms26	28°C Only	0	AL3920089
20.META394.A.3.27	RV039055, RV008870_ms26	28°C Only	0	AL3920090
20.META394.A.3.28	RV039055, RV008870_ms26	28°C Only	0	AL3920091
20.META394.A.3.29	RV039055, RV008870_ms26	28°C Only	0	AL3920092
20.META394.A.3.30	RV039055, RV008870_ms26	28°C Only	0	AL3920093
20.META394.A.3.31	RV039055, RV008870_ms26	28°C Only	0	AL3920094
20.META394.A.3.32	RV039055, RV008870_ms26	28°C Only	0	AL3920095
20.META394.A.3.33	RV039055, RV008870_ms26	28°C Only	0	AL3920096
20.META394.A.4.1	RV039055, RV008870_ms26	28°C Only	0	AL3920097
20.META394.A.4.2	RV039055, RV008870_ms26	28°C Only	0	AL3920098
20.META394.A.4.3	RV039055, RV008870_ms26	28°C Only	0	AL3920099
20.META394.A.4.4	RV039055, RV008870_ms26	28°C Only	0	AL3920100
20.META394.A.4.5	RV039055, RV008870_ms26	28°C Only	0	AL3920101
20.META394.A.4.6	RV039055, RV008870_ms26	28°C Only	0	AL3920102
20.META394.A.4.7	RV039055, RV008870_ms26	28°C Only	0	AL3920103
20.META394.A.4.8	RV039055, RV008870_ms26	28°C Only	0	AL3920104
20.META394.A.4.9	RV039055, RV008870_ms26	28°C Only	0	AL3920105
20.META394.A.4.10	RV039055, RV008870_ms26	28°C Only	0	AL3920106
20.META394.A.4.11	RV039055, RV008870_ms26	28°C Only	0	AL3920107
20.META394.A.4.12	RV039055, RV008870_ms26	28°C Only	0	AL3920108
20.META394.A.4.13	RV039055, RV008870_ms26	28°C Only	0	AL3920109
20.META394.A.4.14	RV039055, RV008870_ms26	28°C Only	0	AL3920110
20.META394.A.4.15	RV039055, RV008870_ms26	28°C Only	0	AL3920111
20.META394.A.4.16	RV039055, RV008870_ms26	28°C Only	0	AL3920112
20.META394.A.4.17	RV039055, RV008870_ms26	28°C Only	0	AL3920113
20.META394.A.4.18	RV039055, RV008870_ms26	28°C Only	0	AL3920114
20.META394.A.4.19	RV039055, RV008870_ms26	28°C Only	0	AL3920115
20.META394.A.4.20	RV039055, RV008870_ms26	28°C Only	0	AL3920116
20.META394.A.4.21	RV039055, RV008870_ms26	28°C Only	0	AL3920117
20.META394.A.4.22	RV039055, RV008870_ms26	28°C Only	0	AL3920118
20.META394.A.4.23	RV039055, RV008870_ms26	28°C Only	0	AL3920119
20.META394.A.4.24	RV039055, RV008870_ms26	28°C Only	0	AL3920120
20.META394.A.4.25	RV039055, RV008870_ms26	28°C Only	0	AL3920121
20.META394.A.4.26	RV039055, RV008870_ms26	28°C Only	0	AL3920122
20.META394.A.4.27	RV039055, RV008870_ms26	28°C Only	0	AL3920123
20.META394.A.4.28	RV039055, RV008870_ms26	28°C Only	0	AL3920124
20.META394.A.4.29	RV039055, RV008870_ms26	28°C Only	0	AL3920125
20.META394.A.4.30	RV039055, RV008870_ms26	28°C Only	0	AL3920126
20.META394.A.4.31	RV039055, RV008870_ms26	28°C Only	0	AL3920127
20.META394.A.3.34	RV039055, RV008870_ms26	28°C Only	0	AL3940056
20.META394.A.3.35	RV039055, RV008870_ms26	28°C Only	0	AL3940057
20.META394.A.3.36	RV039055, RV008870_ms26	28°C Only	0	AL3940058
20.META394.A.3.37	RV039055, RV008870_ms26	28°C Only	0	AL3940059
20.META394.A.3.38	RV039055, RV008870_ms26	28°C Only	0	AL3940060
20.META394.A.3.39	RV039055, RV008870_ms26	28°C Only	0	AL3940061
20.META394.A.3.40	RV039055, RV008870_ms26	28°C Only	0	AL3940062
20.META394.A.3.41	RV039055, RV008870_ms26	28°C Only	0	AL3940063
20.META394.A.4.32	RV039055, RV008870_ms26	28°C Only	0	AL3940064
20.META394.A.4.33	RV039055, RV008870_ms26	28°C Only	0	AL3940065
20.META394.A.4.34	RV039055, RV008870_ms26	28°C Only	0	AL3940066
20.META394.A.4.35	RV039055, RV008870_ms26	28°C Only	0	AL3940067
20.META394.A.4.36	RV039055, RV008870_ms26	28°C Only	0	AL3940068
20.META394.A.4.37	RV039055, RV008870_ms26	28°C Only	0	AL3940069
20.META394.A.4.38	RV039055, RV008870_ms26	28°C Only	0	AL3940070
20.META394.A.4.39	RV039055, RV008870_ms26	28°C Only	0	AL3940071
20.META394.A.4.40	RV039055, RV008870_ms26	28°C Only	0	AL3940072
20.META394.A.4.41	RV039055, RV008870_ms26	28°C Only	0	AL3940073
20.META394.A.4.42	RV039055, RV008870_ms26	28°C Only	0	AL3940074
20.META394.A.4.43	RV039055, RV008870_ms26	28°C Only	0	AL3940075
20.META394.A.4.44	RV039055, RV008870_ms26	28°C Only	0	AL3940076
20.META394.A.4.45	RV039055, RV008870_ms26	28°C Only	0	AL3940077
20.META394.A.4.46	RV039055, RV008870_ms26	28°C Only	0	AL3940078
20.META394.A.4.47	RV039055, RV008870_ms26	28°C Only	0	AL3940079
20.META394.A.4.48	RV039055, RV008870_ms26	28°C Only	0	AL3940080
20.META394.A.4.49	RV039055, RV008870_ms26	28°C Only	0	AL3940081
20.META394.A.4.50	RV039055, RV008870_ms26	28°C Only	0	AL3940082
20.META394.A.4.51	RV039055, RV008870_ms26	28°C Only	0	AL3940083
20.META394.A.4.52	RV039055, RV008870_ms26	28°C Only	0	AL3940084
20.META394.A.4.53	RV039055, RV008870_ms26	28°C Only	0	AL3940085
20.META394.A.4.54	RV039055, RV008870_ms26	28°C Only	0	AL3940086
20.META394.A.4.55	RV039055, RV008870_ms26	28°C Only	0	AL3940087
20.META394.A.4.56	RV039055, RV008870_ms26	28°C Only	0	AL3940088
20.META394.C.1.1	RV039055, RV008870_ms26	3x 45°C	0	AL2580039
20.META394.C.1.2	RV039055, RV008870_ms26	3x 45°C	51.3789	AL2580040
20.META394.C.1.3	RV039055, RV008870_ms26	3x 45°C	0	AL2580041
20.META394.C.1.4	RV039055, RV008870_ms26	3x 45°C	0	AL2580042
20.META394.C.1.5	RV039055, RV008870_ms26	3x 45°C	100	AL2580043
20.META394.C.1.6	RV039055, RV008870_ms26	3x 45°C	0	AL2580044
20.META394.C.1.7	RV039055, RV008870_ms26	3x 45°C	0	AL2580045
20.META394.C.1.8	RV039055, RV008870_ms26	3x 45°C	0	AL2580046
20.META394.C.1.9	RV039055, RV008870_ms26	3x 45°C	0	AL2580047
20.META394.C.2.1	RV039055, RV008870_ms26	3x 45°C	0	AL2580109
20.META394.C.2.2	RV039055, RV008870_ms26	3x 45°C	0	AL2580110
20.META394.C.2.3	RV039055, RV008870_ms26	3x 45°C	0	AL2580111
20.META394.C.2.4	RV039055, RV008870_ms26	3x 45°C	0	AL2580112
20.META394.C.2.5	RV039055, RV008870_ms26	3x 45°C	100	AL2580113
20.META394.C.2.6	RV039055, RV008870_ms26	3x 45°C	0	AL2580114
20.META394.C.2.7	RV039055, RV008870_ms26	3x 45°C	0	AL2580115
20.META394.C.2.8	RV039055, RV008870_ms26	3x 45°C	47.5791	AL2580116
20.META394.C.2.9	RV039055, RV008870_ms26	3x 45°C	0	AL2580117
20.META394.C.2.10	RV039055, RV008870_ms26	3x 45°C	0	AL2580118
20.META394.C.2.11	RV039055, RV008870_ms26	3x 45°C	0	AL2580119
20.META394.C.2.12	RV039055, RV008870_ms26	3x 45°C	0	AL2580120
20.META394.C.2.13	RV039055, RV008870_ms26	3x 45°C	50.5314	AL2580121
20.META394.C.2.14	RV039055, RV008870_ms26	3x 45°C	53.2777	AL2580122
20.META394.C.2.15	RV039055, RV008870_ms26	3x 45°C	50.5706	AL2580123
20.META394.C.2.16	RV039055, RV008870_ms26	3x 45°C	55.3832	AL2580124
20.META394.C.2.17	RV039055, RV008870_ms26	3x 45°C	0	AL2580125
20.META394.C.2.18	RV039055, RV008870_ms26	3x 45°C	0	AL2580126
20.META394.C.2.19	RV039055, RV008870_ms26	3x 45°C	0	AL2580127
20.META394.C.2.20	RV039055, RV008870_ms26	3x 45°C	0	AL2580128
20.META394.C.2.21	RV039055, RV008870_ms26	3x 45°C	0	AL2580129
20.META394.C.2.22	RV039055, RV008870_ms26	3x 45°C	0	AL2580130
20.META394.C.2.23	RV039055, RV008870_ms26	3x 45°C	50.8718	AL2580131
20.META394.C.2.24	RV039055, RV008870_ms26	3x 45°C	0	AL2580132
20.META394.C.2.25	RV039055, RV008870_ms26	3x 45°C	0	AL2580133
20.META394.C.2.26	RV039055, RV008870_ms26	3x 45°C	2.1385	AL2580134
20.META394.C.2.27	RV039055, RV008870_ms26	3x 45°C	53.5227	AL2580135
20.META394.C.2.28	RV039055, RV008870_ms26	3x 45°C	0	AL2580136
20.META394.C.2.29	RV039055, RV008870_ms26	3x 45°C	0	AL2580137
20.META394.C.1.10	RV039055, RV008870_ms26	3x 45°C	0	AL3920228
20.META394.C.1.11	RV039055, RV008870_ms26	3x 45°C	0	AL3920229
20.META394.C.1.12	RV039055, RV008870_ms26	3x 45°C	0	AL3920230
20.META394.C.1.13	RV039055, RV008870_ms26	3x 45°C	29.9313	AL3920231
20.META394.C.1.14	RV039055, RV008870_ms26	3x 45°C	49.8346	AL3920232
20.META394.C.1.15	RV039055, RV008870_ms26	3x 45°C	0	AL3920233
20.META394.C.1.16	RV039055, RV008870_ms26	3x 45°C	0	AL3920234
20.META394.C.1.17	RV039055, RV008870_ms26	3x 45°C	0	AL3920235
20.META394.C.1.18	RV039055, RV008870_ms26	3x 45°C	0	AL3920236
20.META394.C.1.19	RV039055, RV008870_ms26	3x 45°C	0	AL3920237
20.META394.C.1.20	RV039055, RV008870_ms26	3x 45°C	0	AL3920238
20.META394.C.1.21	RV039055, RV008870_ms26	3x 45°C	0	AL3920239
20.META394.C.1.22	RV039055, RV008870_ms26	3x 45°C	0	AL3920240
20.META394.C.1.23	RV039055, RV008870_ms26	3x 45°C	0	AL3920241
20.META394.C.1.24	RV039055, RV008870_ms26	3x 45°C	48.4298	AL3920242
20.META394.C.1.25	RV039055, RV008870_ms26	3x 45°C	48.99	AL3920243
20.META394.C.1.26	RV039055, RV008870_ms26	3x 45°C	51.1414	AL3920244
20.META394.C.1.27	RV039055, RV008870_ms26	3x 45°C	0	AL3920245
20.META394.C.1.28	RV039055, RV008870_ms26	3x 45°C	2.7164	AL3920246
20.META394.C.1.29	RV039055, RV008870_ms26	3x 45°C	44.5894	AL3920247
20.META394.C.1.30	RV039055, RV008870_ms26	3x 45°C	0	AL3920248
20.META394.C.1.31	RV039055, RV008870_ms26	3x 45°C	0	AL3920249
20.META394.C.1.32	RV039055, RV008870_ms26	3x 45°C	53.5465	AL3920250
20.META394.C.1.33	RV039055, RV008870_ms26	3x 45°C	0	AL3920251
20.META394.C.1.34	RV039055, RV008870_ms26	3x 45°C	0	AL3920252
20.META394.C.1.35	RV039055, RV008870_ms26	3x 45°C	0	AL3920253
20.META394.C.1.36	RV039055, RV008870_ms26	3x 45°C	47.1261	AL3920254
20.META394.C.1.37	RV039055, RV008870_ms26	3x 45°C	0	AL3920255
20.META394.C.1.38	RV039055, RV008870_ms26	3x 45°C	0	AL3920256
20.META394.C.2.30	RV039055, RV008870_ms26	3x 45°C	0	AL3920257
20.META394.C.2.31	RV039055, RV008870_ms26	3x 45°C	48.0307	AL3920258
20.META394.C.2.32	RV039055, RV008870_ms26	3x 45°C	0	AL3920259
20.META394.C.2.33	RV039055, RV008870_ms26	3x 45°C	0	AL3920260
20.META394.C.2.34	RV039055, RV008870_ms26	3x 45°C	0	AL3920261
20.META394.C.2.35	RV039055, RV008870_ms26	3x 45°C	100	AL3920262
20.META394.C.2.36	RV039055, RV008870_ms26	3x 45°C	0	AL3920263
20.META394.C.2.37	RV039055, RV008870_ms26	3x 45°C	0	AL3920264
20.META394.C.2.38	RV039055, RV008870_ms26	3x 45°C	83.5278	AL3920265
20.META394.C.2.39	RV039055, RV008870_ms26	3x 45°C	0	AL3920266
20.META394.C.2.40	RV039055, RV008870_ms26	3x 45°C	0	AL3920267
20.META394.C.2.41	RV039055, RV008870_ms26	3x 45°C	0	AL3920268
20.META394.C.2.42	RV039055, RV008870_ms26	3x 45°C	0	AL3920269
20.META394.C.2.43	RV039055, RV008870_ms26	3x 45°C	48.6608	AL3920270
20.META394.C.2.44	RV039055, RV008870_ms26	3x 45°C	0	AL3920271
20.META394.C.2.45	RV039055, RV008870_ms26	3x 45°C	0	AL3920272
20.META394.C.2.46	RV039055, RV008870_ms26	3x 45°C	0	AL3920273
20.META394.C.2.47	RV039055, RV008870_ms26	3x 45°C	53.0591	AL3920274
20.META394.C.2.48	RV039055, RV008870_ms26	3x 45°C	53.2275	AL3920275
20.META394.C.2.49	RV039055, RV008870_ms26	3x 45°C	48.862	AL3920276
20.META394.C.3.1	RV039055, RV008870_ms26	3x 45°C	0	AL3920277
20.META394.C.3.2	RV039055, RV008870_ms26	3x 45°C	48.7119	AL3920278
20.META394.C.3.3	RV039055, RV008870_ms26	3x 45°C	47.6391	AL3920279
20.META394.C.3.4	RV039055, RV008870_ms26	3x 45°C	0	AL3920280
20.META394.C.3.5	RV039055, RV008870_ms26	3x 45°C	51.7471	AL3920281
20.META394.C.3.6	RV039055, RV008870_ms26	3x 45°C	0	AL3920282
20.META394.C.3.7	RV039055, RV008870_ms26	3x 45°C	50.3925	AL3940001
20.META394.C.3.8	RV039055, RV008870_ms26	3x 45°C	0	AL3940002
20.META394.C.3.9	RV039055, RV008870_ms26	3x 45°C	25.2235	AL3940003
20.META394.C.3.10	RV039055, RV008870_ms26	3x 45°C	0	AL3940004
20.META394.C.3.11	RV039055, RV008870_ms26	3x 45°C	0	AL3940005
20.META394.C.3.12	RV039055, RV008870_ms26	3x 45°C	50.0639	AL3940006
20.META394.C.3.13	RV039055, RV008870_ms26	3x 45°C	0	AL3940007
20.META394.C.3.14	RV039055, RV008870_ms26	3x 45°C	100	AL3940008
20.META394.C.3.15	RV039055, RV008870_ms26	3x 45°C	0	AL3940009
20.META394.C.3.16	RV039055, RV008870_ms26	3x 45°C	39.9242	AL3940010
20.META394.C.3.17	RV039055, RV008870_ms26	3x 45°C	0	AL3940011
20.META394.C.3.18	RV039055, RV008870_ms26	3x 45°C	47.0289	AL3940012
20.META394.C.3.19	RV039055, RV008870_ms26	3x 45°C	0	AL3940013
20.META394.C.3.20	RV039055, RV008870_ms26	3x 45°C	35.2134	AL3940014
20.META394.C.3.21	RV039055, RV008870_ms26	3x 45°C	0	AL3940015
20.META394.C.3.22	RV039055, RV008870_ms26	3x 45°C	0	AL3940016
20.META394.C.3.23	RV039055, RV008870_ms26	3x 45°C	0	AL3940017
20.META394.C.3.24	RV039055, RV008870_ms26	3x 45°C	0	AL3940018
20.META394.C.3.25	RV039055, RV008870_ms26	3x 45°C	100	AL3940019
20.META394.C.3.26	RV039055, RV008870_ms26	3x 45°C	99.9999	AL3940020
20.META394.C.4.1	RV039055, RV008870_ms26	3x 45°C	0	AL3940021
20.META394.C.4.2	RV039055, RV008870_ms26	3x 45°C	0	AL3940022
20.META394.C.4.3	RV039055, RV008870_ms26	3x 45°C	0	AL3940023
20.META394.C.4.4	RV039055, RV008870_ms26	3x 45°C	0	AL3940024
20.META394.C.4.5	RV039055, RV008870_ms26	3x 45°C	50.6324	AL3940025
20.META394.C.4.6	RV039055, RV008870_ms26	3x 45°C	49.3674	AL3940026
20.META394.C.4.7	RV039055, RV008870_ms26	3x 45°C	31.8891	AL3940027
20.META394.C.4.8	RV039055, RV008870_ms26	3x 45°C	100	AL3940028
20.META394.C.4.9	RV039055, RV008870_ms26	3x 45°C	50.1492	AL3940029
20.META394.C.4.10	RV039055, RV008870_ms26	3x 45°C	0	AL3940030
20.META394.C.4.11	RV039055, RV008870_ms26	3x 45°C	14.854	AL3940031
20.META394.C.4.12	RV039055, RV008870_ms26	3x 45°C	8.6611	AL3940032
20.META394.C.4.13	RV039055, RV008870_ms26	3x 45°C	0	AL3940033
20.META394.C.4.14	RV039055, RV008870_ms26	3x 45°C	51.2382	AL3940034
20.META394.C.4.15	RV039055, RV008870_ms26	3x 45°C	0	AL3940035
20.META394.C.4.16	RV039055, RV008870_ms26	3x 45°C	0	AL3940036
20.META394.C.4.17	RV039055, RV008870_ms26	3x 45°C	0	AL3940037
20.META394.C.4.18	RV039055, RV008870_ms26	3x 45°C	100	AL3940038
20.META394.C.4.19	RV039055, RV008870_ms26	3x 45°C	0	AL3940039
20.META394.C.4.20	RV039055, RV008870_ms26	3x 45°C	48.5195	AL3940040
20.META394.C.4.21	RV039055, RV008870_ms26	3x 45°C	0	AL3940041
20.META394.C.4.22	RV039055, RV008870_ms26	3x 45°C	14.7534	AL3940042
20.META394.C.4.23	RV039055, RV008870_ms26	3x 45°C	0	AL3940043
20.META394.C.4.24	RV039055, RV008870_ms26	3x 45°C	100	AL3940044
20.META394.C.4.25	RV039055, RV008870_ms26	3x 45°C	0	AL3940045
20.META394.C.4.26	RV039055, RV008870_ms26	3x 45°C	0	AL3940046
20.META394.C.4.27	RV039055, RV008870_ms26	3x 45°C	0	AL3940047
20.META394.C.4.28	RV039055, RV008870_ms26	3x 45°C	0	AL3940048
20.META394.C.4.29	RV039055, RV008870_ms26	3x 45°C	0	AL3940049
20.META394.C.4.30	RV039055, RV008870_ms26	3x 45°C	0	AL3940050
20.META394.C.4.31	RV039055, RV008870_ms26	3x 45°C	0	AL3940051
20.META394.C.3.27	RV039055, RV008870_ms26	3x 45°C	0	AL3940052
20.META394.C.3.28	RV039055, RV008870_ms26	3x 45°C	51.7125	AL3940053
20.META394.C.3.29	RV039055, RV008870_ms26	3x 45°C	51.2912	AL3940054
20.META394.C.3.30	RV039055, RV008870_ms26	3x 45°C	0	AL3940055
