# Supplementary material for: Miniature type V-F CRISPR-Cas nucleases enable targeted DNA modification in cells
Source: Nat Commun. 2021 Oct 26;12:6191. doi: 10.1038/s41467-021-26469-4 (PMC8548392; doi:10.1038/s41467-021-26469-4)
Supplement: Supplementary file 4 — Supplementary Data 3 [file 41467_2021_26469_MOESM4_ESM.xlsx]

## Sheet: Table
SNP	0						1						2						3						4						% Coverage for Columns V-AE	% Coverage for Columns V-AE Averaged Across 1x 45°C and 3x 45°C treatments
Bulge	0		1		2		0		1		2		0		1		2		0		1		2		0		1		2
	p	c	p	c	p	c	p	c	p	c	p	c	p	c	p	c	p	c	p	c	p	c	p	c	p	c	p	c	p	c
SpCas12f1_ms26_1X 45°C	1	1	-	-	-	-	-	-	-	-	-	-	1	1	-	-	7	7	2	2	33	28	111	57	3	1	447	314	3114	2254	0.71575	0.68541
SpCas12f1_ms26_3X 45°C	1	1	-	-	-	-	-	-	-	-	-	-	1	1	-	-	7	7	2	2	33	30	111	81	3	3	447	349	3114	1966	0.65507
SpCas121f1_waxy_1X 45°C	1	1	-	-	-	-	-	-	1	1	2	2	-	-	2	2	7	7	8	8	49	46	143	92	5	2	1118	788	2585	1810	0.702051	0.747436
SpCas12f1_waxy_3X 45°C	1	1	-	-	-	-	-	-	1	1	2	2	-	-	2	2	7	7	8	8	49	42	143	107	5	2	1118	933	2585	2008	0.792821
