# Supplementary material for: Miniature type V-F CRISPR-Cas nucleases enable targeted DNA modification in cells
Source: Nat Commun. 2021 Oct 26;12:6191. doi: 10.1038/s41467-021-26469-4 (PMC8548392; doi:10.1038/s41467-021-26469-4)
Supplement: Supplementary file 5 — Supplementary Data 4 [file 41467_2021_26469_MOESM5_ESM.xlsx]

## Sheet: SpCas12f1 1X45C MS26
DNASeq	RNASeq	Mismatch	Bulge	MMB	MIPS_ID	MIPS_LigArm	MIPS_ExtArm	MIPS_AmpliconSeq	MIPS_AmpliconLen	AmpliSeq_FP	AmpliSeq_RP	AmpliSeq_AmpliconSeq	AmpliSeq_AmpliconLen	T0's analysed (MIPS)	T0's edited (MIPS)	T0's analysed (Amplicon)	T0's edited (Amplicon)
TTCAAGTTCACGGCGTTCCAGGC	TTCAAGTTCACGGCGTTCCAGGC	0	0	0	10_MS1_M222	CGTGAACTTGAACGGCGA	TCTTCATCTGCAGGTACGCC	TCTTCATCTGCAGGTACGCCGAGTCCTTGCCCAGGCAGATC[CTCGGCCCCGCCTG]GAACGCCGTGAACTTGAACGGCGA	79	GTAGAAGCGGAAGAGGATGG	GTACGTGCCCTACTCGATGG	CGATATCCCAAATCGCCATGACATCAGACGGCCCTAGAGACGCGGACCTTGAGGCCGTGCGCCATGGAGAGGATGGTCATCATGCGGTACTGCACCGGGTGCCCCTCCAGCAGCCGGAAGCTGTAGAAGCGGAAGAGGATGGCCAGCGCCATCTTCATCTGCAGGTACGCCGAGTCCTTGCCCAGGCAGATC[CTCGGCCCCGCCTG]GAACGCCGTGAACTTGAACGGCGACGCGTTGCGGAACGCGCCATCCTCGTTGATCCACCGCTCCGGCCGGAAGCTCGCCGCGTCGGGGCCCCAGTTGTACTCCATCCGCCCCATCGAGTAGGGCACGTACGTCACCATCCCGCCGGCCCTCACCTTCGTCCCGTCCGGCAGCACGTCGTCCTCCAGGATCC…	425	1	1	5	5
TTCAAGTTCACGGCGTTCCAGGC	TTCAAGTTCACGGCtTTCCAGGt	2	0	2	10_MS1_M1873	AACTTGAAGGGGCTCTCGTT	CTGAATCTGGTCAAGGAAGAACA	CTGAATCTGGTCAAGGAAGAACACTGCAAGTGCCGAGGAGATTGATTGT[TCACAACCAACCTG]GAAAGCCGTGAACTTGAAGGGGCTCTCGTT	93					3	0	0	NA
TTCAAGTTCACGGCGTTCCAGGC	TTCAAGTaCcCGGtGTTCCAGGC	3	0	3	10_MS1_M548	GTACTTGAACGGCGACAAGC	GCCACGAACTTCATCTGCAC	GCCACGAACTTCATCTGCACGAAGGCCATCTCCTTGCCGAGGCACGTC[CGCGGCCCCGCCTG]GAACACCGGGTACTTGAACGGCGACAAGC	91	GAACTTCATCTGCACGAAGG	CATTATTCCGGAGGAGAACG	GCAGCAGAGGCAACGTGTTCCCCTGATCTGCTCCTCACCGTCACGTTGAGCCCGTCCCCCATGTGTGCCGTCATCAGGGGCAGGAACACCGGCACACGCCCCTCGTCCACGGGGACGAGCTCGAACCGCCGGAGCACGGTGCTGGCCACGAACTTCATCTGCACGAAGGCCATCTCCTTGCCGAGGCACGTC[CGCGGCCCCGCCTG]GAACACCGGGTACTTGAACGGCGACAAGCCGGCCACCGCGGCGGGTGGCGCTGGCGCCGCGTTCTCCTCCGGAATAATGGACAGCCAGCGCCGCAGGCTGAACTCGCCGGCATCAGCGCCCCAGATGGACTCCATCCGCCCCATCCCGTACTGGAAGTAGGTGACGCGGTCGCCGCGCTCCACGCGGGTGC…	425	2	0	5	0
TTCAAGTTCACGGCGTTCCAGGC	TTCAAGTaCcCGGtGTTCCAGGC	3	0	3	10_MS1_M834	CGTGCAGATGAAGTTCGTGG	TGTCGCCGTTCAAGTACCC	TGTCGCCGTTCAAGTACCCGGTGTTC[CAGGCGGGGCCGCG]GACGTGCCTCGGCAAGGAGATGGCCTTCGTGCAGATGAAGTTCGTGG	87	GTTCCCCTCTTCTCCTCACC	GTGTCGCCGTTCAAGTACC	GTAGCAGCAGCGGCAATGGGTTCCCCTCTTCTCCTCACCGTCACGTTGAGCCCGCCGGCCATGTGCGCCGTCATCAGCGGCAGGAACACCGGCACGCGGCCCTCGTCAACGGGCACGATCTCGAACCGCCGGAGCACGGTGCTGGCCACGAACTTCATCTGCACGAAGGCCATCTCCTTGCCGAGGCACGTC[CGCGGCCCCGCCTG]GAACACCGGGTACTTGAACGGCGACACGCCGGCCACCGCGGCGGGGGGCGCGTTGTCCTCCCCTATGGACAGCCAGCGCTGCACGCTGAAGTCGGCGGCGTTGGCGCCCCAGATGGACTCCATCCGCCCCATCCCGTACTGGAAGTAGGTGACGCGGTCGCCGCGCTCCACGCGGGTGCCGTCGGGCAGCA…	425	1	0	5	0
TTCAAGTTCACGGCGTTCCAGG--C	TTCAAaTTCACaGCGTTCCAGGTAC	2	2	4	10_MS1_M270	GGAACTCTCCGTCCTGATCC	CTGGCGTTTGATTGAGAAACT	CTGGCGTTTGATTGAGAAACTCAA[GCCATCGTCGTACC]TGGAACGCTGTGAATTTGAACGGGCTCTCCTGCTGGAACTCTCCGTCCTGATCC	92					3	0	0	NA
TTCAAGTTCACGGCGTTCCAGGC	TTCAAGTTCACGGCtTTCCA--g	2	2	4	10_MS1_M2307	TGTCCACTCGTTTTCTCAGTTTA	CGAGAGCCCCTTCAAGTTC	CGAGAGCCCCTTCAAGTTCACGGCTT[TCCAGGTGAAATCT]CACGTTCGATTCGACCCTGTTCTGTGCTGTTGCTGTCCACTCGTTTTCTCAGTTTA	96	GGCTACGCTGTCAAGAAAGG	CAGCAACAGCACAGAACAGG	GCTGCTGCTGTTGCGCAGGACGTCAAGTGCTGCTTTTCGGACGACACGTTGCCGGACGGCTACGCTGTCAAGAAAGGGGACATGGTGAACTACCAGCCGTACCAAATGGGCAGGATGCGGTTCCTGTGGGGCGCAGACGCCGAGGAGTTCAGGCCGGAGAGGTGGCTGGACGACGCCGGCGTCTTCGTCCCCGAGAGCCCCTTCAAGTTCACGGCTT[TCCAGGTGAAATCT]CACGTTCGATTCGACCCTGTTCTGTGCTGTTGCTGTCCACTCGTTTTCTCAGTTTACTTGATGAGCTCTTGTTTGACTGTTGGGTAGGCGGGCCCTCGCGTCTGCTTGGGAAAGGAATTCGCGTACAGGCAGATGAAGATCTTCGCGGCTGTGCTTCTCTATCTGT…	423	2	0	5	0
TTCAAGTTCACGGCGTTCCAGGC	TTCAcGTTCACGGgGTTCC--GC	2	2	4	10_MS1_M2429	GTGAACGTGAAGAAGGTGCC	TGGTCGGCATGAAGTTGG	TGGTCGGCATGAAGTTGGGCATGGGCATGGT[CATGGCCGCGCGGA]ACCCCGTGAACGTGAAGAAGGTGCC	70	AACGGCACCTTCTTCACG	GTCGAGGAGGAGCAGAAGC	CTCAGAGCTGCAGTAGTCAAGTGCTTGACATCCTACACAAATCTACCGCGAAAAATGGGGAGGCTCAGCTGCACCTACACCACCATGCTCATGGCGCTCGCGCTCTCAGCTCCACTGGCCGCCCTCGCCGGCGACCCAGACATCCTGACCGACTACATCGTCCCAGCGGACGCGAACCCCGGGACCACCAACGGCACCTTCTTCACGTTCACGGGGT[TCCGCGCGGCCATG]ACCATGCCCATGCCCAACTTCATGCCGACCAAGGCCACGATGGCGGAGTTCCCGGCGCTCAACGGCCAGAGCGTCTCGTACGTGCTGCTCATGTTCCCGGCGGGGGGCTCGGTGAACCCCACGCACACCCACCCGCGGTCCGCCGAGCTTCTGCTCCTCCTCGACG…	423	1	0	5	0
TTCAAGTTCACGGCGTTCCAGGC	TTCAAGTTCACGGaa--CCAGGC	2	2	4	10_MS1_M1335	TTGAATGCTCGGGAGTTGTAG	TGTCAGTTCAATCAGCAGAGTTC	TGTCAGTTCAATCAGCAGAGTTCTGGAACGCCCCAAAAGACTCCACAAG[AAGCAGCAAGCCTG]GTTCCGTGAACTTGAATGCTCGGGAGTTGTAG	95	AACGCCCCAAAAGACTCC	ACACATGCAACCAGTTGTGG	ATTGTGGTTACTTGAGTACATCAATCATGCAGGTTATCCCAATCATAAAGAGAGAAATGGAAAAAAACTTTGATTTGGCTATATTTGTAAAACAATCTCCTGATATTTAACAGCTGGTTGTTTCCATCACAGATTAACTATGCTGTCAGTTCAATCAGCAGAGTTCTGGAACGCCCCAAAAGACTCCACAAG[AAGCAGCAAGCCTG]GTTCCGTGAACTTGAATGCTCGGGAGTTGTAGCTGATCTTAAGTTAATACAGACTTGAAGCCATTCTGAACTAGAATGCACCACAACTGGTTGCATGTGTTCCGTAAAGAAGCATGATCATCTGTAAGCACGGTATCAGAAAATTATGAGACACTTATCCTTAGCAAAAAGCTATTTGTCCTGTTTCTACT…	423	1	0	5	0
TTCAAGTTCACGGCGTTCCAGGC	TTCAAGTgCACaGC--TCCAGGC	2	2	4	10_MS1_M1462	ACTTGAACTCACCGCACTGTAA	AACCTGTCCGAAAGGGTAAG	AACCTGTCCGAAAGGGTAAGTCCCATGCCAATATGCCATGCGATCCATCT[CGAGCTGGAGCCTG]GAGCTGTGCACTTGAACTCACCGCACTGTAA	95	GTATCTGCCTACGCCACACC	GGTGAGTTCAAGTGCACAGC	CTGGAGTATCTGCCTACGCCACACCTTGTAGCACTAACGAACGCACTGGTTCTCTTCTCTTCAGGATCCTGACGATGAGTCCGGTGGGATGCGAAGGTCGTGCAGCAGAGGTGCGAAGCGCAGCCGCACCGCCGAGGTGCACAACCTGTCCGAAAGGGTAAGTCCCATGCCAATATGCCATGCGATCCATCT[CGAGCTGGAGCCTG]GAGCTGTGCACTTGAACTCACCGCACTGTAATGCATGCAATGCAATGCAACAACAAACCTGCAGAGGAGAAGGGACAGGATCAATGAAAAAATGCGTGCCCTGCAAGACCTCATCCCCAACTGCAACAAGGTATGGCGCTCCGTTCCTACCCATCTCTACTTCCCTTATCCGCCACTCCAATCCCTCATTG…	423	2	0	5	0
TTCAAGTTCACGGCGTTCCAGGC	TTCAAGTgCAaGGCGTT--AGGC	2	2	4	10_MS1_M3574	GTTGAGCAATGTTTCTGCTACAAG	ACAAGAGAAGAGGAAAACAGAGATG	ACAAGAGAAGAGGAAAACAGAGATGCTTCAAGTGCAAGGCGT[TAGGCCACCTCATC]GCATCTTGTCCATACAAAGACAAGGACGAAGGGATAAGGAGATGTTTTGGATGCAACAACAAGGACCACATGATCACTTCATGTCCGGTCATGAAGAATCAAAGATGTACATTCTCCAAGATGACTCTCACCAAGGAAAATGACAAACAGCAAGCGTCATGTCAGGTTGAGCAATGTTTCTGCTACAAG	245	AGAGATGCTTCAAGTGCAAGG	GCTTGCTGTTTGTCATTTTCC	TGCGAAAACATTGTGAAGAAGCTTGAGGAAGGAGAAACCGCAGCAAGGGTCAAACTCCTTGAAAAAGATGTTCCTAAAGCAATAAGTGAAGCAATCAACATGATACAAGAAAAAGGTAATGATTCAATCAATCATGTTATTTGCACTAATAGTTTCTCTATGTCATCTAAAAGTAACAAGAGAAGAGGAAAACAGAGATGCTTCAAGTGCAAGGCGT[TAGGCCACCTCATC]GCATCTTGTCCATACAAAGACAAGGACGAAGGGATAAGGAGATGTTTTGGATGCAACAACAAGGACCACATGATCACTTCATGTCCGGTCATGAAGAATCAAAGATGTACATTCTCCAAGATGACTCTCACCAAGGAAAATGACAAACAGCAAGCGTCATGTCAGG…	423	1	0	5	0
TTCAAGTTCACGGCGTTCCAGGC	TTCAgGTTCACGGCGTTC--GGt	2	2	4	10_MS1_M3542	GGCTCCTTCGTCAATTACTACAT	CGTGAATGAAACAACCAAACC	CGTGAATGAAACAACCAAACCTCGTTCAGGTTCACGGCGT[TCGGTGGCGCGGTG]CCGCACCGGCCGGTGGAGGACATGGCCTTCGCCGTGGCGCGCTTCATCCAGAAGGGCGGCTCCTTCGTCAATTACTACAT	134	ACAACCAAACCTCGTTCAGG	CTGAAAGAAACAGGGCATCG	ACACCTGCAACGGCTTCTACTGCGACTACTTCAGCCCCAACTCCAACAGCAAGCCGACCATGTGGACCGAGGCCTGGACCGGCTGGTAAATGTCACTCAACTTTTTTTCTTCTCTTCACTCATGGATGAAACACACACAGCAGCGAACGAAACCAAGATGCGTCCAGCTAAGATCGCCGTGAATGAAACAACCAAACCTCGTTCAGGTTCACGGCGT[TCGGTGGCGCGGTG]CCGCACCGGCCGGTGGAGGACATGGCCTTCGCCGTGGCGCGCTTCATCCAGAAGGGCGGCTCCTTCGTCAATTACTACATGGTGAGAGTCTGTCTGAGATGAGCTGCCGTGTAGCTAGGACGCTTGACTTCTCCAATGATAACGATGCCCTGTTTCTTTCAGTACC…	423	2	0	5	0
TTCAAGTTCA-CGGCGTTCCAGGC	TTCAAGTTCAACcGgGgTCCAGGC	3	1	4	10_MS1_M352	AACCAGGGTCCAAAGAAAGTT	AGCTGAGTTGAGCTTCTTCAGAT	AGCTGAGTTGAGCTTCTTCAGATGCAGCTGAGCTGAACTTCAGCTGAGTTGAGCTTTCTCAACTCCAGCTGAACTTCAAGTTCAACCGGGGTC[CAGGCAGGTTCAAC]CGGGATCCAGGGCAAGTTCAACCGGTGTCCAGAGAGGTTCAACCAGGGTCCAAAGAAAGTT	168					4	0	0	NA
TTCAAGTTCACGGCGTTCCAGGC	TTCAAaT-CACGGaGTaCCAGGC	3	1	4	10_MS1_M2102	TTTGAAAATCTTCATCGTCCTC	TCCATAGTAATACAGAAGCCCTAA	TCCATAGTAATACAGAAGCCCTAATTTGTACATGTTAGCAGCATTGC[CTCGCTGTGCCTGG]TACTCCGTGATTTGAAAATCTTCATCGTCCTC	93					1	0	0	NA
TTCAAGTTCACGGCGT-TCCAGGC	TTCAAGTTCAtGGCGTCTCCAGtt	3	1	4	10_MS1_M259	CAAGGCAGGTGAATCCTACAG	CACACATTTTCAATAATCAAGGG	CACACATTTTCAATAATCAAGGGACCTGA[GAACCACCCAACTG]GAGACGCCATGAACTTGAATCCATCCATCCCAAGGCAGGTGAATCCTACAG	94					4	0	0	NA
TTCAAGTTCA-CGGCGTTCCAGGC	TTCAAGTTCAACcGgGgTCCAGGC	3	1	4	10_MS1_M573	TCAGCTCAGCTACAGCTAAAGAA	GAATCTCTCTGGACACAGTTTGA	GAATCTCTCTGGACACAGTTTGAACTTTCCCTGGACCCCG[GTTGGACCTGCCTG]GACCCCGGTTGAACTTGAAGTTCAGCTGGAGTTGAGAAAGCTCAACTCAGCTGAAGTTCAGCTCAGCTACAGCTAAAGAA	134					4	0	0	NA
TTCAAGTTCA-CGGCGTTCCAGGC	TTCAAGTTCAACcGgGgTCCAGGC	3	1	4	10_MS1_M574	TGAAGTTCAGCTGGAGTTGAGAA	CGGTTGAACCTCTCTGGACAC	CGGTTGAACCTCTCTGGACACCGGTTGAACTTGCCTTGGACCCCG[GTTGAACCTGCCTG]GACCCCGGTTGAACTTGAAGTTCAGCTGGAGTTGAGAA	97					4	0	0	NA
TTCAAGTTCA-CGGCGTTCCAGGC	TTCAAGTTCAACcGaGgTCCAGGC	3	1	4	10_MS1_M2428	TAGACTTCACTGGTCAAAACCG	ACTTCAGCTGAGTTGAGCCTCT	ACTTCAGCTGAGTTGAGCCTCTTCAGCTGTAGCTGAGCTTTTCAGCTGAGCTGAACTTCAGCTGAGTTGAGCTTTCTCAACTCCAGCTGAACTTCAAGTTCAACCGAG[GTCCAGGCAGGTTC]AACCGGGGTCTAGGGCAAGTTCAATCGGGGTCCAAGGAAAGTTCAGCCGGGGTTTTTTTTTCTAGACTTCACTGGTCAAAACCG	206					3	0	0	NA
TTCAAGTTCA-CGGCGTTCCAGGC	TTCAAGTTCAACcGgGgTCCAGGC	3	1	4	10_MS1_M593	TGAAAAGCTCAGCTGAAAAGC	CCAGTTGAACTTGCCCTAGAC	CCAGTTGAACTTGCCCTAGACCTCG[GTTGAACCTGCCTG]GACCCCGGTTGAACTTGAAGTTCAGCTGGAGTTGAGAAAGCTCAACTCAGCTGAAGTTCAGCTCAGCTGAAAAGCTCAGCTGAAAAGC	127					5	0	0	NA
TTCAAGTTCACGGCGTTCCAGGC	TTCA-GTTCAtGGCGTgCCAGcC	3	1	4	10_MS1_M2446	TTTTCTTGCTCCGTCAGTGAG	AAATCAGACTTCAGGTTCAGTTCA	AAATCAGACTTCAGGTTCAGTTCATGGCGTG[CCAGCCTGGCGTCC]CATGCTCGATCTCGATCTCCAACTTCCCTTTTTCTTGCTCCGTCAGTGAG	95					0	NA	0	NA
TTCAAGTTCA-CGGCGTTCCAGGC	TTCAAGTTCAACcGgGgTCCAGGC	3	1	4	10_MS1_M2471	AAGTTCAGCTGGAGTTGAGAAAG	GTTGAACCTCTCTGGACCCC	GTTGAACCTCTCTGGACCCCGGTTGAACTTGCCCTGGACCCCGGTT[GAACTTGCCTGGAC]CCCGGTTGAACTTGAAGTTCAGCTGGAGTTGAGAAAG	97					4	0	0	NA
TTCAAGTTCA-CGGCGTTCCAGGC	TTCAAGTTCAACcGgGgTCCAGGC	3	1	4	10_MS1_M2472	GAAAGTTCAGCTGGGGTTCTT	CTTTTCAGCTGAGTTGAGCTTTC	CTTTTCAGCTGAGTTGAGCTTTCTCAACACCAGCTGAACTTCAAGTTCAACCGGG[GTCCAGGCAGGTTC]AACCGGGGTCCAGGGCAAGTTCAACCGGGGTCTAGAGAGGTTCAACCGGGGTCCAAGGAAAGTTCAGCTGGGGTTCTT	147					4	0	0	NA
TTCAAGTTCA-CGGCGTTCCAGGC	TTCAAGTTCAACcGgGgTCCAGGC	3	1	4	10_MS1_M2368	GTCCAGGGCAAGTTCAACC	AACTTTAGCTGTGTTGAGCTTTCT	AACTTTAGCTGTGTTGAGCTTTCTCAACTCCAGCTGAATTTCAAGTTCAACCGGG[GTCCAGGCAGGTTC]AACCGGGGTCCAGGGCAAGTTCAACC	95					4	0	0	NA
TTCAAGTTCA-CGGCGTTCCAGGC	TTCAAcTTCAACGGgGgTCCAGGC	3	1	4	10_MS1_M2653	GTCCAGGGCAAGTTCAACC	TTCAGCTGGGTTGAACTTTCTC	TTCAGCTGGGTTGAACTTTCTCAACTCCAGCTGAACTTCAACTTCAACGGGG[GTCCAGGCAGGTTC]AACCGGGGTCCAGGGCAAGTTCAACC	92					3	0	0	NA
TTCAAGTTCA-CGGCGTTCCAGGC	TTCAAGTTCAACcGgGgTCCAGGC	3	1	4	10_MS1_M825	AAGTTCAGCTGGAGTTGAGAAAG	CGGTTGAACTTGCCCTAGAC	CGGTTGAACTTGCCCTAGACCTCG[GTTGAACCTGCCTG]GACCCCGGTTGAACTTGAAGTTCAGCTGGAGTTGAGAAAG	78					3	0	0	NA
TTCAAGTTCA-CGGCGTTCCAGGC	TTCAAGTTCAACcGgGgTCCAGGC	3	1	4	10_MS1_M826	AAGTTCAGCTGGAGTTGAGAAAG	TGACCAGTGAGGTCCAGAAAA	TGACCAGTGAGGTCCAGAAAAAAAAACCCGGCTGAACTTTCCTTGGACCCCGGTTGAACTTGCCCTGGACCCCG[GTTGAACCTGCCTG]GACCCCGGTTGAACTTGAAGTTCAGCTGGAGTTGAGAAAG	128					3	0	0	NA
TTCAAGTTCA-CGGCGTTCCAGGC	TTCAAcTTCAACGGgGgTCCAGGC	3	1	4	10_MS1_M673	AGTTGAGAAAGCTCAACACAGC	AATTGAACTTTTCCTAGACCCC	AATTGAACTTTTCCTAGACCCCGGTTAAACCTCTCTGGACCCCGGTTGAACTTGCCCTAGACCCCGGTTGAACCTGCCTGGACCCCG[GTTGAACTTGCCTG]GACCCCCGTTGAAGTTGAAGTTCAACTGGAGTTGAGAAAGCTCAACACAGC	152					3	0	0	NA
TTCAAGTTCA-CGGCGTTCCAGGC	TTCAAGTTCAACtGgGgTCCAGGC	3	1	4	10_MS1_M2522	CTTGAAGTTCAGCTAGAGTTGAGATA	CAGATGAACTTTCCCTAGACCC	CAGATGAACTTTCCCTAGACCCCGGTTGAACCTCTCTAGACCCCGATTGAACTTGCCTGGACCCTTGTT[GAACCTGCCTGGAC]CCCAGTTGAACTTGAAGTTCAGCTAGAGTTGAGATA	119					2	0	0	NA
TTCAAGTTCA-CGGCGTTCCAGGC	TTCAAGTTCAACtGgGgTCCAGGC	3	1	4	10_MS1_M2523	AACTGCAGCTGAAGAAGCTTAG	TAGTCAGTCTACCAGTCAGGAGGA	TAGTCAGTCTACCAGTCAGGAGGACAGACCGGTCAGGTGACCCTGACACCGGTTGAACCTCCCCTAGGGCCGATTCAACCGGTTTTGACCAGTGAGGTCCAGGGAAAAAACCTCGGCTAAACTTTCCCTGGAACCCGGTTGAACCTCTCTGGACCTCGGTTGAACTTGCCCTAAACCCCGGTT[GAACCTGCCTGGAC]CCCAGTTGAACTTGAAGTTCAGCTAGAGTTGAGAAAGCTCAACTCAGCTGAAGTTCAGCTCAGCTACAGCTAAAGAAGCTCAACTCAGATGAAGTTTAGTTCAGCTAAAAAGCTCAACTGCAGCTGAAGAAGCTTAG	334					5	0	0	NA
TTCAAGTTCACGGCGTTCCAGGC	TTCAAGTTCcCGtCGT-CCtGGC	3	1	4	10_MS1_M701	GACTAGATATTGAATTGAGTTTGAGTG	AGACGCTGATTCAAGTTCCC	AGACGCTGATTCAAGTTCCCGTCGTC[CTGGCTCCACTGAT]TTGAGCATATTATAATTTGTTTTAGACTAGATATTGAATTGAGTTTGAGTG	91					3	0	0	NA
TTCAAGTTCA-CGGCGTTCCAGGC	TTCAAGTTCAACcGgGgTCCAGGC	3	1	4	10_MS1_M991	TGAAGTTCATCTGGAGTTGAGAAA	TCGGCTGAACTTTCCCTAGATAC	TCGGCTGAACTTTCCCTAGATACCGGTTGAACCTCTCTGGACCCCGGTTGAACTTGCCCTGGACCCTG[GTTGAACCTGCCTG]GACCCCGGTTGAACTTGAAGTTCATCTGGAGTTGAGAAA	121					5	0	0	NA
TTCAAGTTCA-CGGCGTTCCAGGC	TTCAAGTTCAACcGgGgTCCAGGC	3	1	4	10_MS1_M849	GAAGTTCAGCTGGAGTTGAGAAA	AACCTCTCTAGACACCGGTTGA	AACCTCTCTAGACACCGGTTGAACTTGCCCTGGACCCCG[GTTGAACCTGCCTG]GACCCCGGTTGAACTTGAAGTTCAGCTGGAGTTGAGAAA	92					4	0	0	NA
TTCAAGTTCACGGCGTTCCAGGC	TTCAA-TTCACGGttTTCCAGGg	3	1	4	10_MS1_M1118	GATGCCACTCAAGTCCATTAAA	TGTATTACTTCGGTAATTTGCACT	TGTATTACTTCGGTAATTTGCACTTTGGACCAAAAGTGCACCAAATTTACACTTAGCCCGCTAGGGTTTCAATTCACGGTTTTC[CAGGGGTCTTTTTA]GGGTTTTTGGCACTTTTAGGGTTTGGATGCCACTCAAGTCCATTAAA	145					3	0	0	NA
TTCAAGTTCA-CGGCGTTCCAGGC	TTCAAGTTCAACcGgGgTCCAGGC	3	1	4	10_MS1_M1174	AAGTTCAGCTGGAGTTGAGAAAG	GTTGAACCTCTCTGGACCCC	GTTGAACCTCTCTGGACCCCGGTTGAACTTGCCCTGGACCCCA[GTTGAACCTGCCTG]GACCCCGGTTGAACTTGAAGTTCAGCTGGAGTTGAGAAAG	97					3	0	0	NA
TTCAAGTTCACGGCGTTCCAGGC	TTCAAGTTCAaGGgGTTg-AGGC	3	1	4	10_MS1_M2894	TGAAGTTTCAAGGCATTATTCAG	CAGTTGTTCTTGGCAGTGTTGT	CAGTTGTTCTTGGCAGTGTTGTTAGCTATAGTTCAAGTTCAAGGGGT[TGAGGCAGCTCATA]CGATGAAGTTTCAAGGCATTATTCAG	87					0	NA	0	NA
TTCAAGTTCACGGCGTTCCAG-GC	TTCAAGTTCACGGCaaTCtAGTGC	3	1	4	10_MS1_M3185	GGATTAAATCAAGAGATGGGGT	ATAACTCTCTTGCTAAATATTGTTGG	ATAACTCTCTTGCTAAATATTGTTGGAGTTTCTTGTAAGCGCCATGGTATGCTTCGAAATGCTAGGCTTGAGAATATC[AGAAAAGCACTAGA]TTGCCGTGAACTTGAAACTGGGACTGGATTAAATCAAGAGATGGGGT	139					5	0	0	NA
TTCAAGTTCACGGCGTTCCAGGC	TTCtAGTTCtCGGCGc-CCAGGC	3	1	4	10_MS1_M3133	CTCCTTGTCTGTCACTTTCTGG	CACCGGTAACGAATTCCAG	CACCGGTAACGAATTCCAGGTGGCACGTCCACCACCTCCCTTCTCCGGGGTTGCAGAAGGCGTTGGGCACGG[TACCAAAGGCCTGG]GCGCCGAGAACTAGAAGTCCCCCCTGCGGCGGTTCCTCTCTCCTTGTCTGTCACTTTCTGG	147					1	0	0	NA
TTCAAGTTCA-CGGCGTTCCAGGC	TTCAAGTTCAACtGgGgTCCAGGC	3	1	4	10_MS1_M3321	AGTTCAGCTCAGCTACAACGG	CTAGACCCCGGTTGAATCTCT	CTAGACCCCGGTTGAATCTCTCTAGACCCCGGTTGAACTTGCCCTAGACCCCGGTTGAGCCTGCCTGGACCCCGATT[GAACTTGCCTGGAC]CCCAGTTGAACTTGAAGTTTAGTTGGAGTTGAGAAAGCTCAAGTCAGCTGAAGTTCAGCTCAGCTACAACGG	163					3	0	0	NA
TTCAAGTTCA-CGGCGTTCCAGGC	TTCAAGTTCAACcGgGgTCCAGGC	3	1	4	10_MS1_M1351	AGTTCAGCTGGAGTTCAGAAGG	TTGAACCTCTCTGGACACCG	TTGAACCTCTCTGGACACCGGTTGAACTTGCCCTGGACCCCG[GTTGAACCTGCCTG]GACCCCGGTTGAACTTGAAGTTCAGCTGGAGTTCAGAAGG	96					3	0	0	NA
TTCAAGTTCA-CGGCGTTCCAGGC	TTCAAGTTCAACcGgGgTCCAGGC	3	1	4	10_MS1_M1400	CTATAGTTCAACTCAGCTCAAAAGC	CTAGACCCCGATTGAACCTCT	CTAGACCCCGATTGAACCTCTCTGGACCCCGGTTCAACTTGCCCTGGACCTCG[GTTGAACCTGCCTG]GACCCCGGTTGAACTTGAAGTTCAGCTGGAGTTAAAAAAGCTCAACTCAGCTATAGTTCAACTCAGCTCAAAAGC	142					3	0	0	NA
TTCAAGTTCACGGCGTTCCAGGC	TTCAcGTcC-CGGCGTTCCtGGC	3	1	4	10_MS1_M1562	CATGCGCCAAATACATGAAC	CGTGTGTTCATCAGTCAGTCGT	CGTGTGTTCATCAGTCAGTCGTCTGCAGGTTTTCCA[CGCGCTGAGGCCAG]GAACGCCGGGACGTGAAATGAGGCATGCGCCAAATACATGAAC	93					3	0	0	NA
TTCAAGTTCA-CGGCGTTCCAGGC	TTCAAGTTCAACcGgGgTCCAGGC	3	1	4	10_MS1_M3368	GAGGTCCAGGAAAAGTTCAATC	GCTATATTGAGCTTTCTCAACTCC	GCTATATTGAGCTTTCTCAACTCCAGTTGAACTTCAAGTTCAACCGGG[GTCCAGGCAAGTTC]AACCGGGGTCCAGGCAGGTTCAACAGGGGTCCAGGGCAAGTTCAACCGGGGTCCAGAGAGGTTCAACCGAGGTCCAGGAAAAGTTCAATC	152					4	0	0	NA
TTCAAGTTCACGGCGTTCCAGGC	TTCAAGTTCACcGCaT-CgAGGC	3	1	4	10_MS1_M3398	CGGTGAACTTGAAATTTGGC	TGTTACTAACTATATGGTCTGAATATGG	TGTTACTAACTATATGGTCTGAATATGGTAATTTTAACTTAAAAATAAAAAAAATTGTGG[AGGGGCCGGCCTCG]ATGCGGTGAACTTGAAATTTGGC	97					4	0	0	NA
TTCAAGTTCACGGC-GTTCCAGGC	TTCtAGTTCACGGCTGTaCCAGaC	3	1	4	10_MS1_M1628	CACGTACACACGATCTTTGGC	CACCAAAATCTTCTAGTTCACGG	CACCAAAATCTTCTAGTTCACGGCTGTAC[CAGACTCATACGCC]AAATACGGTGTAGCCCAGCTCCCTCACGTACACACGATCTTTGGC	88					3	0	0	NA
TTCAAGTTCACGGC-GTTCCAGGC	TTCtAGTTCACGGCTGTaCCAGaC	3	1	4	10_MS1_M1629	CACGTACACACGATCTTTGGC	CACCAAAATCTTCTAGTTCACGG	CACCAAAATCTTCTAGTTCACGGCTGTAC[CAGACTCATACGCC]AAATACGGTGCAGCCCAGCTCCCTCACGTACACACGATCTTTGGC	88					5	0	0	NA
TTCAAGTTCACGGCGTTCCAGGC	TTCAAGTTCcCGGgGTTCgAGaC	4	0	4	10_MS1_M392	GCAGTAGTCCTTCTCTCCCATC	AGGTCCGGCATGAAGTTGT	AGGTCCGGCATGAAGTTGTCCATGGCGCCGCTG[CGCACGGCGGTCTC]GAACCCCGGGAACTTGAAGCAGTAGTCCTTCTCTCCCATC	87					2	0	0	NA
TTCAAGTTCACGGCGTTCCAGGC	TTCAAaTTCAgGGCGTTaCAGaC	4	0	4	10_MS1_M644	ATGCATACTAGCGCAGTGGA	AAAATTACACCCTTCAAATTCAG	AAAATTACACCCTTCAAATTCAGGGCGTTA[CAGACATGGTCACC]ACACACACCAGGGAACCAGGATGCATACTAGCGCAGTGGA	84					1	0	0	NA
TTCAAGTTCACGGCGTTCCAGGC	TTCAAGTTCcCGGgGTTCgAGaC	4	0	4	10_MS1_M1026	GGGAACTTGAACGCGTAGTC	AGGGATGTAGGTGATCTTGAGG	AGGGATGTAGGTGATCTTGAGGTCCGGCATGAAGTTGTCCATGACGCCGCCG[CGCATGGCGGTCTC]GAACCCCGGGAACTTGAACGCGTAGTC	93					4	0	0	NA
TTCAAGTTCACGGCGTTCCAGGC	TTCAAGTgCAaGGCaTT--AGGC	3	2	5	10_MS1_M005	ATGGATAAGGAGATGCTTTGGT	AGAAGAGGAAAACAGAGATGCTT	AGAAGAGGAAAACAGAGATGCTTCAAGTGCAAGGCAT[TAGGCCACCTTATC]GCATCTTGTCCATACAAAGACAAGGACGAATGGATAAGGAGATGCTTTGGT	102					2	0	0	NA
TTCAAGTTCACGGCGTTCCAGGC	TTCgAGTTCACGGCGTcCt--GC	3	2	5	10_MS1_M1890	CTCTAAAACACGTGAGTTTAATGAAT	GAGCGGTGGACTTCGAGTT	GAGCGGTGGACTTCGAGTTCACGGCGT[CCTGCGTCATACAA]GATATGTAGTTAATTAAGCTAATCTTAATACTCTAAAACACGTGAGTTTAATGAAT	97					1	0	0	NA
TTCAAGTTCACGGCGTTCCAGGC	TTCctcT--ACGGCGTTCCAGGC	3	2	5	10_MS1_M015	CAACTCCTTAGATGATTGCTAAACT	CCATATCCAATAAAGTCCGATTAC	CCATATCCAATAAAGTCCGATTACGTCGCTCAGACACGCCATTCCTCTACGGCGTTC[CAGGCAGCGTAAGC]TATGGAACAATTCCACAACTCCTTAGATGATTGCTAAACT	111					1	0	0	NA
TTCAAGTTCACGGCGTTCCAGGC	TTCAAGTTCACcGgGTTCa--GC	3	2	5	10_MS1_M1915	ACACTTGAAGCATGTCCTGATG	ATCTCCTTATTCTTGTTGCTCGT	ATCTCCTTATTCTTGTTGCTCGTTGACTTCTTCACCGACTACTTCATCTCCAACTGGCTCTTCTTCTTGAATTTGAATTTCAAGTTCACCGGGT[TCAGCTTCTACTTC]TGTATGATGGGCATATCCCCGGTTGATGGATTGGGGCTGACTCTTTCCTGCCGAGGCTTGTCCTTGCTTCATCGGAGCCGGTGTAGTGTAGGCAGCTCTATTGGGACAGTAGTTGGCGTAGTGTCCCGGTTGTCCACACTTGAAGCATGTCCTGATG	265					3	0	0	NA
TTCAAGTTCACGGCGTTCCAGGC	TTCAAGTTCACtGgGTTCa--GC	3	2	5	10_MS1_M1916	CACTTGAAGCATGTTCTGATGG	CTCTCTATTCTTGTTGCTCGTTG	CTCTCTATTCTTGTTGCTCGTTGACTTCTTCCCCGACTACTTCATCTTCAACCGGCTCTTCTTCTTGAATTTCAAGTTCACTGGGT[TCAGCTTCTACTTC]TGTATGATGGGCATATCCCCGGTTGATGGATAGGGGCTGACTCTTTCCTGCCGAGGCTTGTCCTTGCTTCATCGGAGCCGGTGTAGTGTAGGCAGCTCTATTGGGACAGTAGTTGGCGTAGTGTCCCGGTTGTCCACACTTGAAGCATGTTCTGATGG	258					3	0	0	NA
TTCAAGTTCACGGCGTTCCAGGC	TTCAAGTTCA--GCtTTgCAaGC	3	2	5	10_MS1_M1926	AGTATATCTTGGATTTCGCGG	CTGCAAAAGGGTTAGAATATGG	CTGCAAAAGGGTTAGAATATGGCTTCGAGCGGCGTCCCTGCACTTCAAGTTCAGCTTTG[CAAGCATATTCAAA]TAAAGTAGTCATATCATAATATTCCTTATAATCAAGTATATCTTGGATTTCGCGG	128					2	0	0	NA
TTCAAGTTCACGGCGTTCCAGGC	TTCAAGTTCACcGgGTTCa--GC	3	2	5	10_MS1_M158	GCATATCCTCGGTTGATGGA	CTACTTCATCTCCAACTGGCTCT	CTACTTCATCTCCAACTGGCTCTTCTTCTTGAATTTGAATTTCAAGTTCACCGGGT[TCAGCTTCTACTTC]TGTATGATGGGCATATCCTCGGTTGATGGA	100					3	0	0	NA
TTCAAGTTCACGGCGTTCCAGGC	TTCAAGTTCAtaG--TTCaAGGC	3	2	5	10_MS1_M280	TGCAAACATTGTACCAAAATGC	GGAACAGCTGTCAGTTCAAGTTC	GGAACAGCTGTCAGTTCAAGTTCATAGTTC[AAGGCACACAGCAG]TCCATCATTGCAAACATTGTACCAAAATGC	74					1	0	0	NA
TTCAAGTTCACGGCGTTCCAGG--C	TTCAtcTaCACGGCGTTCCAGGAGC	3	2	5	10_MS1_M288	CGTGTAGATGAAGCCCCTGTA	GATCCTCTCCCTCATCATGTACTC	GATCCTCTCCCTCATCATGTACTCGAGCGCGCGCACGGCGGCGTCGGGCGTGAGCGCGAACAGCTGGTCCACCACCCGGGTGTAGGCCGCCTCGTGCCGCTTCTCGTCGCTCGCGATGGCGCCGCAGATCCTGGCCAGGCTGGCGTCGCCCAGCGCCATGGCGCGCCGCGCCGTGTTGCCGTGCGAGACGG[CGGTGGCGCGCTCC]TGGAACGCCGTGTAGATGAAGCCCCTGTA	234					1	0	0	NA
TTCAAGTTCACGGCGTTCCAGGC	TTCAcGTTCA--GCtTTgCAGGC	3	2	5	10_MS1_M2090	CGATGGTCGAGGACATATACTAA	TGCTATGACACATTTTCGTGGT	TGCTATGACACATTTTCGTGGTGGCTTGAATAGGGAAATTCAGGATATACTTGATTACAAGGATTATTTTGATATCACCATATTG[TTTGAATATGCCTG]CAAAGCTGAACGTGAAGTGCAAGGACGATGGTCGAGGACATATACTAA	147					5	0	0	NA
TTCAAGTTCACGGCGTTCCAGGC	TTCAAGgTaACGGCG--CCAGGg	3	2	5	10_MS1_M332	AATCAGTTATCTCCGACGGCTA	CGGAGAGAGAGAGAGAGAGAGCA	CGGAGAGAGAGAGAGAGAGAGCAGCGAGCGCGAGAGAGAAATGAAAA[TCGAAACGGCCCTG]GCGCCGTTACCTTGAAATCAGTTATCTCCGACGGCTA	98					1	0	0	NA
TTCAAGTTCACGGCGTTCCAGGC	TTCc--TTCACGGaGTTCCAGGa	3	2	5	10_MS1_M337	AAGGAAAGTTGTACTCAAGACATAGAT	CTATGAACTCCTTTACCGACTCC	CTATGAACTCCTTTACCGACTCCGGAA[ACCCTAAGTTCCTG]GAACTCCGTGAAGGAAAGTTGTACTCAAGACATAGAT	78					4	0	0	NA
TTCAAGTTCACGGCGTTCCAGGC	TTCAAGTgCAaGGCaTT--AGGC	3	2	5	10_MS1_M2215	TTTTCCTCTTCTCTTGTTACTTTGA	TTCGTCCTTGTCTTTGTATGGA	TTCGTCCTTGTCTTTGTATGGACAAGATGC[GATGAGGTGGCCTA]ATGCCTTGCACTTGAAGCATCTCCGTTTTCCTCTTCTCTTGTTACTTTGA	94					3	0	0	NA
TTCAAGTTCACGGCGTTCCAGGC	TTCAAGTgCAaGGCaTT--AGGC	3	2	5	10_MS1_M2238	TCTTGTCCATACAAAGACAAGGAC	CTAAAAGTAACAAGAGAAGAGGAGAAC	CTAAAAGTAACAAGAGAAGAGGAGAACGGAGATGCTTCAAGTGCAAGGCAT[TAGGCCACCTCATC]GCATCTTGTCCATACAAAGACAAGGAC	92					3	0	0	NA
TTCAAGTTCACGGCGTTC--CAGGC	TTCAAGTTCgCGaCGTTCTCCAaGC	3	2	5	10_MS1_M2250	CCACTAAATAACTACATGCCCC	TGTTCCGATCCAACCTATTTG	TGTTCCGATCCAACCTATTTGGGATGCAGTACTCGCGCAAGCGCTACTTCGTGCTCGAGGACGTCGCGCTCCGCTGCTTCAAGTTCGCGACGT[TCTCCAAGCGCGAG]GTACCCTATTGCCACCACTAAATAACTACATGCCCC	143					0	NA	0	NA
TTCAAGTTCACGGCGTTCCAGGC	TTCAAGgTaACGGCG--CCAGGg	3	2	5	10_MS1_M397	AAATCTGTAATCTCTGACGGCTAC	CGCAGAGAGAGAGAGAGAGAGC	CGCAGAGAGAGAGAGAGAGAGCAGCGAGCGCGAGAGAGATAAATGAAAA[TCGAAACGACCCTG]GCGCCGTTACCTTGAAATCTGTAATCTCTGACGGCTAC	101					2	0	0	NA
TTCAAGTTCACGGCGTTCCAGGC	TTCctcT--ACGGCGTTCCAGGC	3	2	5	10_MS1_M399	AACATCAGCTTTCACACTAAATAGG	AATCCTAGAAAAGTTCAAAGAGTTTC	AATCCTAGAAAAGTTCAAAGAGTTTCAGAATGAAGTAGAAAATCAGCGTGGCAAGAAAATTAAAGCACTGCGATCAGATCGTGGAGGTGAATATTTGAGTCATGAGTTTAGCAATCATCTAAGGAGTTGTGGAATTGTTCCACA[GCTTACGCTGCCTG]GAACGCCGTAGAGGAATGGCGTGTCTGAGCGACGTAATCGGACTTTATTGGATATGGTTCGATCAATGATGAGCCAGTCGGACCTACCTTTGTCGTTTTGGGGATACGCTCTAGAAACATCAGCTTTCACACTAAATAGG	298					4	0	0	NA
TTCAAGTTCACGGCGTTCCAGGC	TTCc--TTCACGGaGTTCCAGGa	3	2	5	10_MS1_M404	TTTTGGGGTTACCATTTATTTC	TGCTCATGAAGATGCAAAGATAG	TGCTCATGAAGATGCAAAGATAGCATAAATTTATTATTTATATCTTGAGTACAACTTTCCTTCACGGAGTTC[CAGGAACTTAGGGT]TTCTCGAGTCGGTAAAGGAGTTCATAGGGCGGGGGGGGGTGGTTTTGGGGTTTGGTGATCAAACAAGGTCCAAAACAATTCAAACTCTACCCAAGGTTTCTAAATAATGTGAAAAGCTCACATAAAAAGTTTGGGCAATTTTGGGGTTACCATTTATTTC	246					5	0	0	NA
TTCAAGTTCACGGCGTTCCAGGC	TTCAAGTgCAaGGCaTT--AGGC	3	2	5	10_MS1_M231	AGATATGCATTCTTCAAGATGACTC	TAAAAGTAACAAGAGAAGAGGAAAAC	TAAAAGTAACAAGAGAAGAGGAAAACGGAGATGCTTCAAGTGCAAGGCAT[TAGGCCACCTCATC]GCATCTTGTCCATACAAAGACAAGGACGAAGGGATAAGGAGATGTTTTGGATGCAACAACAAGGACCACATGATCACTTCATGCCCGGTCATGAAGAATCAAAGATATGCATTCTTCAAGATGACTC	191					3	0	0	NA
TTCAAGTTCACGGCGTTCCAGGC	TTCAAGTgCAaGGCaTT--AGGC	3	2	5	10_MS1_M234	TGTCCATACAAAGACAAGGACG	CTAAAAGTAACAAGAGAAGAGGAAAA	CTAAAAGTAACAAGAGAAGAGGAAAACGGAGATGCTTCAAGTGCAAGGCAT[TAGGCCACCTCATC]GCATCTTGTCCATACAAAGACAAGGACG	93					2	0	0	NA
TTCAAGTTCACGGCGTTCCAGGC	TTCAAGTgCAaGGCaTT--AGGC	3	2	5	10_MS1_M2287	AGACAAAGGGATAAGGAGATGC	GAGAAGAGGAAAACAGAGATGCT	GAGAAGAGGAAAACAGAGATGCTTCAAGTGCAAGGCAT[TAGGCCACCTCATC]GCATCTTGTCCATACAAAGACAAAGACAAAGGGATAAGGAGATGC	97					2	0	0	NA
TTCAAGTTCACGGCGTTCCAGGC	TTCc--TTCACGGaGTTCCAGGa	3	2	5	10_MS1_M2098	GAAGGAAAGTTGTATTCAAGACATAA	CTATGAACTCCTTTACCGACTCC	CTATGAACTCCTTTACCGACTCCGGAA[ACCCTAAGTTCCTG]GAACTCCGTGAAGGAAAGTTGTATTCAAGACATAA	76					4	0	0	NA
TTCAAGTTCACGGCGTTCCAGGC	TTCc--TTCACGGaGTTCCAGGa	3	2	5	10_MS1_M2099	GAAGGAAAGTTGTATTCAAGACATAA	CTATGAACTCCTTTACCGACTCC	CTATGAACTCCTTTACCGACTCCGGAA[ACCCTAAGTTCCTG]GAACTCCGTGAAGGAAAGTTGTATTCAAGACATAA	76					4	0	0	NA
TTCAAGTTCACGGCGTTCCAGGC	TTCAAGTgCAaGGCaTT--AGGC	3	2	5	10_MS1_M243	TGTCCATACAACGACAAGGAAA	AACAACAAGAGAAGAGGAAAACG	AACAACAAGAGAAGAGGAAAACGGAGATGCTTCAAGTGCAAGGCAT[TAGGCCACCTCATT]GCATCTTGTCCATACAACGACAAGGAAA	88					0	NA	0	NA
TTCAAGTTCACGGCGTTCCAGGC	TTCAAGgTaACGGCG--CCAGGg	3	2	5	10_MS1_M253	GCTGCTCTCTCTCTCTCTCTCTCT	TCGGAGATTACTGATTTCAAGGT	TCGGAGATTACTGATTTCAAGGTAACGGCGC[CAGGGCCGTTTCGA]TTTTCATTTCTCTCTCGCGCGCTCGCTGCTCTCTCTCTCTCTCTCTCT	93					3	0	0	NA
TTCAAGTTCACGGCGTTCCAGGC	TTCc--TTCACGGCGTaCCAGGg	3	2	5	10_MS1_M255	AGAGGAGACCACACCATCAACT	ATTCCCAAAACCCTAGTCTTCTA	ATTCCCAAAACCCTAGTCTTCTAGTTAATAATTGCCTTAGGGAAATAAGATACTGACCTAGAAGA[CCCTAGTTTCCCTG]GTACGCCGTGAAGGAAAGTTGTATTCAAGATACAACTTGATGTATCTTTACTATCATTGCATTTTCATAAGCATCACATGAGCATTCATGGTTATATATGGTCATGTATAGAAAACGAGGAAGAAGTGACTGTTGAAGAAGAGGAGACCACACCATCAACT	240					0	NA	0	NA
TTCAAGTTCACGGCGTTCCAGGC	TTCcAGTTCACGGCGg--CgGGC	3	2	5	10_MS1_M2114	ACTTCGGGTATGGACACCTCT	CTTCAAGCATATGGAGTTGGG	CTTCAAGCATATGGAGTTGGGGGTAAGTCGCAATTCCTCGCCGGTGTTGTAGCTCCGC[CGTGTGCCCGCCCG]CCGCCGTGAACTGGAAGCTTCGCACCACCACTTCGGGTATGGACACCTCT	122					2	0	0	NA
TTCAAGTTCACGGCGTTCCAGGC	TTCAAGgTaACGGCG--CCAGGg	3	2	5	10_MS1_M217	TTGAAATCATTAATCTCCGACG	AGCGCGAGAGAGAGAAAATG	AGCGCGAGAGAGAGAAAATGAAAA[TCGAAACGGCCCTG]GCGCCGTTACCTTGAAATCATTAATCTCCGACG	71					0	NA	0	NA
TTCAAGTTCACGGCGTTCCAGGC	TTCAAGTgCAaGGCaTT--AGGC	3	2	5	10_MS1_M2130	AGAGACATGGTCAGTGCAAACA	TGCTTGTTGTTTGATATTTTCCT	TGCTTGTTGTTTGATATTTTCCTTAGTGAGAGTCATCTTGGAGAATGCACATGCTTGGTTCATCAATAGCGGACATGAAGTGATCATGTGGTCCTTGTTGTTGCATCCAAAACCTCTCCTTATCCCTTCGTCCTTGTCTTTGTATGGACAAGATGC[AATGAGGTGGCCTA]ATGCCTTGCACTTGAAGCATCTCCGTTTTCCTCTTCTCTCGTTACTTTTAGATGACATAGAGACATGGTCAGTGCAAACA	250					2	0	0	NA
TTCAAGTTCACGGCGTTCCAGGC	TTCAgGTTCAC--CcTTgCAGGC	3	2	5	10_MS1_M551	GATATCAACGGCGTGACCC	AATCACGACAAGATTCAGGTTCA	AATCACGACAAGATTCAGGTTCACCCTTG[CAGGCATGTACGAC]AGGATTCAGGTGCTCCTCGATCACGATGCCGATATCAACGGCGTGACCC	92					2	0	0	NA
TTCAAGTTCACGGCGTTCCAGGC	TTCAAGTgCAaGGCaTT--AGGC	3	2	5	10_MS1_M2424	TTCATGTCCGCTAGTGATGAAC	CGAGTGTTAGGCTCCATAATAAG	CGAGTGTTAGGCTCCATAATAAGGAAGTTCCTAAAGATGAAGAAATCAACATGAGCTTGGAAAAAGGTAAAGACTTAATTAATCATGTTGTTTGCACTGACCATGTCTCTATGTCATCTAAAAGTAACAAGAGAAGAGGAAAACGGAGATGCTTCAAGTGCAAGGCAT[TAGGCCACCTCATC]GCATCTTGTCCATACAAAGACAAGGACGAAGGGATAAGGAGATGTTTTGGATGCAACAACAAGGACCACATGATCACTTCATGTCCGCTAGTGATGAAC	281					3	0	0	NA
TTCAAGTTCACGGCGTTCCAGGC	TTCAAGTgCAaGGCaTT--AGGC	3	2	5	10_MS1_M601	ATGAAGGGACAAGGAGGTGTT	CAAGAGAAGAGGAAAACGGAGAT	CAAGAGAAGAGGAAAACGGAGATGCTTCAAGTGCAAGGCAT[TAGGCCACCTCATC]GAATCTTGTCCTTACAAGGACAAGGATGAAGGGACAAGGAGGTGTT	101					2	0	0	NA
TTCAAGTTCACGGCGTTCCAGGC	TTCAAGgTaACGGCG--CCAGGg	3	2	5	10_MS1_M607	AATCAGTAATCTCCGACGGCTA	GCGGAGAGAGAGAGAGCAGC	GCGGAGAGAGAGAGAGCAGCGAGCGCGAGAGAGAGAAATGAAAA[TCGAAACGGCCCTG]GCGCCGTTACCTTGAAATCAGTAATCTCCGACGGCTA	95					2	0	0	NA
TTCAAGTTCACGGCGTTCCAGGC	TTCAAGgTaACGGCG--CCAGGg	3	2	5	10_MS1_M2483	ATCAGTAATCTCCGACGGCTA	AGAGAGAGAGAGAGAGAGAGCAGC	AGAGAGAGAGAGAGAGAGAGCAGCGAGCGCGCGAGAGAGAAATGAAAA[TCGAAACGGCCCTG]GCGCCGTTACCTTGAAATCAGTAATCTCCGACGGCTA	99					5	0	0	NA
TTCAAGTTCACGGCGTTCCAGGC	TTCAAGgTaACGGCG--CCAGGg	3	2	5	10_MS1_M620	AATGCAACAAGTTGTGGTAGGA	TCGGAGATTACTGATTTCAAGGT	TCGGAGATTACTGATTTCAAGGTAACGGCGC[CAGGGCCGTTTCGA]TTTTCATTTCTCTCTCTCGCGCTCGCTGCTCTTATGCGCTTACGGTGGTTGCACTGAATGCAACAAGTTGTGGTAGGA	123					0	NA	0	NA
TTCAAGTTCACGGCGTTCCAGGC	TTCgAGTTCACGGCGTgC--GtC	3	2	5	10_MS1_M623	TCGAAGTCCACCGCTCTGT	CGTGTAGAGTCTGGACGATTTG	CGTGTAGAGTCTGGACGATTTGTAATTAAGATTAGCTTAATTAACTACATATCTTGT[ATGACGCAGGACGC]ACGCCGTGAACTCGAAGTCCACCGCTCTGT	101					0	NA	0	NA
TTCAAGTTCACGGCGTTCCAGGC	TTCgAGTTCACGGCGTgC--GtC	3	2	5	10_MS1_M624	CTCTAAAACACGTGAGTTAATGAAT	GAGCGGTGGACTTCGAGTT	GAGCGGTGGACTTCGAGTTCACGGCGT[GCGTCCTGCGTCAT]ACAAGATATGTAGTTAATTAAGCTAATCTTAATACTCTAAAACACGTGAGTTAATGAAT	100					0	NA	0	NA
TTCAAGTTCACGGCGTTCCAGGC	TTCAAaTTCA--GCGgTCCAcGC	3	2	5	10_MS1_M626	ATGAATCCATAAGCTATTTGCG	CTGTACCCACTCAAGGCAGC	CTGTACCCACTCAAGGCAGCGAAGTCCGGGCTCTTGGTCCGGCACTTCAAATTCAGCGGTC[CACGCGCCCAGCTC]ATGGTATGAATCCATAAGCTATTTGCG	102					0	NA	0	NA
TTCAAGTTCACGGCGTTCCAGGC	TTCAAGTcCACGGg--TCCAaGC	3	2	5	10_MS1_M2323	TGGAGTAAACGATGAATTTTCC	AGGACAGGAGACAAGTACCAACA	AGGACAGGAGACAAGTACCAACAGTATTGCC[TCCATATTCGCTTG]GACCCGTGGACTTGAACACAGGTGATTACTCTTGTTGGAGTAAACGATGAATTTTCC	102					2	0	0	NA
TTCAAGTTCACGGCGTTCCAGGC	TTCAAGgTaACGGCG--CCAGGg	3	2	5	10_MS1_M458	ATCAGTAATCTCCGACGGCTA	CGGAGAGAGAGAGAGAGAGCAG	CGGAGAGAGAGAGAGAGAGCAGCGAGCGCGCGAGAGAGAAATGAAAA[TCGAAACGGCCCTG]GCGCCGTTACCTTGAAATCAGTAATCTCCGACGGCTA	98					0	NA	0	NA
TTCAAGTTCACGGCGTTCCAGGC	TTCA--TTCACGGaGTTCCgGGa	3	2	5	10_MS1_M2330	ATAAGTTTATGCTATCTTTGCATCC	TATTTAGAAGCCTTAGGTAGAGTTTG	TATTTAGAAGCCTTAGGTAGAGTTTGAATTGATTTGGACCTTGTTTGATCACCAAACCCCAAAACACCCCCCCTGCCCTATGAACTCCTTTACCGACTCCGGAA[ACCCTAAGTTCCCG]GAACTCCGTGAATGAAAGTTGTATTCAAGACATAAATAATAAGTTTATGCTATCTTTGCATCC	181					4	0	0	NA
TTCAAGTTCACGGCGTTCCAGGC	TTCAAGTgCAaGGCaTT--AGGC	3	2	5	10_MS1_M638	GTCAGGTTGAGAGATGTTTCTGCT	AAAGTAACAAGAGAAGAGGAAAACG	AAAGTAACAAGAGAAGAGGAAAACGGAGATGCTTCAAGTGCAAGGCAT[TAGGCCACCTCATC]GCATCTTGTCCATACAAAGACAAGGACGAAGGGATAAGGAGATGTTTTGGATGCAACAACAAGGACCACGTGATCACTTCATGTCCGGTCATGAAGAATCAAAGATGTGCATTCTCCAAGATGACTCTCACCAAGGAAAATGACAAACAGCAAGCGTCATGTCAGGTTGAGAGATGTTTCTGCT	246					3	0	0	NA
TTCAAGTTCACGGCGTTCCAGGC	TTCAAGgTCA--GCaTTCCAGGt	3	2	5	10_MS1_M757	CTCTGTCGGTCTTCATTGTGC	TTGGAATTATTCAAGGTCAGCA	TTGGAATTATTCAAGGTCAGCATTC[CAGGTTGACTATAT]TAGAAGAGGAAAAAGGCCTGGTGTGATATCAAGGCTCTGTCGGTCTTCATTGTGC	94					5	0	0	NA
TTCAAGTTCACGGCGTTCCAGGC	TTCAAGTTaA--GCGTgCCtGGC	3	2	5	10_MS1_M764	GGATATCACAATTGAAAGTCGC	ACCATATATCGTCCTCACAGACC	ACCATATATCGTCCTCACAGACCAACACGAGTCTTTTGTGCACACTTTGTCCTCACTCATGCGCACTCGAGAAAACTTCCCAGTCGGTCACCCATCCCAAA[TTGCTCCAAGCCAG]GCACGCTTAACTTGAAGGTTATTTCGAGACAGGCTTCCGAAAAAAGAAGATGCACCTTGTTGATATGAGTACTCTATTAATTCTATTAAGCCTTGGGCTAGGATATCACCATACTAGGGGCCAGGATATCACAATTGAAAGTCGC	260					0	NA	0	NA
TTCAAGTTCACGGCGT--TCCAGGC	TTCAAGTcCACGcCGTCCTCCAaGC	3	2	5	10_MS1_M2602	ATCTTGTTTCGTTGTTTTCCCT	CTCCGCTTCTTCAAGTCCAC	CTCCGCTTCTTCAAGTCCACGCCGT[CCTCCAAGCGCGAG]GTACCCTATTGCCACCACTGAATAACTACAGGCCCCCTCTAATCTTGTTTCGTTGTTTTCCCT	102					3	0	0	NA
TTCAAGTTCACGGCGTTCCAGGC	TTCAAccTCACGaCG--CCAGGC	3	2	5	10_MS1_M2617	GCAGTACTTCGTTGCTCGATT	AGGGACCTTCTTCAACCTCAC	AGGGACCTTCTTCAACCTCACGACGC[CAGGCTGAGACGGC]GTACCCCGAGCGAACCAGCGCCCCAGACCCCTGGCAGTACTTCGTTGCTCGATT	94					3	0	0	NA
TTCAAGTTCACGGCGTTCCAGGC	TTCAAccTCACGaCG--CCAGGC	3	2	5	10_MS1_M2618	GCAGTACTTCGTTGCTCGATT	AGGGACCTTCTTCAACCTCAC	AGGGACCTTCTTCAACCTCACGACGC[CAGGCTGAGACGGC]GTACCCCCAGCGAACCAGCGCCCCGGACCCCTGGCAGTACTTCGTTGCTCGATT	94					4	0	0	NA
TTCAAGTTCACGGCGTTCCAGGC	TTCctGTTCAtGGCGTTCCA--C	3	2	5	10_MS1_M2624	GCGTTCGACATGGTCCAGA	CCAGCCCATCACGTTCCT	CCAGCCCATCACGTTCCTGTTCATGGCGT[TCCACCCTGAGCGG]GAGGTGGTGTACCTGTGGTCGCCGTGGAAGCTGCTGGCGTTCGACATGGTCCAGA	98					2	0	0	NA
TTCAAGTTCACGGCGTTCCAGGC	TTCAAGTgCAaGGCaTT--AGGC	3	2	5	10_MS1_M804	TGACTCTCACCAAGGACAAACA	AGCAATCAACATGATACAGGAAA	AGCAATCAACATGATACAGGAAAAAGGTAATGATTCAATTAATCATGTTATTTGCACTAATAATTTCTCTATGTCATCTAAAAGTAACAAGAGAAGAGGAAAACGGAGATGCTTCAAGTGCAAGGCAT[TAGGCCACCTCATC]GCATCTTGTCCATACAAAAACAAGGACGAAGGGATAAGGAGATGTTTTGGATGCAACAACAAGGACCACATGATCACGTCATGTCCGGTCATGAAGAATCAAAGATGTGCATTCTCCAAGATGACTCTCACCAAGGACAAACA	285					3	0	0	NA
TTCAAGTTCACGGCGTTCCAGGC	TTCAAGTTCAgaGgGTTCCA--C	3	2	5	10_MS1_M2497	GGAGAGGTGAAGAAGCGGA	GTGGACAGCAACGGCAAC	GTGGACAGCAACGGCAACTTCAAGTTCAGAGGGT[TCCACGGCACTTAC]CAGGTGCTGCTTACGACGCCCGCCGGAGAGGTGAAGAAGCGGA	91					1	0	0	NA
TTCAAGTTCACGGCGTTCCAGGC	TTCAAGTgCAaGGCaTT--AGGC	3	2	5	10_MS1_M2504	GATGCAACAACAAAGACCACAT	TGTCTCGATGTCACCTCAAAGTA	TGTCTCGATGTCACCTCAAAGTAACAAGAGAAGAGGAAAACGGAGATGCTTCAAGTGCAAGGCAT[TAGGCCACCTCATC]GCATCTTGTCCATACAAAGACAAGGACGAAGGGATAAGGAGATGTTTTGGATGCAACAACAAAGACCACAT	150					4	0	0	NA
TTCAAGTTCACGGCGTTCCAGGC	TTCAAccTCACGaCG--CCAGGC	3	2	5	10_MS1_M657	TCGTGAGGTTGAAGAAGGTCC	TAGGAATCGAGCACCGAAGT	TAGGAATCGAGCACCGAAGTACTGCCAGGGGTCCGGGGCGCTGGTTCGCTGGGGTGAAC[GCCGTCTCAGCCTG]GCGTCGTGAGGTTGAAGAAGGTCC	97					2	0	0	NA
TTCAAGTTCACGGCGTTCCAGGC	TTCAgaTTCACGGCGT--CAGGt	3	2	5	10_MS1_M2545	GCATCCACTAGTGTTGAACTGAA	GACGACTTGCATTCAGATTCAC	GACGACTTGCATTCAGATTCACGGCGT[CAGGTTCATATTGG]CATCAGGTTCACTAGTGTTGAACTGAACTTTGCAAAAGGCATCCACTAGTGTTGAACTGAA	102					5	0	0	NA
TTCAAGTTCACGGCGTTCCAGGC	TTCAcGTTCA--GCtTTCCAaGC	3	2	5	10_MS1_M743	AGTATATCTTGGATTTCGCGG	CTGCAAAAGGGTTAGAATATGG	CTGCAAAAGGGTTAGAATATGGCTTCGAGCGGCGTCCCTGCACTTCACGTTCAGCTTTC[CAAGCATATTCAAA]TAAAGTACTCATATCATAATATTCCTTATAATCAAGTATATCTTGGATTTCGCGG	128					4	0	0	NA
TTCAAGTTCACGGCGTTCCAGGC	TTCcAGcTCACGtCGT--CAGGC	3	2	5	10_MS1_M897	ATCACATGTGTGACCTCCGC	GTTGCACACCAGTGCCATAGA	GTTGCACACCAGTGCCATAGAACCGGAGAGGGAGTACATGGTGCGACGACCTCACCGCCGCCGTGAAGGGATTCCAGCTCACGTCGT[CAGGCGAGTGCGGA]GAGTGGTGTGGAAGCTCCGTCATCACATGTGTGACCTCCGC	142					4	0	0	NA
TTCAAGTTCACGGCGTTCCAGGC	TTCAAtTTCt--GCtTTCCAGGC	3	2	5	10_MS1_M2792	TTCATAGTTAGCTTCGCCCTC	AAGTGCGCAATTCTCTTTAGC	AAGTGCGCAATTCTCTTTAGCTTCGGCCAGCTGCTTACGAAGATCTTCAATTTCTGCTTTC[CAGGCTTCAGCCTG]AGCTTCATAGTTAGCTTCGCCCTC	99					1	0	0	NA
TTCAAGTTCACGGCGTTCCAGGC	TTCAAcTTC--GGCGTTggAGGC	3	2	5	10_MS1_M2803	AAGGTGTTCTTCGGACCTTTAG	TCTTCACTCTCGTTGTCACTCCT	TCTTCACTCTCGTTGTCACTCCTGACTTCAGCCATAGCTTGTTCAACTTCGGCGTTG[GAGGCACCTTCGGC]AGTAGCTCGGAATATTTTAATCATTTTTTATAACAAGCTCAGGGAAGGTGTTCTTCGGACCTTTAG	137					2	0	0	NA
TTCAAGTTCACGGCGTTCCAGGC	TTCAAGTgCAaGGCaTT--AGGC	3	2	5	10_MS1_M964	TACGTTTTCCTCTTCTCTTGTTACT	TTCGTCCTTGTCTTTGTATGGA	TTCGTCCTTGTCTTTGTATGGACAAGATGC[GATGAGGTGGCCTA]ATGCCTTGCACTTGAAGCATCTACGTTTTCCTCTTCTCTTGTTACT	90					2	0	0	NA
TTCAAGTTCACGGCGTTC--CAGGC	TTCAAGTTCgCGtCGTTCTCCAaGC	3	2	5	10_MS1_M2828	ATCTTGTTTGTTGTTTTCCCCT	GCTCCGCTGCTTCAAGTTC	GCTCCGCTGCTTCAAGTTCGCGTCGT[TCTCCAAGCACGAG]GTACCCTATTGCCACCACTGAATAACTACATGCCCCTCCAATCTTGTTTGTTGTTTTCCCCT	102					2	0	0	NA
TTCAAGTTCACGGCGTTCCAGGC	TTCAAGTgCAaGGCaTT--AGGC	3	2	5	10_MS1_M2679	CAAAGACCACATGATCACCTCA	AAGCTCCATAAGAAGAATGTTCC	AAGCTCCATAAGAAGAATGTTCCTAAAGATGAAGAAATCAACATGAGCTTGGAAAAAGGTAAAGATTTAGTTAATCATGTTGTTTACACTGACCATGTCTCTATGTCATCTCAAAGTAACAAGAGAAGAGGAAAACGGAGATGCTTCAAGTGCAAGGCAT[TAGGCCACCTCATC]GCATCTTGTCCATACAAAGACAAGGACGAAGGGATAAGGAGATGTTTTGGATGCAACAACAAAGACCACATGATCACCTCA	255					3	0	0	NA
TTCAAGTTCACGGCGTTCCAGGC	TTCAAGTgCAaGGCaTT--AGGC	3	2	5	10_MS1_M2682	AAATACAAACAGCAAGCGTCAT	ACATGAGACAAGAGAAAGGTAACG	ACATGAGACAAGAGAAAGGTAACGATTTAATTAGTCATGTTGTTTACACTAATAATCTCTCTATGTCATCCAAAAGTAAAAAGAGAAGAGGAAAAAGGAGATGCTTCAAGTGCAAGGCAT[TAGGCCACCTCATC]GCGTCTTGTCCGTACAACGACAAGGATGAAGGGGCAATGAGATGTTTTGGATGCAACAACAAGGACCACATGATCACTTCATGTCCGGTCATGAAGAATCAAAGATGTGCATTCTCCAAGATGACTCTCACCAAGAAAAAATACAAACAGCAAGCGTCAT	294					0	NA	0	NA
TTCAAGTTCACGGCGTTCCAGGC	TTCc--TTCACGGaGTTCCAGGa	3	2	5	10_MS1_M2991	GAAGGAAAGTTGTATTCAAGACATAA	ATATGAACTCCTTTACCGACTCC	ATATGAACTCCTTTACCGACTCCGGAA[ACCCTAAGTTCCTG]GAACTCCGTGAAGGAAAGTTGTATTCAAGACATAA	76					4	0	0	NA
TTCAAGTTCACGGCGTTCCAGGC	TTCcAGTTCACGGCGcTC--GcC	3	2	5	10_MS1_M1147	CTGGAATAGTGGACCCCACA	GTCCTGTGCGAGGTTGAAGA	GTCCTGTGCGAGGTTGAAGACGCTCGACGTTAAGGTCCCACCT[GGAGAACAAGGCGA]GCGCCGTGAACTGGAATAGTGGACCCCACA	87					1	0	0	NA
TTCAAGTTCACGGCGTTCCAGGC	TTCAAGgTaACGGCG--CCAGGg	3	2	5	10_MS1_M2874	ATCAGTAATCTCCGACGGCTAC	GCGCAGAGAGAGAGAGAGCAG	GCGCAGAGAGAGAGAGAGCAGCGAGCGCGAGAGAGAGAAATGAAAA[TCGAAACGGCCCTG]GCGCCGTTACCTTGAAATCAGTAATCTCCGACGGCTAC	98					1	0	0	NA
TTCAAGTTCACGGCGTTCCAGGC	TTCc--TTCACGGaGTTCCAGGa	3	2	5	10_MS1_M1161	CGTGAAGGAAAGTTATATTCAAGAC	CTATGAACTCCTTTACCGACTCC	CTATGAACTCCTTTACCGACTCCGGAA[ACCCTAAGTTCCTG]GAACTCCGTGAAGGAAAGTTATATTCAAGAC	72					3	0	0	NA
TTCAAGTTCACGGCGTTCCAGGC	TTCAAcTTCA--GCcTTCCAGGt	3	2	5	10_MS1_M3017	GAAGTTGAACCGGGAAATCA	TACACAATGCATGGACACCAAC	TACACAATGCATGGACACCAACTGCAAGGAATTCGTAGCATCGATCTAGATG[GAATTTGGAACCTG]GAAGGCTGAAGTTGAACCGGGAAATCA	93					0	NA	0	NA
TTCAAGTTCACGGCGTTCCAGGC	TTCAAGaTCtCGGCaT--CAGGC	3	2	5	10_MS1_M1191	CCGAGATCTTGAACTCCCCT	GCAGAGGCAGAACAAATTCC	GCAGAGGCAGAACAAATTCCTCCGCGCCTCCGATCGATCCCCTACTTCGCCGCTAGCTGCACGG[CCGGCCTCGGCCTG]ATGCCGAGATCTTGAACTCCCCT	101					1	0	0	NA
TTCAAGTTCACGGCGTTCCAGGC	TTCc--TTCACGGaGTTCCAGGa	3	2	5	10_MS1_M2885	GAAGGAAAGTTGTATTCAAGACATAG	CTATGAACTCCTTTACCGACTCC	CTATGAACTCCTTTACCGACTCCGGAA[ACCCTAAGTTCCTG]GAACTCCGTGAAGGAAAGTTGTATTCAAGACATAG	76					5	0	0	NA
TTCAAGTTCACGGCGTTCCAGGC	TTCAAGgTCA--GCaTTCCAGGt	3	2	5	10_MS1_M2897	CTCTGTCGGTCTTCATTGTGC	TTGGAATTATTCAAGGTCAGCA	TTGGAATTATTCAAGGTCAGCATTC[CAGGTTGACTATAT]TAGAAGAGGAAAAAGGCCTGGTGTGATATCAAGGCTCTGTCGGTCTTCATTGTGC	94					5	0	0	NA
TTCAAGTTCACGGCGTTCCAGGC	TTCAAGgTCA--GCaTTCCAGGt	3	2	5	10_MS1_M1042	CTCTGTCGGTCTTCATTGTGC	TTGGAATTATTCAAGGTCAGCA	TTGGAATTATTCAAGGTCAGCATTC[CAGGTTGACTATAT]TAGAAGAGGAAAAAGGCCTGGTGTGATATCAAGGCTCTGTCGGTCTTCATTGTGC	94					5	0	0	NA
TTCAAGTTCACGGCGTTCCAGGC	TTCAAGaTCAC--CcTTCCAaGC	3	2	5	10_MS1_M3186	TTCTAGCTCCTTAGCGACTTTG	CTCTCTAAGCTTCAAGATCACCC	CTCTCTAAGCTTCAAGATCACCCTTC[CAAGCTCCACTTGA]AGGCCTCTTACATGGTCCAGCCCAGCTTCTAGCTCCTTAGCGACTTTG	88					3	0	0	NA
TTCAAGTTCACGGCGTTCCAGGC	TTCAAGTgCAC--CGTTgCAGGa	3	2	5	10_MS1_M3203	TGAAGTTGCATAATCTGGAGTTG	AAGGAGAGATGTTCTGGAATTGT	AAGGAGAGATGTTCTGGAATTGTCGGTTTTCCTGTAAACTCTGT[GAAGCAGAATCCTG]CAACGGTGCACTTGAAGTTGCATAATCTGGAGTTG	93					3	0	0	NA
TTCAAGTTCACGGCGTTCCAGGC	TTCAAccTCACGaCG--CCAGGC	3	2	5	10_MS1_M3052	TCGTGAGGTTGAAGAAGGTCC	TAGGAATCGAGCACCGAAGT	TAGGAATCGAGCACCGAAGTACTGCCAGGGGTCCAGGGCGCTGGTTCGCTGGGGTGAAC[GCCGTCTCAGCCTG]GCGTCGTGAGGTTGAAGAAGGTCC	97					3	0	0	NA
TTCAAGTTCACGGCGTTCCAGGC	TTCAAccTCACGaCG--CCAGGC	3	2	5	10_MS1_M3053	TCGTGAGGTTGAAGAAGGTCC	TAGGAATCGAGCACCGAAGT	TAGGAATCGAGCACCGAAGTACTGCCAGGGGTCCGGGGCGCTGGTTCGCTGGGGTGAAC[GCCGTCTCAGCCTG]GCGTCGTGAGGTTGAAGAAGGTCC	97					3	0	0	NA
TTCAAGTTCACGGCGTTCCAGGC	TTCAAGTgCAaGGCaTT--AGGC	3	2	5	10_MS1_M3290	GAAGGGACAAGGAGATGTTTTG	AGAGGAAAACAGAGATGCTTCAA	AGAGGAAAACAGAGATGCTTCAAGTGCAAGGCAT[TAGGCCACCTCATC]GCATCTTGTCCATACAAGGACAAGGACGAAGGGACAAGGAGATGTTTTG	97					1	0	0	NA
TTCAAGTTCACGGCGTTCCAGGC	TTCAAGTTCACGcCGTgCt--GC	3	2	5	10_MS1_M3299	GAACTTGAAACACGCGGAGT	TCACCGTATTACTTTCCAGCAC	TCACCGTATTACTTTCCAGCACATCAGCTTTTGCTCCATGTGTGATCCTTATATACCCTGATACTCACATGAGC[CATCTCTCTGCAGC]ACGGCGTGAACTTGAAACACGCGGAGT	115					3	0	0	NA
TTCAAGTTCACGGCGTTCCAGGC	TTCAAcTTC--GGgtTTCCAGGC	3	2	5	10_MS1_M1420	CCCGAAGTTGAAGAGTTTGG	GTGCAGATAACCGTTGCTCC	GTGCAGATAACCGTTGCTCCGCTGGTGCACCGGACAGTCCAGTGGCACACCGGACAGTCCGGTGAATTATAG[CGGAGCTGCGCCTG]GAAACCCGAAGTTGAAGAGTTTGG	110					1	0	0	NA
TTCAAGTTCACGGCGTTCCAGGC	TTCAAcTTCAgGt--TTCCAGGC	3	2	5	10_MS1_M1421	CTGAAGTTGAAGAGTTTGGAGTGT	AGACAGTCCGGTGGCACAT	AGACAGTCCGGTGGCACATCGGACAGTCCGGTGAATTATAG[CGGAGCTGTGCCTG]GAAACCTGAAGTTGAAGAGTTTGGAGTGT	84					4	0	0	NA
TTCAAGTTCACGGCGTTCCAGGC	TTCtAG--CAgGGCGTTCCtGGC	3	2	5	10_MS1_M3312	CACGACCGACACAGCCTCT	AGGAGCACCTTAGCAAGTCTTT	AGGAGCACCTTAGCAAGTCTTTTTTATTCTAGCAGGGCGTTC[CTGGCTTGGCCATC]CTCCACCGACGCAGGGTCAGCCTGCGCACGACCGACACAGCCTCT	101					1	0	0	NA
TTCAAGTTCACGGCGTTCCAGGC	TTCAAGTgCAaGGCaTT--AGGC	3	2	5	10_MS1_M3332	ATGTGCATTCTCCAGGATAACTCT	TGAAGCAATCAACATGATACAAGAA	TGAAGCAATCAACATGATACAAGAAAAAGGTAATGATTCAATTAATCATGTTATTTGCACTAATAATCTCTCTATGTCATCTAAAAGTAACAAGAGAAGAGGAAAACGGAGATGCTTCAAGTGCAAGGCAT[TAGGCCACCTCATC]GCATCTTGTCCATACAAAGACAAGGACGAAGGGATAAGGAGATGTTTTGGATGCAACAACAAGGACCACATGATCACTTCATGTCCGGTCATGAAGAATCAAAGATGTGCATTCTCCAGGATAACTCT	273					4	0	0	NA
TTCAAGTTCACGGCGTTCCAGGC	TTCAAGTgCAaGGCaTT--AGGC	3	2	5	10_MS1_M3218	ATGATCACTTCATGTCCGCTATT	ATGTCACCTAAAAGTAACAAGAGAAA	ATGTCACCTAAAAGTAACAAGAGAAAAGGAAAACGGAGATGCTTCAAGTGCAAGGCAT[TAGGCCACCTCATC]GCATCTTGTCCATACAAAGACAAGGACGAAGGGATAAGGAGATGTTTTGGATGCAACAACAAGGACCACATGATCACTTCATGTCCGCTATT	164					3	0	0	NA
TTCAAGTTCACGGCGTTCCAGGC	TTCAAGTgCAaGGCaTT--AGGC	3	2	5	10_MS1_M1325	AGCAATGGTTCTGCTACAAGTG	AAGAGGAAAACAGAGATGCTTCA	AAGAGGAAAACAGAGATGCTTCAAGTGCAAGGCAT[TAGGCCACCTCATC]GCATCTTGTCCATACAAAGACAAGGACGAAGGGATAAGGAGATGTTTTGGATGCAACAACAAGGACCACATGATCACTTCATGTCCGGTCATGAAGAATCAAAGATGTGCATTCTCCAAGATGACTCTCACCAAGGAAAATGACAAACAACAAGCGTCATGTCAGGTTGAGCAATGGTTCTGCTACAAGTG	240					4	0	0	NA
TTCAAGTTCACGGCGTTCCAGGC	TTCAgGTTCAC--CcTTgCAGGC	3	2	5	10_MS1_M1327	GTCGATATCAACGGCGTGAC	TCAATCACGACAAGATTCAGGTT	TCAATCACGACAAGATTCAGGTTCACCCTTG[CAGGCATGTACGAC]AGGATTCAGGTGCTCCTCGATCACGATGTCGATATCAACGGCGTGAC	92					3	0	0	NA
TTCAAGTTCACGGCGTTCCAGGC	TTCtAGTTCAaGGCaTTCCA--C	3	2	5	10_MS1_M1589	TTGTGATGTTCCTTAGCATGAAT	ATGTTCATTTGACGCATTAGGA	ATGTTCATTTGACGCATTAGGAATTTTCTTTTTAGGCATT[TTAACATGAGTGGA]ATGCCTTGAACTAGAAGCCTCATTTTTTATACATAAAAGCATGATGAGAAACATTGTGATGTTCCTTAGCATGAAT	130					0	NA	0	NA
TTCAAGTTCACGGCGTTCCAGGC	TTCc--TTCACGGCGcTCaAGGC	3	2	5	10_MS1_M1596	AGTGTGTCGAAGTGGGAGGAG	TTGACATCTTATCCAACGAGACC	TTGACATCTTATCCAACGAGACCTAGGCGACGCGGGAGGGGGAGGCGG[GGACAATGGGCCTT]GAGCGCCGTGAAGGAATCGGAGGTGGAAGCGACGGCGTTGGCTAACGGCTTCTCGAGTGTGTCGAAGTGGGAGGAG	138					2	0	0	NA
TTCAAGTTCACGGCGTTCCAGGC	TTCcgGTgCACGGC--TCCAGGC	3	2	5	10_MS1_M1602	CGCGTCGTCTTGGCCT	GTCGAGGGGTGGAGTTGG	GTCGAGGGGTGGAGTTGGGAGCCCGCG[TGTCTCGACGCCTG]GAGCCGTGCACCGGAACTGGTGGCCGCCGGCGCCGTCGGGGCCGTCGTTCGATCGCGTCGTCTTGGCCT	110					1	0	0	NA
TTCAAGTTCACGGCGTTCCAGGC	TTCctGTTCAtGGCGTTCCA--C	3	2	5	10_MS1_M3465	CTGCTGGCGTTCGACTTG	CACAGCCCATCACGTTCCT	CACAGCCCATCACGTTCCTGTTCATGGCGT[TCCACCCCGACCGG]GAGCTGGTGTACCTGTGGTCGCCGTGGAAGCTGCTGGCGTTCGACTTG	92					2	0	0	NA
TTCAAGTTCACGGCGTTCCAGGC	TTCcAG--CAgGGCGTTCCtGGC	3	2	5	10_MS1_M1609	TAAGGTGCTCTTAGCATCCCTC	GAGAAGCTGTGTCGGTCGTG	GAGAAGCTGTGTCGGTCGTGCGCAGGCTGACCCTGCGTCGGTGGAG[GATGGCCAAGCCAG]GAACGCCCTGCTGGAATAAAAAAGACTTGCTAAGGTGCTCTTAGCATCCCTC	112					0	NA	0	NA
TTCAAGTTCACGGCGTTCCAGGC	TTCAAGTgCgCGGC--TCaAGGC	3	2	5	10_MS1_M1477	AAAACAAACTGAATTCCCCATT	CAATTGTTACTGCAAGTGGTGTG	CAATTGTTACTGCAAGTGGTGTGCGATTGCAACCAACGCGAGATGCTCTGCGGGTTTTTTTAACAGAAGCTTCCAAATTG[GATGCAGTTGCCTT]GAGCCGCGCACTTGAAAACAAACTGAATTCCCCATT	130					0	NA	0	NA
TTCAAGTTCACGGCGTTCCAGGC	TTCc--TTCACGGaGTTCCAGGa	3	2	5	10_MS1_M1500	TGAAGGAAAGTTGTACTCAAGACAT	CTATGAACTCCTTTACCGACTCC	CTATGAACTCCTTTACCGACTCCGAAA[ACCCTAAGTTCCTG]GAACTCCGTGAAGGAAAGTTGTACTCAAGACAT	74					5	0	0	NA
TTCAAGTTCACGGCGTTCCAGGC	TTCAAGTTCA--GCtTTgCAaGC	3	2	5	10_MS1_M1507	TCGATGACATATTCTAACCCTTTT	CTATGGCACGTTTTCGTGGT	CTATGGCACGTTTTCGTGGTGGTTTAAACCGCGAAATCCAGGATATACTTGATTATAAGGAATATTATGATATGACTACTTTA[TTTGAATATGCTTG]CAAAGCTGAACTTGAAGTGCAGGGACGCCGCTCGATGACATATTCTAACCCTTTT	152					2	0	0	NA
TTCAAGTTCACGGCGTTCCAGGC	TTCAAGTgCAaGGCaTT--AGGC	3	2	5	10_MS1_M1520	CTTGTATCACGTTGGTTGCTTC	TGAATGCACATCTTTGATTCTTC	TGAATGCACATCTTTGATTCTTCATGACCGGACATGAAGTGATCATGTGGTCCTTGTTGTTGCATCCAAAACATCTCCTTATCCCTTCGTCCTTGTCTTTGTATGGACAAGATGC[GATGAGGTGGCCTA]ATGCCTTGCACTTGAAGCATCTCCGTTTTCCTCTTCTCTTGTTACTTTTAGATGACATAGATAAATTATTAGTGCAAATAACATGATTAATTGAATCATTACCTTTTTCTTGTATCACGTTGGTTGCTTC	259					3	0	0	NA
TTCAAGTTCACGGCGTTCCAGGC	TTCc--TTCACGGaGTTCCAGGa	3	2	5	10_MS1_M1540	GAAGGAAAGTTGTATTCAAGACATAA	CTATGAACTCCTTTACCGACTCC	CTATGAACTCCTTTACCGACTCCGGAA[ACCCTAGGTTCCTG]GAACTCCGTGAAGGAAAGTTGTATTCAAGACATAA	76					5	0	0	NA
TTCAAGTTCACGGCGTTCCAGGC	TTCc--TTCACGGaGTTCCAGGa	3	2	5	10_MS1_M1541	GAAGGAAAGTTGTATTCAAGACATAA	CTATGAACTCCTTTACCGACTCC	CTATGAACTCCTTTACCGACTCCGGAA[ACCCTAGGTTCCTG]GAACTCCGTGAAGGAAAGTTGTATTCAAGACATAA	76					5	0	0	NA
TTCAAGTTCACGGCGTTCCAGGC	TTCAAGTTCACcGgGTTCa--GC	3	2	5	10_MS1_M3424	CATATCCCCAGTTGATAGATAGGG	TTTATCTCTCTATTCTTGTTGCTCG	TTTATCTCTCTATTCTTGTTGCTCGTTGACTTCTTCACCGACTACTTCATCTTCAACTGGCTCTTCTTCTTGAATTTCAAGTTCACCGGGT[TCAGCTTCTACTTC]TGCATGATGGGCATATCCCCAGTTGATAGATAGGG	140					5	0	0	NA
TTCAAGTTCACGGCGTTCCAGGC	TTCAAGTgCAaGGCaTT--AGGC	3	2	5	10_MS1_M1726	TGTCCATACAAAGACAAGGACG	CTAAAAGTAACAAGAGAAGAGGAAAA	CTAAAAGTAACAAGAGAAGAGGAAAACGGAGATGCTTCAAGTGCAAGGCAT[TAGGCCACCTCATC]GCATCTTGTCCATACAAAGACAAGGACG	93					3	0	0	NA
TTCAAGTTCACGGCGTTCCAGGC	TTCAAGTgCAaGGCaTT--AGGC	3	2	5	10_MS1_M3569	TTGTTACTTTGAGGTGACATAGAGAC	AGTGATCATGTGGTCTTTGTTGTT	AGTGATCATGTGGTCTTTGTTGTTGCATCCAAAACATCTCCTTATCCCTTCGTCCTTGTCTTTGTATGGAAAAGATGC[GATGAGGTGGCCTA]ATGCCTTGCACTTGAAGCATCTCCGTTTTCCTCTTCTCTTGTTACTTTGAGGTGACATAGAGAC	156					3	0	0	NA
TTCAAGTTCACGGCGTTCCAGGC	TTCAAGTgCAaGGCaTT--AGGC	3	2	5	10_MS1_M1734	ACCACATGATCACTTCATGTCTGA	AACATGATACAGGAAAAGGGTAATG	AACATGATACAGGAAAAGGGTAATGATTCAATTAATCATGTTATTTGCACTAATAATTTCTCTATGTCATCTAAAAGTAACAAGAGAAGAGGAAAACGGAGATGCTTCAAGTGCAAGGCAT[TAGGCCACCTCATC]GCATCTTGTCCATACAAAGACAAGGACGAAGGGATAAGGAGATGTTTTGGATGCAACAACAAGGACCACATGATCACTTCATGTCTGA	223					3	0	0	NA
TTCAAGTTCACGGCGTTCCAGGC	TTCAAGTgCAaGGCaTT--AGGC	3	2	5	10_MS1_M1740	TCTTGTCCATACAAAGACAAGGAC	CTAAAAGTAACAAGAGAAGAGGAAAAC	CTAAAAGTAACAAGAGAAGAGGAAAACGGAGATGCTTCAAGTGCAAGGCAT[TAGGCCACCTCATC]GCATCTTGTCCATACAAAGACAAGGAC	92					3	0	0	NA
TTCAAGTTCACGGCGTTCCAGGC	TTCc--TTCACGGaGTTCCAGGa	3	2	5	10_MS1_M3479	GAAGGAAAGTTGTATTCAAGACATAA	CTATGAACTCCTTTACCGACTCC	CTATGAACTCCTTTACCGACTCCGGAA[ACCCTAAGTTCCTG]GAACTCCGTGAAGGAAAGTTGTATTCAAGACATAA	76					4	0	0	NA
TTCAAGTTCACGGCGTTCCAGGC	TTCc--TTCACGGaGTTCCAGGa	3	2	5	10_MS1_M3480	GAAGGAAAGTTGTATTCAAGACATAA	CTATGAACTCCTTTACCGACTCC	CTATGAACTCCTTTACCGACTCCGGAA[ACCCTAAGTTCCTG]GAACTCCGTGAAGGAAAGTTGTATTCAAGACATAA	76					4	0	0	NA
TTCAAGTTCACGGCGTTCCAGGC	TTCAAGTTaA--GCGTTCttGGC	3	2	5	10_MS1_M3494	ATGCACCTTATTGGTATGAGTACA	GAAAACTTCTCAATCGACCACTC	GAAAACTTCTCAATCGACCACTCATCCAAAA[CTGCTTTAAGCCAA]GAACGCTTAACTTGAAGGTTTTTTCGAGATAGACTTTCGAAAAAGAAGATGCACCTTATTGGTATGAGTACA	117					4	0	0	NA
TTCAAGTTCACGGCGTTCCAGGC	TTCAAGgTaACGGCGT--CAGGg	3	2	5	10_MS1_M3683	ATCAGTAATCTCCGACGGCTA	GCGGAGACAGAGAGAGAGCA	GCGGAGACAGAGAGAGAGCAGCGAGCGCGCGAGAGAGAAATGAAAA[TCGAAACGGCCCTG]ACGCCGTTACCTTGAAATCAGTAATCTCCGACGGCTA	97					0	NA	0	NA
TTCAAGTTCACGGCGTTCCAGGC	TTCAAGTgCAaGGCaTT--AGGC	3	2	5	10_MS1_M1856	TTTAGATGACATAGAGACATGGTCAG	CAAAACCTCTCCTTATCCCTTC	CAAAACCTCTCCTTATCCCTTCGTCCTTGTCTTTGTATGGACAAGATGC[TATGAGGTGGCCTA]ATGCCTTGCACTTGAAGCATCTCCGTTTTCCTCTTCTCTTGTTACTTTTAGATGACATAGAGACATGGTCAG	135					3	0	0	NA
TTCAAGTTCACGGCGTTCCAGGC	TTCAAGT--ACGGgGTTaCAaGC	3	2	5	10_MS1_M3707	GCCATTTCTAAGTATTTTGGTGA	GGACGAGGACGAGAACAGG	GGACGAGGACGAGAACAGGCGCTCGCTGGAGGCCGCTCGCTCCCTTTCC[CGCGTGGACGCTTG]TAACCCCGTACTTGAAAGGGAAATGTGCCCTTGGGCCATTTCTAAGTATTTTGGTGA	120					0	NA	0	NA
TTCAAGTTCACGGCGTTCCAGGC	TTCAAGTTCACcGgGTTCa--GC	3	2	5	10_MS1_M3708	CACTTGAAGCATGTCCTAATGG	CTCTCTATTCTTGTTGCTCGTTG	CTCTCTATTCTTGTTGCTCGTTGACTTCTTCACCGACTACTTCATCTTCAACTGGCTCTTCTTCTTGAATTTCAAGTTCACCGGGT[TCAGCTTCTACTTC]TGTATGATGGGCATATCCCCGGTTGATAGATAGGGGCTGACTCTTTCCTGCCGAGGCTTGTCCTTGCTTCATCGGAGCCGGTGTAGTATAGGCAGCTCTGTTGGGACAGTAGTTGGCGTAGTGTCCCGGTTGTCCACACTTGAAGCATGTCCTAATGG	258					4	0	0	NA
TTCAAGTTCACGGCGTTCCAGGC	TTCAAGTgCAaGGCaTT--AGGC	3	2	5	10_MS1_M3597	TGTCCATACAAAGACAAGGACG	CTAAAAGTAACAAGAGAAGAGGAAAA	CTAAAAGTAACAAGAGAAGAGGAAAACGGAGATGCTTCAAGTGCAAGGCAT[TAGGCCACCTCATC]ACATCTTGTCCATACAAAGACAAGGACG	93					4	0	0	NA
TTCAAGTTCACGGCGTTCCAGGC	TTCAAGgTaACGGCG--CCAGGg	3	2	5	10_MS1_M1769	ATCAGTTATCTCCGACGGCTA	CGGAGAGAGAGAGAGAGAGCAG	CGGAGAGAGAGAGAGAGAGCAGCGAGCGCGAGAGAGAAATGAAAA[TCGAAACGGCCCTG]GCGCCGTTACCTTGAAATCAGTTATCTCCGACGGCTA	96					2	0	0	NA
TTCAAGTTCACGGCGTTCCAGGC	TTCAAGgTaACGGCG--CCAGGg	3	2	5	10_MS1_M1772	TTGAAATCAATAATCTCCGACG	CGGAGAGAGAGAGAGAGAGAGCA	CGGAGAGAGAGAGAGAGAGAGCAGCGAGCGCGAGAGAGAGAAATGAAAA[TCGAAACGGCCCTG]GCGCCGTTACCTTGAAATCAATAATCTCCGACG	96					0	NA	0	NA
TTCAAGTTCACGGCGTTCCAGGC	TTCAcGTTCA--GCGTTgCAaGC	3	2	5	10_MS1_M1781	ATATCCTGGATTTCGCGGT	CTGCAAAAGGGTTAGAATATGG	CTGCAAAAGGGTTAGAATATGGCTTCGAGCGGCGTCCCTGCACTTCACGTTCAGCGTTG[CAAGCATATTCAAA]TAAAGTAGTCATATCATAATATTCCTTATAATCAAGTATATCCTGGATTTCGCGGT	129					1	0	0	NA
TTCAAGTTCACGGCGTTCCAGGC	TTCgAcTTCACGGaGTTC--GGC	3	2	5	10_MS1_M1817	ACGGTGACTGACCAAATTAGC	GTCCCAAGGTAAGACATCAGTTC	GTCCCAAGGTAAGACATCAGTTCCCATGCTCAGTTTCTCCCGATTCTGCCTTGTCTTGGCCAATTCGACTTCACGGAGT[TCGGCCGCGGCGGT]TCGCCGCGCCTGCACGGTGACTGACCAAATTAGC	127					2	0	0	NA
TTCAAGTTCA-CGGCGTTCCAGGC	TTCAAcTTCAACtGgGgTCCAGGC	4	1	5	10_MS1_M1887	ACTCAGCTGAAGGTCAACTCAA	GGTTGAACCTCTCTGGACCTC	GGTTGAACCTCTCTGGACCTCGGTTGAACTTGCCCTGGACCCCGGTC[GAACCTGCCTGGAC]CCCAGTTGAAGTTGAAGTTCAACTGGAGTTGAGAAAGCTCAACTCAGCTGAAGGTCAACTCAA	124					4	0	0	NA
TTCAAGTTCACGGCGTTCCAGGC	TTCAAGTcCA-GGCGgcCCAaGC	4	1	5	10_MS1_M002	TTGGCCCAGTACTGTTTAAAGTT	TAGTGAACGACCCTGTTCTGGT	TAGTGAACGACCCTGTTCTGGTTTAGTCAAAACACCGAGGGCCTCTGCGCAAAATCTCCCTCGCGGGCGTGGGCGCGCGCACGAA[TCCACTCGGGCTTG]GGCCGCCTGGACTTGAATTGGCCCAGTACTGTTTAAAGTT	139					3	0	0	NA
TTCAAGTTCACGGCGTTCCAGGC	TTCAAGTcCA-GGCGgcCCAaGC	4	1	5	10_MS1_M003	TTGGCCCAGTACTGTTTAAAGTT	TAGTGAACGACCCTGTTCTGGT	TAGTGAACGACCCTGTTCTGGTTTAGTCAAAACACCGAGGGCCTCTGCGCAAAATCTCCCTCGCGGGCGCGGGCGCGCGCACGAA[TCCACTCGGGCTTG]GGCCGCCTGGACTTGAATTGGCCCAGTACTGTTTAAAGTT	139					3	0	0	NA
TTCAAGTTCA-CGGCGTTCCAGGC	TTCAAcTTCAACtGgGgTCCAGGC	4	1	5	10_MS1_M177	AAGTTCAGCTGGAGTTGAGAAAG	GTTGAACCTCTCTGGACCCC	GTTGAACCTCTCTGGACCCCGGTTGAACTTGCCCTGGACCCCG[GTTGAACCTGCCTG]GACCCCAGTTGAAGTTGAAGTTCAGCTGGAGTTGAGAAAG	97					4	0	0	NA
TTCAAGTTCA-CGGCGTTCCAGGC	TTCAAcTTCAACtGgGgTCCAGGC	4	1	5	10_MS1_M178	AAGTTCAGCTGGAGTTGAGAAAG	GTTGAACCTCTCTGGACCCC	GTTGAACCTCTCTGGACCCCGGTTGAACTTGCCCTGGACCCCG[GTTGAACCTGCCTG]GACCCCAGTTGAAGTTGAAGTTCAGCTGGAGTTGAGAAAG	97					4	0	0	NA
TTCAAGTTCA-CGGCGTTCCAGGC	TTCAAcTTCAACtGgGgTCCAGGC	4	1	5	10_MS1_M2037	TGGAGTTGAGAAAGTTCAACACA	CGGTTGAACTTGCCCTAGAC	CGGTTGAACTTGCCCTAGACCCCGGTT[GAACCTGCCTGGAC]CCCAGTTGAAGTTGAAGTTCAGCTGGAGTTGAGAAAGTTCAACACA	87					5	0	0	NA
TTCAAGTTCA-CGGCGTTCCAGGC	TTCAAcTTCAACtGgGgTCCAGGC	4	1	5	10_MS1_M207	ACCAGTGTCCAGGGAAAAGTT	GAGAAACCTAAAGTGTTCTTGTTGA	GAGAAACCTAAAGTGTTCTTGTTGAAAAACAGCTGAACTTCTTAAACTGCAGCTGAGCTTTTCAGCTGAGCTGAACTACAGCTGAGCTGAGCTTCTTTAGCTGCAGCTGAGCTGAACTTCAGCTGAGTTGAGCTTTCTCAACTCCAGCTGAACTTCAACTTCAACTGGGGTC[CAGGCAGGTTCAAC]CGGGGTCCAGGGCAAGTTCAACCGGGGTCCAGAGAGGTTCAACCAGTGTCCAGGGAAAAGTT	248					4	0	0	NA
TTCAAGTTCACGGCGTTCCAGGC	TTCAAaTTaACt-CGTTgCAGGC	4	1	5	10_MS1_M220	ACCTCCGCATATAAATGGCTA	GGTCTTTCTGCGTCATCTATTTAC	GGTCTTTCTGCGTCATCTATTTACAAATAATCACTCACATCTATTTCAAATTAACTCGTTG[CAGGCCTATCCCCT]CCGTGCAACCAACCTCCACGCCTCAAAACACACCTCCGCATATAAATGGCTA	127					4	0	0	NA
TTCAAGTTCACGGCGTTCCAGGC	TTCc-GTTCcCGGCGTTgCtGGC	4	1	5	10_MS1_M2088	CGTGACTGCGGAGAGTGACTA	GTGGGGCAGTAGTGGCGT	GTGGGGCAGTAGTGGCGTGCGCGTAGCCGACGTGGCGGTGGCCGCTGGCCAGTGGGGA[CGGAGAAAGCCAGC]AACGCCGGGAACGGAATGGGGAGCGTGACTGCGGAGAGTGACTA	116					1	0	0	NA
TTCAAGTTCACGGCGTTCCAGGC	TTCgAGTTCt-GGtGTTCCAGGt	4	1	5	10_MS1_M284	TCTCCACAAAACCTCAAGAGAA	GGCGTAAGAAGTGATCCTAGAAG	GGCGTAAGAAGTGATCCTAGAAGTATATCTCACCCACTAACAAAT[CCCAACAGCACCTG]GAACACCAGAACTCGAAGGCTCTCCACAAAACCTCAAGAGAA	101					0	NA	0	NA
TTCAAGTTCACGGCGTTCCAGGC	TTCA-GTTaAgGGCGTTCCActC	4	1	5	10_MS1_M2144	CTCTCCAGCAGCGTACTCTAAA	GATACGTTGTTTCCCTTCTTATTT	GATACGTTGTTTCCCTTCTTATTTATGATGTTGTACTTGTGGCATTTAAGGGGGCTCGAGCAGTTTCTCGAGTGCCTCTCCGTAAGGACCTGTTCGTTGGATGACCGCCCGGGAAAACAGTGCAACCA[TGAGGGTGGAGTGG]AACGCCCTTAACTGAATAATTAGAGGAACCGGGGTGTAGTTCGCTTAGGCTGCCTCCAACAAGGAACCCTAAAGGGTCCTCTACCCTAAATATAGAGTATGAAATGGTTCTCTACGCTCTCCAGCAGCGTACTCTAAA	280					1	0	0	NA
TTCAAGTTCACGGCGTTCCAGGC	TTCAA-TTCAgGGttTTCCAGGg	4	1	5	10_MS1_M2151	CTACACTTTAGGGTTTTGGTGCTAC	GTACATAATTTACACATAACCCCATAG	GTACATAATTTACACATAACCCCATAGGGTTTCAATTCAGGGTTTT[CCAGGGGTCTTTTT]AGAGTTTTCTACACTTTAGGGTTTTGGTGCTAC	93					4	0	0	NA
TTCAAGTTCACGGCGTTCCAGGC	TTCAAGTcCA-GGCGgcCCAaGC	4	1	5	10_MS1_M294	ATTGGCCCAGTACTGTTTAGAGTT	ATAGTGAACGACCCTGTTCTGGT	ATAGTGAACGACCCTGTTCTGGTTTAGTCAAAACGCCAAGGGCCTCTGCGCAAAATCTCCCTCGCGGGCGCGGGCGCGCGCACGAA[TCCACTCGGGCTTG]GGCCGCCTGGACTTGAATTGGCCCAGTACTGTTTAGAGTT	140					3	0	0	NA
TTCAAGTTCACGGCGTTCCAGGC	TTCAA-TTCAgGGttTTCCAGGg	4	1	5	10_MS1_M326	GTTTTCTCATACTTGGGCTTCC	AACTCAATAGGGTTTAAGTGGTTT	AACTCAATAGGGTTTAAGTGGTTTTTTTTGCAAATAAGTCCAAACCCCACATTTTCACTTGTAAATCCTTGAATATGAGAAGCACATAATTTGTGGTGTTATATTATCTTTGTTTTTGCACTTTAGTCCAAAAGTGTACAAAATTTACACTTAGCCCCCTAGGGTTTCAATTCAGGGTTTTC[CAGGGGTCTTTTCA]GGGTTTTTAGCACTTTAGGGTTTTGGTATCACTAAAGTCCTTCAAATATGATATTCTAAGATTATTTCTCATATCTTTTGAAGTTTTCTCATACTTGGGCTTCC	300					0	NA	0	NA
TTCAAGTTCA-CGGCGTTCCAGGC	TTCAAcTTCAACtGgGgTCCAGGC	4	1	5	10_MS1_M2209	GTCACCTGACTGGCAGACTGACT	CTTAAACTGCAGCTAAGCTTTTCA	CTTAAACTGCAGCTAAGCTTTTCAGCTGAGCTAAACTTCAGCTGAGCTGAGCTTCTTCAACTGCAGCCGAGCTTTTCAGCTGAGCTGAACTTCAGCTAAGTTGAGCTTTCTCAACTCCAGCTGAACTTCAACTTCAACTGGG[GTCCAGGCAGGTTC]AACCGGGGTTCAGAGAGGTTCAACCGGTGTCCAGAGAGGTTCAACCGGTGTCCAGGGAAAGTTCAGCCGGGGTATTTTGCCTGGACCTCACTGGTCAAAACCGGTTGAACCGGTCCTAGGGGAGGTTCAATCGGTGTCAGGGTCACCTGACTGGCAGACTGACT	320					4	0	0	NA
TTCAAGTTCA-CGGCGTTCCAGGC	TTCAAcTTCAACtGgGgTCCAGGC	4	1	5	10_MS1_M2210	CTAGAGAGGTTCAACTGGTGTCC	ATCTGAGATGAGCTTCTTTAGCTG	ATCTGAGATGAGCTTCTTTAGCTGCAGCTGAGCTTTTCAGCTGAGCTGAACTTCAGCTGAGTTGAGCTTTCTCAACTCCAGCTGAACTTCAACTTCAACTGGG[GTCCAGGCAGGTTC]AACCGGGGTCCAGGGCAAGTTCAACCGGGGTCTAGAGAGGTTCAACTGGTGTCC	171					4	0	0	NA
TTCAAGTTCA-CGGCGTTCCAGGC	TTCAAcTTCAACtGgGgTCCAGGC	4	1	5	10_MS1_M339	CTCAGCTGCAGTTCAACAAGAA	CAGTGAGGTCCGAGGAAAATAA	CAGTGAGGTCCGAGGAAAATAACCCGGCTGAACTTTCCCTGGACACCGGTTGAACCTCTCTGGACCCCGGTTGAACTTGCCCTGGACCCCA[GTTGAACCTGCCTG]GACCCCAGTTGAAGTTGAATTTCAGCTGGAGTTGAGAAAGCTCAACTCAGCTGAAGGTCAGCTCAGCTGAAAAGCTCAGCTGCAGCTGAAGAAGCTCAGCTGCAGCTGAAGTTCAGCTCAGCTGAAAAGCTCAGCTGCAGTTCAACAAGAA	256					5	0	0	NA
TTCAAGTTCA-CGGCGTTCCAGGC	TTCAAcTTCAACtGgGgTCCAGGC	4	1	5	10_MS1_M340	AAGTTCAGCTGGAGTTGAGAAAG	GTTGAACCTCTCTGGACCCC	GTTGAACCTCTCTGGACCCCGGTTGAACTTGCCCTGGACCCCG[GTTGAACCTGCCTG]GACCCCAGTTGAAGTTGAAGTTCAGCTGGAGTTGAGAAAG	97					4	0	0	NA
TTCAAGTTCACGGCGTTCCAGGC	TTCAt-TTCACtGCGaTCCAGtC	4	1	5	10_MS1_M224	TATTATTCGCCTATTCACCCC	ATCTTCTATTCCACTGCAACCTAC	ATCTTCTATTCCACTGCAACCTACTCGAAGGGTTTTTCATTTCACTGCGATC[CAGTCTTCGAGTAG]AGTAAGAATTTAAGTTTTAAAGTGATAATTATTATTCGCCTATTCACCCC	116					0	NA	0	NA
TTCAAGTTCACGGC-GTTCCAGGC	TTCAAGTTCAgGaCAGTTtCAGtC	4	1	5	10_MS1_M2091	AACTTGAAGCCATTCCGAAG	GATATAAACCCTGATAAATGCGA	GATATAAACCCTGATAAATGCGAGCTTGGCAAGCACTTCTGCCCA[TGCCTTGACTGAAA]CTGTCCTGAACTTGAAGCCATTCCGAAG	87					1	0	0	NA
TTCAAGTTCA-CGGCGTTCCAGGC	TTCAAcTTCAACtGgGgTCCAGGC	4	1	5	10_MS1_M2092	AAGTTCAGCTGGAGTTGAGAAAG	GTTGAACCTCTCTGGACCCC	GTTGAACCTCTCTGGACCCCGGTTGAACTTGCCCTGGACCCCGGTT[GAACCTGCCTGGAC]CCCAGTTGAAGTTGAAGTTCAGCTGGAGTTGAGAAAG	97					3	0	0	NA
TTCAAGTTCACGGCGTTCCAGGC	TTCAAGTTCACGGt-TTaCtcGC	4	1	5	10_MS1_M373	ACCGTGAACTTGAAGATGTGTATT	AAGAATCTATCAATTCGCCTTTT	AAGAATCTATCAATTCGCCTTTTTGAC[TCTTTCGCCGCGAG]TAAACCGTGAACTTGAAGATGTGTATT	68					4	0	0	NA
TTCAAGTTCA-CGGCGTTCCAGGC	TTCAAcTTCAACtGgGgTCCAGGC	4	1	5	10_MS1_M2234	GTCCAGGGCAAGTTCAACC	ACTTCAGCTGTGTTGAACTTTCTC	ACTTCAGCTGTGTTGAACTTTCTCAACTCCAGCTGAACTTCAACTTCAACTGGG[GTCCAGGCAAGTTC]AACCGGGGTCCAGGGCAAGTTCAACC	94					4	0	0	NA
TTCAAGTTCA-CGGCGTTCCAGGC	TTCAAcTTCAACtGgGgTCCAGGC	4	1	5	10_MS1_M2235	GTCCAGGGCAAGTTCAACC	ACTTCAGCTGTGTTGAACTTTCTC	ACTTCAGCTGTGTTGAACTTTCTCAACTCCAGCTGAACTTCAACTTCAACTGGG[GTCCAGGCAAGTTC]AACCGGGGTCCAGGGCAAGTTCAACC	94					4	0	0	NA
TTCAAGTTCACGGCGTTCCAGGC	TTCAAGg-CACGGCGTTCCttGt	4	1	5	10_MS1_M2240	ACTACCTCCTTGCACTGCATAA	AATCCTGTGTGGTTTCTATGACC	AATCCTGTGTGGTTTCTATGACCTGCTTTTTGCAAATAAGGGATACTACATTTTTCTCTTCCTTCAAGGCACGGCGTT[CCTTGTTGTTGGTT]TTGGGTATGTCGGCACACTACCTCCTTGCACTGCATAA	130					4	0	0	NA
TTCAAGTTCACGGCGTTCCAGGC	TTCgAGTTCAgGtCGTTC-AGGt	4	1	5	10_MS1_M381	AATGGTGCATGTCTTCCACTC	AAAATCACATGGAGAGTAAACCA	AAAATCACATGGAGAGTAAACCATAACTACA[AATTGAACAACCTG]AACGACCTGAACTCGAATGGTGCATGTCTTCCACTC	81					3	0	0	NA
TTCAAGTTCA-CGGCGTTCCAGGC	TTCAAcTTCAACtGgGgTCCAGGC	4	1	5	10_MS1_M382	AAGTTCAGCTGGAGTTGAGAAAG	GTTGAACCTCTCTGGACCCC	GTTGAACCTCTCTGGACCCCGGTTGAACTTGCCCTGGACCCCG[GTTGAACCTGCCTG]GACCCCAGTTGAAGTTGAAGTTCAGCTGGAGTTGAGAAAG	97					3	0	0	NA
TTCAAGTTCA-CGGCGTTCCAGGC	TTCAAcTTCAACtGgGgTCCAGGC	4	1	5	10_MS1_M383	AAGTTCAGCTGGAGTTGAGAAAG	GTTGAACCTCTCTGGACCCC	GTTGAACCTCTCTGGACCCCGGTTGAACTTGCCCTGGACCCCG[GTTGAACCTGCCTG]GACCCCAGTTGAAGTTGAAGTTCAGCTGGAGTTGAGAAAG	97					5	0	0	NA
TTCAAGTTCACGGCGTTCCAGGC	TTCAAGTTgACaG-GTcCCAGaC	4	1	5	10_MS1_M384	CCTGTCAACTTGAAACGCTAAA	TGAAACCTATCAGTGCTGTCAAA	TGAAACCTATCAGTGCTGTCAAAAAAAGACAGGCTCGGATGGTCCGCCAACCCA[GGTCAAATGGTCTG]GGACCTGTCAACTTGAAACGCTAAA	93					4	0	0	NA
TTCAAGTTCA-CGGCGTTCCAGGC	TTCAAcTTCAACtGgGgTCCAGGC	4	1	5	10_MS1_M2244	AAGTTCAGCTGGAGTTGAGAAAG	GTTGAACCTCTCTGGACCCC	GTTGAACCTCTCTGGACCCCGGTTGAACTTGCCCTGGACCCCGGTT[GAACCTGCCTGGAC]CCCAGTTGAAGTTGAAGTTCAGCTGGAGTTGAGAAAG	97					4	0	0	NA
TTCAAGTTCA-CGGCGTTCCAGGC	TTCAAGTTCAACcGgGgTCCAGaC	4	1	5	10_MS1_M386	AAGTTCAGCTGGAGTTGAGAAAG	GTTGAACCTCTCTGGACCCC	GTTGAACCTCTCTGGACCCCGGTTGAACTTGCCCTGGACCCCG[GTTGAACCTGTCTG]GACCCCGGTTGAACTTGAAGTTCAGCTGGAGTTGAGAAAG	97					4	0	0	NA
TTCAAGTTCA-CGGCGTTCCAGGC	TTCAAGTTCAACcGgGgTCCAGaC	4	1	5	10_MS1_M387	AAGTTCAGCTGGAGTTGAGAAAG	GTTGAACCTCTCTGGACCCC	GTTGAACCTCTCTGGACCCCGATTGAACTTGCCCTGGACCCCG[GTTGAACCTGTCTG]GACCCCGGTTGAACTTGAAGTTCAGCTGGAGTTGAGAAAG	97					3	0	0	NA
TTCAAGTTCACGGCGTTCCAGGC	TTCAAGTcCA-GGCGgcCCAaGC	4	1	5	10_MS1_M2248	ATTGGCCCAGTACTGTTTAGAGTT	ATAGTGAACGACCCTGTTCTGGT	ATAGTGAACGACCCTGTTCTGGTTTAGTCAAAACGCCGAGGGCCTCTGCGCAAAATCTCCCTCGCGGGCGCGGGCGCGCGCACGAAT[CCACTCGGGCTTGG]GCCGCCTGGACTTGAATTGGCCCAGTACTGTTTAGAGTT	140					3	0	0	NA
TTCAAGTTCACGGCGTTCCAGGC	TTCAAGTcCA-GGCGgcCCAaGC	4	1	5	10_MS1_M2249	ATTGGCCCAGTACTGTTTAGAGTT	ATAGTGAACGACCCTGTTCTGGT	ATAGTGAACGACCCTGTTCTGGTTTAGTCAAAACGCCGAGGGCCTCTGCGCAAAATCTCCCTCGCGGGCGCGGGCGCGCGCACGAAT[CCACTCGGGCTTGG]GCCGCCTGGACTTGAATTGGCCCAGTACTGTTTAGAGTT	140					3	0	0	NA
TTCAAGTTCA-CGGCGTTCCAGGC	TTCAAGTTCAACcGgGgTCCAGaC	4	1	5	10_MS1_M228	GAAGTTCAGCTGGAGTTGAGAAA	ACTTTCCCTAGACATCGGTTGA	ACTTTCCCTAGACATCGGTTGAACCTCTCTGGACCCCGGTTGAACTTGCCCTGGACCCCG[GTTGAACCTGTCTG]GACCCCGGTTGAACTTGAAGTTCAGCTGGAGTTGAGAAA	113					4	0	0	NA
TTCAAGTTCA-CGGCGTTCCAGGC	TTCAAGTTCAACcGgGgTCCAGaC	4	1	5	10_MS1_M229	TCACTGGTCAAAACTGGTCCTA	AACTTCAGTTGAGTTGAGCTTTCT	AACTTCAGTTGAGTTGAGCTTTCTCAACTCCAGCTGAACTTCAAGTTCAACCGGGGTC[CAGACAGGTTCAAC]CGGTGTCCAGGGAAAGTTCAGCCGGGGTATTTTCCTCGGACCTCACTGGTCAAAACTGGTCCTA	136					4	0	0	NA
TTCAAGTTCACGGCGTTCCAGGC	TTCAtGcTCtaGGC-TTCCAGGC	4	1	5	10_MS1_M400	GGAGAGATTTCTCACGAGTCCA	AACGATCGTAGAGCCATAATCC	AACGATCGTAGAGCCATAATCCGGAACTAATCC[ACACAAAAGGCCTG]GAAGCCTAGAGCATGAACTAGGGGATCTCGGAGAGATTTCTCACGAGTCCA	98					2	0	0	NA
TTCAAGTTCACGGCGTTCCAGGC	TTCAt-TTCACtGCGaTCCAGtC	4	1	5	10_MS1_M230	CGAGTAGGTCACAGTGGAATTG	GGGTGAATGGGCAAATAAATA	GGGTGAATGGGCAAATAAATAATAACACTTAAAAGTTAGAAATTCTTACT[TTACTCGAAGACTG]GATCGCAGTGAAATGAAAAACTCTTCGAGTAGGTCACAGTGGAATTG	111					1	0	0	NA
TTCAAGTTCA-CGGCGTTCCAGGC	TTCAAcTTCAACtGgGgTCCAGGC	4	1	5	10_MS1_M408	GGGTATTTTCCCCAGACCTC	TGTTGAACTTTCTCAACAACAGC	TGTTGAACTTTCTCAACAACAGCTGAACTTCAACTTCAACTGGGGTC[CAGGCAGGTTCAAC]CGGGGTCTAGGGCAAGTTCAACCGGGGTCCAGAGAGGTTCAACCGGTGTCCAGGGAAAGTTCAGCCGGGGTATTTTCCCCAGACCTC	148					2	0	0	NA
TTCAAGTTCA-CGGCGTTCCAGGC	TTCAAcTTCAACtGgGgTCCAGGC	4	1	5	10_MS1_M409	GGAAAGTTCAGCCAGGGTATT	CTTTTCAGCTGAGTTGAGCTTTC	CTTTTCAGCTGAGTTGAGCTTTCTCAACTTCAGCTGAACTCAACTTCAGCTGAGTTGAGCTTCTTCAGCTGCAGCTGAGCTGAACTTCAGCTGTGTTGAACTTTCTCAACTCCAGCTGAACTTCAACTTCAACTGGGGTC[CAGGCAGGTTCAAC]CGGGGTCCAGGGCAAGTTCAACCGGGGTCCAGAGAGGTTCAACCGGTGTCCAGGGAAAGTTCAGCCAGGGTATT	228					4	0	0	NA
TTCAAGTTCACGGCGTTCCAGGC	TTCAAGTTCAaGG-GTTCaAacC	4	1	5	10_MS1_M418	GAGCTTCAAATTTCCAAGGG	TCTGATTTTCCTTTCCTATTTCA	TCTGATTTTCCTTTCCTATTTCAAGTTCAAGGGTTC[AAACCGAATTTAAA]TCCCTATTTTGAGCTTCAAATTTCCAAGGG	80					5	0	0	NA
TTCAAGTTCA-CGGCGTTCCAGGC	TTCAAGTTCAACcGgGgTCCAGaC	4	1	5	10_MS1_M421	ACTCAGATGAAGTTCAGCCCAT	TGAACCTCTCTAGACCCCTGTT	TGAACCTCTCTAGACCCCTGTTGAACTTGCCCTGGACCCCG[GTTGAACCTGTCTG]GACCCCGGTTGAACTTGAAGTTCAGCTGGAGTTGAGAAAGCTCAACTCAGATGAAGTTCAGCCCAT	121					5	0	0	NA
TTCAAGTTCA-CGGCGTTCCAGGC	TTCAAGTTCAACcGgGgTCCAGaC	4	1	5	10_MS1_M422	CTTGAAGTTCAGCTAGAGTTGAGAA	GTTGAACCTCTCTGGACCCC	GTTGAACCTCTCTGGACCCCGGTTGAACTTGCCCTGGACCCCG[GTTGAACCTGTCTG]GACCCCGGTTGAACTTGAAGTTCAGCTAGAGTTGAGAA	95					4	0	0	NA
TTCAAGTTCACGGCGTTCCAGGC	TTCAt-TcCACGGCGaTCCAGcC	4	1	5	10_MS1_M423	GGAACTTTCAATTGGTATCAGAGT	CTGTATTGTGTGCTCACTCTCTATCT	CTGTATTGTGTGCTCACTCTCTATCTTACTCACTTTTTATATCTGCACTTCAACACTTATCTGTGGTACAAGTTATATTTGAAGTGCAGGGCATTTTGAGACAGGATCTTCTATTGCACTGCAACCTACTCGAAGGGTCTTTCATTCCACGGCGATC[CAGCCTTCGAGTAG]AGTAAGAATTTCCAGTTATAAAGTGATAATTATTATTCGCCTATTCACCCCCCTCTAGGCGACATCCAGATCCTGTTCTCGGGCATAGGGAACTTTCAATTGGTATCAGAGT	283					0	NA	0	NA
TTCAAGTTCA-CGGCGTTCCAGGC	TTCAAcTTCAACtGgGgTCCAGGC	4	1	5	10_MS1_M2093	AAGTTCAGCTGGAGTTGAGAAAG	GTTGAACCTCTCTGGACCCC	GTTGAACCTCTCTGGACCCCGGTTGAACTTGCCCTGGACCCCGGTT[GAACCTGCCTGGAC]CCCAGTTGAAGTTGAAGTTCAGCTGGAGTTGAGAAAG	97					4	0	0	NA
TTCAAGTTCA-CGGCGTTCCAGGC	TTCAAcTTCAACtGgGgTCCAGGC	4	1	5	10_MS1_M2094	AAGTTCAGCTGGAGTTGAGAAAG	GTTGAACCTCTCTGGACCCC	GTTGAACCTCTCTGGACCCCGGTTGAACTTGCCCTGGACCCCGGTT[GAACCTGCCTGGAC]CCCAGTTGAAGTTGAAGTTCAGCTGGAGTTGAGAAAG	97					5	0	0	NA
TTCAAGTTCA-CGGCGTTCCAGGC	TTCAAcTTCAACtGgGgTCCAGGC	4	1	5	10_MS1_M2275	CAACTGGGGTCCAAGAAAAGT	CTTTTCAGCTGAGTTGAGCTTCT	CTTTTCAGCTGAGTTGAGCTTCTTCAGCTGCAGCTGAGCTGAACTTCAGCTGAGTTGAGCTTCTTCAGCTGCAGCTGAGCTTTTCAGCTGAGCTGAACTTCAGCTGAGTTGAACTTTCTCAACTCCAACTGAACTTCAACTTCAACTGGG[GTCCAGGCAGGTTC]AACTGGGGTCCAGGGCAAGTTCAACCGGGGTCCAGAGATGTTCAACTGGGGTCCAAGAAAAGT	227					5	0	0	NA
TTCAAGTTCA-CGGCGTTCCAGGC	TTCAAcTTCAACtGgGgTCCAGGC	4	1	5	10_MS1_M2095	AAGTTCAGCTGGAGTTGAGAAAG	GTTGAACCTCTCTGGACCCC	GTTGAACCTCTCTGGACCCCGGTTGAACTTGCACTGGACCCCGGTT[GAACCTGCCTGGAC]CCCAGTTGAAGTTGAAGTTCAGCTGGAGTTGAGAAAG	97					5	0	0	NA
TTCAAGTTCA-CGGCGTTCCAGGC	TTCAAcTTCAACtGgGgTCCAGGC	4	1	5	10_MS1_M2096	CAGCTCAGCTACATTTCAACAAG	ATTGACCAGTGAGGTCCAGAAA	ATTGACCAGTGAGGTCCAGAAAAAAAACCCCGGCTGAACTTTTCTTAGACCCCGGTTGAACCTCTCTGGACCCCGGTTGAACTTGCCCTGGACCCCGGTT[GAATCTGCCTGGAC]CCCAGTTGAAGTTGAAGTTGAAGTTCAGCTGGAGTTGAGAAAGTTCAACACAGCTGAAGTTCAGCTCAGCTGCAGCTGAAGAAGCTCAACTCAGCTGAAGTTCAGCTCAGCTGAAAAGCTCAACTGCAGCTGAAGAAGCTCAACTCAGCTGAAGTTCAGCTCAGCTACATTTCAACAAG	293					4	0	0	NA
TTCAAGTTCA-CGGCGTTCCAGGC	TTCAAcTTCAACtGgGgTCCAGGC	4	1	5	10_MS1_M431	GAAGTTGAGAAAGTTCAACTCAGC	CTTGACCCCGGTTGAACTT	CTTGACCCCGGTTGAACTTGCCCTGGACCCCG[GTTGAACCTGCCTG]GACCCCAGTTGAAGTTGAAGTTTAGCTGAAGTTGAGAAAGTTCAACTCAGC	97					3	0	0	NA
TTCAAGTTCA-CGGCGTTCCAGGC	TTCAAcTTCAACtGgGgTCCAGGC	4	1	5	10_MS1_M2282	GAAGTTCAGCTGGAGTTGAGAAA	CGGTTGAACCTCTCTAGACCC	CGGTTGAACCTCTCTAGACCCCGGTTGAACTTGCCCTGGACCCCGGTT[GAACCTGCCTGGAC]CCCAGTTGAAGTTGAAGTTCAGCTGGAGTTGAGAAA	98					4	0	0	NA
TTCAAGTTCA-CGGCGTTCCAGGC	TTCAAcTTCAACtGgGgTCCAGGC	4	1	5	10_MS1_M2283	AAGTTCAGCTGGAGTTGAGAAAG	GTTGAACCTCTCTGGACCCC	GTTGAACCTCTCTGGACCCCGGTTGAACTTGCCCTGGACCCCGGTT[GAACCTGCCTGGAC]CCCAGTTGAAGTTGAAGTTCAGCTGGAGTTGAGAAAG	97					5	0	0	NA
TTCAAGTTCACGGCGTTCCAGGC	TTCtccTTCACGG-GTTtCAGGC	4	1	5	10_MS1_M2288	GCATGGCCCATTAGAGAATATC	TCTGCAAAGCATCTATCAGAAAA	TCTGCAAAGCATCTATCAGAAAAACATTTCTT[TGCAAATAGCCTGA]AACCCGTGAAGGAGAATCGTGTGCATGGCCCATTAGAGAATATC	90					2	0	0	NA
TTCAAGTTCACGGCGTTCCAGGC	TTCAAGTTCACG-CaTTtCAGtt	4	1	5	10_MS1_M244	TGTTGTTATTACTCAAGCAGACAGA	ATGTATTGTATATGTCTCCACGCA	ATGTATTGTATATGTCTCCACGCATATACAGGCAGCCTAGTTCGAGGCCGTTTTCAAGTTCACGCATTT[CAGTTCTCCACCAA]ATGATTTAGTGCCATACAGTATGTTGTTATTACTCAAGCAGACAGA	129					1	0	0	NA
TTCAAGTTCACGGCGTTCCAG-GC	TTCAAGTTCACcGCaaTCtAGTGC	4	1	5	10_MS1_M218	CAATTCGTGACGTACTCATCACTC	TGCTAAATATTGTTGGAGTTTCTTG	TGCTAAATATTGTTGGAGTTTCTTGTAAGCGCCATGGTATGCTTCGAAATGCTAGGCTTGAGAAT[ATCAGAAAAGCACT]AGATTGCGGTGAACTTGAAACTGGGACTGGATTAAATCAAGAGATGGGGTTGCCTAGGCCTGGTGAGACTCGATGGGGCTCTCATTACAAAACTGTTTGTAGCATCATTTCTATGTACCCCACAATTCGTGACGTACTCATCACTC	225					4	0	0	NA
TTCAAGTTCA-CGGCGTTCCAGGC	TTCAAGTTCAACcGgGgTCCAGaC	4	1	5	10_MS1_M2085	AAGTTCAGCTGGAGTTGAGAAAG	CCAGTTGAACTTGCCTTGGA	CCAGTTGAACTTGCCTTGGACCCCGATT[GAACCTGTCTGGAC]CCCGGTTGAACTTGAAGTTCAGCTGGAGTTGAGAAAG	79					4	0	0	NA
TTCAAGTTCA-CGGCGTTCCAGGC	TTCAAGTTCAACcGgGgTCCAGaC	4	1	5	10_MS1_M2086	AAGTTCAGCTGGAGTTGAGAAAG	GTTGAACCTCTCTGGACCCC	GTTGAACCTCTCTGGACCCCGGTTGAACTTGCCCTGGACCCCGGTT[GAACCTGTCTGGAC]CCCGGTTGAACTTGAAGTTCAGCTGGAGTTGAGAAAG	97					5	0	0	NA
TTCAAGTTCA-CGGCGTTCCAGGC	TTCAAGTTCAACcGgGgTCCAGaC	4	1	5	10_MS1_M2131	GTTCAACCAGTGTCAGGGTCAC	AAAAGCAGCTCAACTTCTTCAAC	AAAAGCAGCTCAACTTCTTCAACTGCAGCTGAGCTTTTCAGCTGAGCTGAACTTTAGCTGAGTTGAGCTTCTTGAGCTGCAGCTGAGCTGAACTTCAGCTGAGTTGAGCTTTCTCAACTCCAGCTGAACTTCAAGTTCAACCGGG[GTCCAGACAGGTTC]AACCGGGGTCCAGGGCAAGTTCAACCGGGGTCCAGAGAGGTTCAACCGGTGTCCAGGGAAAGTTCAGCCGGGGTATTTTCCCCGGACCTCACTGGTCAAAACCGGTTGAACCGGTCCTAGGGGAGGTTCAACCAGTGTCAGGGTCAC	306					4	0	0	NA
TTCAAGTTCA-CGGCGTTCCAGGC	TTCAAcTTCAACtGgGgTCCAGGC	4	1	5	10_MS1_M2134	CAGGCTCCAGAGAGGTTCAA	ACTTCAACTTCAATTGTGTCTTCA	ACTTCAACTTCAATTGTGTCTTCAACTGCAGTTGAACTTCAACTTCAACTGGG[GTCCAGGCAAGTTC]AACCAGGCTCCAGAGAGGTTCAA	90					2	0	0	NA
TTCAAGTTCA-CGGCGTTCCAGGC	TTCAAGTTCAACtGgGgTCCAGaC	4	1	5	10_MS1_M508	AAGTTCAGCTGGAGTTGAGAAAG	GTTGAACCTCTCTGGACCCC	GTTGAACCTCTCTGGACCCCGGTTGAACATGCCCTGGACCCCG[GTTGAACCTGTCTG]GACCCCAGTTGAACTTGAAGTTCAGCTGGAGTTGAGAAAG	97					4	0	0	NA
TTCAAGTTCA-CGGCGTTCCAGGC	TTCAAGTTCAACtGgGgTCCAGaC	4	1	5	10_MS1_M509	ATGTTCAACCAGGGTCCAGAG	GCTGAGTTGAGCTTCTTCACCT	GCTGAGTTGAGCTTCTTCACCTGCAGCTGAGCTGAACTTCAGCTGAGTTGAGCTTTCTCAACTCCAGCTGAACTTCAAGTTCAACTGGGGTC[CAGACAGGTTCAAC]CGGGGTCCAGGGCATGTTCAACCAGGGTCCAGAG	140					5	0	0	NA
TTCAAGTTCA-CGGCGTTCCAGGC	TTCAAcTTCAACtGgGgTCCAGGC	4	1	5	10_MS1_M557	GGGTCTAGAGAGGTTCAACCAG	AGCTTTCTCAACTCCAACTGAAC	AGCTTTCTCAACTCCAACTGAACTTCAACTTCAACTGGGGTC[CAGGCAGGTTCAAC]CGGGGTCCAGGGCAAGTTCAACCGGGGTCTAGAGAGGTTCAACCAG	102					5	0	0	NA
TTCAAGTTCA-CGGCGTTCCAGGC	TTCAAcTTCAACtGgGgTCCAGGC	4	1	5	10_MS1_M558	AAGTTCAGCTGGAGTTGAGAAAG	GTTGAACCTCTCTGGACCCC	GTTGAACCTCTCTGGACCCCGGTTGAACTTGCCGTGGACCCCG[GTTGAACCTGCCTG]GACCCCAGTTGAAGTTGAAGTTCAGCTGGAGTTGAGAAAG	97					3	0	0	NA
TTCAAGTTCA-CGGCGTTCCAGGC	TTCAAcTTCAACtGgGgTCCAGGC	4	1	5	10_MS1_M441	AAGTTCAGCTGGAGTTGAGAAAG	GTTGAACCTCTCTGGACCCC	GTTGAACCTCTCTGGACCCCGGTTGAACTTGCCCTGGACCCCG[GTTGAACCTGCCTG]GACCCCAGTTGAAGTTGAAGTTCAGCTGGAGTTGAGAAAG	97					4	0	0	NA
TTCAAGTTCA-CGGCGTTCCAGGC	TTCAAcTTCAACtGgGgTCCAGGC	4	1	5	10_MS1_M442	AAGTTCAGCTGGAGTTGAGAAAG	GTTGAACCTCTCTGGACCCC	GTTGAACCTCTCTGGACCCCGGTTGAACTTGCCCTGGACCCCG[GTTGAACCTGCCTG]GACCCCAGTTGAAGTTGAAGTTCAGCTGGAGTTGAGAAAG	97					5	0	0	NA
TTCAAGTTCACGGCGTTCCAGGC	TTCAccTTCACGtCGT-CCAaGC	4	1	5	10_MS1_M2303	GTCCACCCATCCCATCTGAC	TTCCCAAGGCACAACCAAC	TTCCCAAGGCACAACCAACCTGGTGCCCATGGCTTCACCTTCACGTCGT[CCAAGCTCGCGACC]GGGCCGTCCAGCGTCCACCCATCCCATCTGAC	95					2	0	0	NA
TTCAAGTTCACGGCGTTCCAGGC	TTCAAGTTCcCGGC-TTCaccGC	4	1	5	10_MS1_M562	GGAACTTGAAGGATGCGACA	TACATTTGTACCTGAAGGACGC	TACATTTGTACCTGAAGGACGCGGCGCGGAGCAGCGGCAACTTGCGGTCGGTAACGCCG[GAGTCTGGAGCGGT]GAAGCCGGGAACTTGAAGGATGCGACA	100					0	NA	0	NA
TTCAAGTTCACGGCGTTCCAGGC	TTCA-GTTCgCGcgGgTCCAGGC	4	1	5	10_MS1_M2304	CTCGACGGTTTGCGATTG	CCTTGGAGAGACGCCACC	CCTTGGAGAGACGCCACCTCGTGGAGCCTGAGGGACGCGCGCTTCAGTTCGCGCGGGT[CCAGGCCCTCTCTC]GCGGCCCGCTCGACGGTTTGCGATTG	98					1	0	0	NA
TTCAAGTTCACGGCGTTCCAGGC	TTCAAcT-CAgGGCtTTCCAGGg	4	1	5	10_MS1_M2420	AAATTAAACCATGAGGTTTTGG	AATGTCAATAAAGCCAAATGAGA	AATGTCAATAAAGCCAAATGAGAGAAAACTTCAAAAATTCATGAGAAATAATCATAAGATATCACACTTAATGGACTTAAGTGGCACCCAAACCCTAGAAGTGCCCAAAAACCC[TAAAAGACCCCTGG]AAAGCCCTGAGTTGAAACCCTAGGGGGTTATATGTAAATTTTGCACACTTTTGGACCCAAGTGCAAAAACCAAGGTATTGGAGTACCTCAAATCATATGGTTCACATATTTGAGGATTTGCAAATTAAACCATGAGGTTTTGG	271					0	NA	0	NA
TTCAAGTTCACGGCGTTCCAGGC	TTCAAcT-CAgGGCtTTCCAGGg	4	1	5	10_MS1_M2421	TTTTCTCTCATTTGGCTTTATTG	TGAGGTACTCCAATACCTTGGTT	TGAGGTACTCCAATACCTTGGTTTTTGCACTTGGGTCCAAAAGTGTGCCAAATTTACATATAACCCCCTAGGGTTTCAACTCAGGGCTTT[CCAGGGGTCTTTTA]GGGTTTTTGGGCACTTCTAGGGTTTGGGTGCCACTTAAGTCCATTAAGTGTGATATCTTATGATTATTTCTCATGAATTTTTGAAGTTTTCTCTCATTTGGCTTTATTG	213					0	NA	0	NA
TTCAAGTTCA-CGGCGTTCCAGGC	TTCAAGTTCAACcGgGgTCCAaGC	4	1	5	10_MS1_M2422	CTCAACTCAGCTGAAAAGCTCAC	TTTGACCAGTGAGGTCCAGAAA	TTTGACCAGTGAGGTCCAGAAAAAAAAAACCCGGCTGAACTTTCCTTGGACCCCGGTTGAACTTGCCCTGGACCCCGGTT[GAACCTGCTTGGAC]CCCGGTTGAACTTGAAGTTCAGCTGGAGTTGAGAAAGCTCAACTCAGCTGAAGTTCAGCTCAGGTGAAAAGCTCAGTTGCAGCTGAAGAAGCTCAACTCAGCTGAAAAGCTCAC	208					4	0	0	NA
TTCAAGTTCACGGCGTTCCAGGC	TTCccGTcCACG-CGTgCCAGGC	4	1	5	10_MS1_M2423	CTTGCTTGTCCAGCCACTCT	TATCTCCAGCAGCTCCTTCC	TATCTCCAGCAGCTCCTTCCCGTCCACGCGTG[CCAGGCTCCCAAAG]CTCACGTACAGAACGGAGTCGGCCTCTTGCTTGTCCAGCCACTCT	91					3	0	0	NA
TTCAAGTTCACGGCGTTCCAGGC	TTCAAcTTCg-GGttTTCCAGGC	4	1	5	10_MS1_M2425	CCGAAGTTGAAGAGTTTGGAGT	CGAACAGTCCGGTGGTACA	CGAACAGTCCGGTGGTACACCGAACAGTCCGGTGAATTATAGC[GGAGCTGCGCCTGG]AAAACCCGAAGTTGAAGAGTTTGGAGT	84					1	0	0	NA
TTCAAGTTCACGGCGTTCCAGGC	TTCAAGTcCA-GGCGgcCCAaGC	4	1	5	10_MS1_M583	ATTGGCCCAGTACTGTTTAGAGTT	ATAGTGAACGACCCTGTTCTGGT	ATAGTGAACGACCCTGTTCTGGTTTAGTCAAAACGCCGAGGGCCTCTGCGCAAAATCTCCCTCGCGGGCGCGGGCGCGTGCACGAA[TCCACTCGGGCTTG]GGCCGCCTGGACTTGAATTGGCCCAGTACTGTTTAGAGTT	140					3	0	0	NA
TTCAAGTTCACGGCGTTCCAGGC	TTCAAGTcCA-GGCGgcCCAaGC	4	1	5	10_MS1_M584	ATTGGCCCAGTACTGTTTAGAGTT	ATAGTGAACGACCCTGTTCTGGT	ATAGTGAACGACCCTGTTCTGGTTTAGTCAAAACGCCGAGGGCCTCTGCGCAAAATCTCCCTCGCGGGCGCGGGCGCGTGCACGAA[TCCACTCGGGCTTG]GGCCGCCTGGACTTGAATTGGCCCAGTACTGTTTAGAGTT	140					3	0	0	NA
TTCAAGTTCACGGCGTTCCAGGC	TTCAAGTTCACGGt-TTaCtcGC	4	1	5	10_MS1_M2430	GGCGAAATGATAGATTCTGGA	GGCCATCTGGAAAACCACA	GGCCATCTGGAAAACCACATATATACTTAATACACATCTTCAAGTTCACGGTTT[ACTCGCGGCGAAAG]AGTCAAAAAGGCGAAATGATAGATTCTGGA	98					4	0	0	NA
TTCAAGTTCACGGCGTTCCAGGC	TTCAAGTcCA-GGCGgcCCAaGC	4	1	5	10_MS1_M2437	ATTGGCCCAGTACTGTTTAGAGTT	ATAGTGAACGACCCTGTTCTGGT	ATAGTGAACGACCCTGTTCTGGTTTAGTCAAAACGCCGAGGGCCTCTGCGCAAAATCTCCCTCGCGGGCGCGGGCGCGCGCACGAAT[CCACTCGGGCTTGG]GCCGCCTGGACTTGAATTGGCCCAGTACTGTTTAGAGTT	140					3	0	0	NA
TTCAAGTTCACGGCGTTCCAGGC	TTCAAGTcCA-GGCGgcCCAaGC	4	1	5	10_MS1_M2438	ATTGGCCCAGTACTGTTTAGAGTT	ATAGTGAACGACCCTGTTCTGGT	ATAGTGAACGACCCTGTTCTGGTTTAGTCAAAACGCCGAGGGCCTCTGCGCAAAATCTCCCTCGCGGGCGCGGGCGCGCGCACGAAT[CCACTCGGGCTTGG]GCCGCCTGGACTTGAATTGGCCCAGTACTGTTTAGAGTT	140					3	0	0	NA
TTCAAGTTCACGGCGTTCCAGGC	TTCAAGTcCA-GGCGgcCCAaGC	4	1	5	10_MS1_M2439	ATTGGCCCAGTACTGTTTAGAGTT	ATAGTGAACGACCCTGTTCTGGT	ATAGTGAACGACCCTGTTCTGGTTTAGTCAAAACGCCGAGGGCCTCTGCGCAAAATCTCCCTCGCGGGCGCGGGCGCGCGCACGAAT[CCACTCGGGCTTGG]GCCGCCTGGACTTGAATTGGCCCAGTACTGTTTAGAGTT	140					3	0	0	NA
TTCAAGTTCA-CGGCGTTCCAGGC	TTCAAcTTCAACtGgGgTCCAGGC	4	1	5	10_MS1_M2311	GTTCAGCTGGAGTTGAGAAAGTT	TACCACGGCTGAACTTTTCTT	TACCACGGCTGAACTTTTCTTGGACCCCGGTTGAACCTCTCTGGACCCCGGTTGAACTTGCCCTGGACCCCAGTT[GAACCTGCCTGGAC]CCCAGTTGAAGTTGAAGTTCAGCTGGAGTTGAGAAAGTT	128					4	0	0	NA
TTCAAGTTCA-CGGCGTTCCAGGC	TTCAAcTTCAACtGgGgTCCAGGC	4	1	5	10_MS1_M2441	CAAGTTCAATCGAGGTCTAGAGAG	GAACTTCAGTTGTAGTTGAGCTTTT	GAACTTCAGTTGTAGTTGAGCTTTTTCAACTACAGTTGAACTTCAACTTCAACTGGG[GTCCAGGCAAGTTC]AACCGGGGTCCAGGCAGGTTCAACCGAGGTCCAGGGCAAGTTCAATCGAGGTCTAGAGAG	131					4	0	0	NA
TTCAAGTTCA-CGGCGTTCCAGGC	TTCAAcTTCAACtGgGgTCCAGGC	4	1	5	10_MS1_M2312	GCTCAGCTGGAGTTGAAGAAGT	ACCACGGTTGAACTTTTCTTG	ACCACGGTTGAACTTTTCTTGGACCCCGGTTGAACCTCTCTGGACCCCGGTTGAACTTGCCCTGGACCCCGGTT[GAACCTGCCTGGAC]CCCAGTTGAAGTTGAAGTTCAGCTGGAGTTGAGAAAGTTCAACACAGCTGAAGTTCAGCTCAGCTGCAGCTGAAGAAGCTCAACTCAGCTGAAGTTCAGCTCAGCTGCAGCTGAAGAAGCTCAACTCAGCTGAAGTTAAGTTCAGCTGGAAAGCTCAGCTGGAGTTGAAGAAGT	262					4	0	0	NA
TTCAAGTTCA-CGGCGTTCCAGGC	TTCAAcTTCAACtGgGgTCCAGGC	4	1	5	10_MS1_M2444	AAGTTCAGCTGGAGTTGAGAAAG	AACCTCTTTGGACCCCAGTT	AACCTCTTTGGACCCCAGTTGAACTTGCCCTGGACCCCGGTT[GAACCTGCCTGGAC]CCCAGTTGAAGTTGAAGTTCAGCTGGAGTTGAGAAAG	93					4	0	0	NA
TTCAAGTTCA-CGGCGTTCCAGGC	TTCAAcTTCAACtGgGgTCCAGGC	4	1	5	10_MS1_M2445	GAAGTTCAGCTGGAGTTGAGAAA	ATCCCGGTTGAACTTACCCT	ATCCCGGTTGAACTTACCCTGGACCCCGGTT[GAACCTGCCTGGAC]CCCAGTTGAAGTTGAAGTTCAGCTGGAGTTGAGAAA	81					4	0	0	NA
TTCAAGTTCA-CGGCGTTCCAGGC	TTCAAGTTCAACcGgGgTCCAGaC	4	1	5	10_MS1_M2313	GTTCAGCTAGAGTTGAGAAAGCTC	CTGGACCTCGGTTGAACTTG	CTGGACCTCGGTTGAACTTGCCCTGGACCCCGGTT[GAACCTGTCTGGAC]CCCGGTTGAACTTGAAGTTCAGCTAGAGTTGAGAAAGCTC	89					4	0	0	NA
TTCAAGTTCA-CGGCGTTCCAGGC	TTCAAGTTCAACcGgGgTCCAGaC	4	1	5	10_MS1_M2314	CTTGAAGTTCAGCTAGAGTTGAGAA	GTTGAACCTCTCTGGACCCC	GTTGAACCTCTCTGGACCCCGGTTGAACTTGCCCTGGACCCCGGTT[GAACCTGTCTGGAC]CCCGGTTGAACTTGAAGTTCAGCTAGAGTTGAGAA	95					4	0	0	NA
TTCAAGTTCA-CGGCGTTCCAGGC	TTCAAGTTCAACcGgGgTCCAGGt	4	1	5	10_MS1_M608	TGAAGTTCAGCTGGAGTTGAGAA	CGGTTGAACCTCTCTGGACAC	CGGTTGAACCTCTCTGGACACCGGTTGAACTTGCCCTGGACCCCG[GTTGAACCTACCTG]GACCCCGGTTGAACTTGAAGTTCAGCTGGAGTTGAGAA	97					4	0	0	NA
TTCAAGTTCA-CGGCGTTCCAGGC	TTCAAGTTCAACcGgGgTCCAGGt	4	1	5	10_MS1_M609	GAAGTTCAGCTGGAGTTGAGAAA	AACCTCTCTAGACACCGGTTGA	AACCTCTCTAGACACCGGTTGAACTTGCCCTGGACCCCG[GTTGAACCTACCTG]GACCCCGGTTGAACTTGAAGTTCAGCTGGAGTTGAGAAA	92					4	0	0	NA
TTCAAGTTCA-CGGCGTTCCAGGC	TTCAAcTTCAACtGgGgTCCAGGC	4	1	5	10_MS1_M2455	AAATTCAGCTGGAGTTGAGAAAG	GTTGAACCTCTCTGGACCCC	GTTGAACCTCTCTGGACCCCGGTTGAACTTGCCCTGGACCCCGGTT[GAACCTGCCTGGAC]CCCAGTTGAAGTTGAAATTCAGCTGGAGTTGAGAAAG	97					3	0	0	NA
TTCAAGTTCA-CGGCGTTCCAGGC	TTCAAcTTCAACtGgGgTCCAGGC	4	1	5	10_MS1_M2456	ATTCAGCTGGAGTTGAGAAAGTT	TGATCCTTTCAAGGAGGTCAG	TGATCCTTTCAAGGAGGTCAGACCGGTCAGGTGACCCTGACATCGGTTGAACCTCCCCTAGGACCGGTTCAACCGGTTTTGACCAGTGAGGTCCGGGGAAAATACCCTGGCTGAACTTTCCCTGGACATCGGTTGAACCTCTCTGGACCCCGGTTGAACTTGCCCTGGACCCCGGTT[GAACCTGCCTGGAC]CCCAGTTGAAGTTGAAATTCAGCTGGAGTTGAGAAAGTT	230					4	0	0	NA
TTCAAGTTCA-CGGCGTTCCAGGC	TTCAAGTTCAACcGgGgTCCAGGg	4	1	5	10_MS1_M447	GTCCAGAGAGGTTCAACCGAG	ACTTCAGCTGAGTTGAGCTTTCT	ACTTCAGCTGAGTTGAGCTTTCTCAACTCCAGCTGAACTTCAAGTTCAACCGGGGTC[CAGGGCAAGTTCAA]CGGGTGTCCAGAGAGGTTCAACCGAG	97					5	0	0	NA
TTCAAGTTCA-CGGCGTTCCAGGC	TTCAAGTTCAACcGgGgTCCAGGg	4	1	5	10_MS1_M448	AGCAGCAGCTGAAGAAGCTC	AAACTCGGCTGAACTTTCCTT	AAACTCGGCTGAACTTTCCTTGGACCCTGGTTGAACCTCTCTGGACACCAG[TTGAACTTGCCCTG]GACCCCGGTTGAACTTGAAGTTCAACTGGAGTTGAGAAAGCTCAACTCAGCTGAAGTTCAGCTCAGCAGCAGCTGAAGAAGCTC	149					4	0	0	NA
TTCAAGTTCACGGCGTTCCAGGC	TTCAAGTcCA-GGCGgcCCAaGC	4	1	5	10_MS1_M2469	TGAATTGGCCCAGTACTGTTTAG	GTCCTTCTGCAAAATCTCCCTC	GTCCTTCTGCAAAATCTCCCTCGCGGGCGCGGGCGCGCGCACGAAT[CCTCTCGGGCTTGG]GCCGCCTGGACTTGAATTGGCCCAGTACTGTTTAG	95					3	0	0	NA
TTCAAGTTCACGGCGTTCCAGGC	TTCAAGTcCA-GGCGgcCCAaGC	4	1	5	10_MS1_M2470	TGAATTGGCCCAGTACTGTTTAG	GTCCTTCTGCAAAATCTCCCTC	GTCCTTCTGCAAAATCTCCCTCGCGGGCGCGGGCGCGCGCACGAAT[CCTCTCGGGCTTGG]GCCGCCTGGACTTGAATTGGCCCAGTACTGTTTAG	95					3	0	0	NA
TTCAAGTTCA-CGGCGTTCCAGGC	TTCAAcTTCAACtGgGgTCCAGGC	4	1	5	10_MS1_M449	TCAACTCAGCTGAAAAGCTCAC	ACAGTCAGTCTGTCAGTCAGGACA	ACAGTCAGTCTGTCAGTCAGGACATCAGACCGGTCAGGTGACCCTAACACCGGTTGAACCTCCCCTAGGACCGGTTCAACCGGTTTTGACCAGTGAGGTTCGGGGAAAAAACCCCGGCTGAACTTTCTCTGGACCCCGGTTGAACCTGCCCTGGACACCGGTTGAACTTGCCCTGGACCCCG[GTTGAACCTGCCTG]GACCCCAGTTGAAGTTGAAGTTCAGCTGGAGTTGAGAAAGTTCAACACAGCTGAAGTTCAGCTCAGCTACAGCTGAAGAAGCTCAACTCAGCTGAAGTTCAACTCAGCTGAAAAGCTCAC	316					4	0	0	NA
TTCAAGTTCA-CGGCGTTCCAGGC	TTCAAcTTCAACtGgGgTCCAGGC	4	1	5	10_MS1_M450	CAGGTTCAACCGGTGTCCA	ACTTCAGCTGTGTTGAACTTTCTC	ACTTCAGCTGTGTTGAACTTTCTCAACTCCAGCTGAACTTCAACTTCAACTGGGGTC[CAGGCAGGTTCAAC]CGGGGTCCAGGGCAGGTTCAACCGGTGTCCA	102					4	0	0	NA
TTCAAGTTCACGGCGTTCCAGGC	TTCAA-TTCAgaGaGcTCCAGGC	4	1	5	10_MS1_M615	CTTCATATTTCCGAGGTTGATG	CCTTTTCCTAATATGTTCTCGCT	CCTTTTCCTAATATGTTCTCGCTGCAAAAGTTT[TCTGTTGCAGCCTG]GAGCTCTCTGAATTGAAATCGCTTCATATTTCCGAGGTTGATG	90					2	0	0	NA
TTCAAGTTCACGGCGTTCCAGGC	TTCAAGTTgACGG-GTcCCgGaC	4	1	5	10_MS1_M616	CACTTATAGGTTTCAAACGGGA	TGGTGTTTCAAGTTGACGGG	TGGTGTTTCAAGTTGACGGGTCC[CGGACCATCCGGTC]TGGACTGGCGGACCGTCTGGGCCTGACTTTTTCTAACAACACTTATAGGTTTCAAACGGGA	98					0	NA	0	NA
TTCAAGTTCACGGCGTTCCAGGC	TTCAgcTTCA-GGttTTCCAGGC	4	1	5	10_MS1_M2317	AGAGTTTGTAGTGTACGACCCC	GCACCGGACAGTCTAGTGAATTA	GCACCGGACAGTCTAGTGAATTATAGC[GGAGCTGCGCCTGG]AAAACCTGAAGCTGAAGAGTTTGTAGTGTACGACCCC	78					2	0	0	NA
TTCAAGTTCA-CGGCGTTCCAGGC	TTCAAGTTCAACcGgGgTCCcGGC	4	1	5	10_MS1_M2478	CAAGGAAAGTTTAGCCAGGTTT	GCTGAACTTCTTCAACTGCAACT	GCTGAACTTCTTCAACTGCAACTGAGCTTTTCAGCTGAGCTGAACTTCATCTGAGTTGAGCTTCTTCAGCTGCAGCTGAGCTTTTTAGCTGAGCTGAACTTCAGCTGAGTTGAGCTTTCTCAACTCCAGCTGAACTTCAAGTTCAACCGGG[GTCCCGGCAGGTTC]AACCGGGGTCCAGGGAAAGTTCAACCGGGGTCCAAGGAAAGTTTAGCCAGGTTT	219					4	0	0	NA
TTCAAGTTCA-CGGCGTTCCAGGC	TTCAAcTTCAACtGgGgTCCAGGC	4	1	5	10_MS1_M619	CGATCTGACCTCCAGACTGACA	TTCAGCTAAGTTGAGCTTCTTCA	TTCAGCTAAGTTGAGCTTCTTCAGCTGCAGCTGAGCTGAACTTCAGCTGTGTTGAACTTTCTCAACTCCAGCTGAACTTCAACTTCAACTGGGGTC[CAGGCAGGTTCAAC]CGGGGTCCAGGGCAAGTTCAACAGGGGTCCAGAGAGGTTCAACCGGGGTCCAAGAAAAGTTCAGCCGGGGTTTTTTTCCTGAACCTCACTGGTCAATACCGGTTGAACCGATCCTAAGGGAGGTTCAACCGGTGTCAGGGTCACCTGACCGATCTGACCTCCAGACTGACA	281					5	0	0	NA
TTCAAGTTCA-CGGCGTTCCAGGC	TTCAAcTTCAACtGgGgTCCAGGC	4	1	5	10_MS1_M621	GCTGAAGGTCAACTCAACTGAA	CTCTCTGGACCTCGGTTGAA	CTCTCTGGACCTCGGTTGAACTTGCCCTGGACCCCG[GTCGAACCTGCCTG]GACCCCAGTTGAAGTTGAAGTTCAACTGGAGTTGAGAAAGCTCAACTCAGCTGAAGGTCAACTCAACTGAA	121					4	0	0	NA
TTCAAGTTCACGGCGTTCCAGGC	TTCAAGgTCAaGGCGc-CCgGGC	4	1	5	10_MS1_M625	CTTGACCTTGAAGGCGTCG	CTGGGACTAAACCCAAAGGAG	CTGGGACTAAACCCAAAGGAGGCTCAATTTGCAGAGCGTTTACCTT[GAGAAGACGGCCCG]GGCGCCTTGACCTTGAAGGCGTCG	84					2	0	0	NA
TTCAAGTTCA-CGGCGTTCCAGGC	TTCAAcTTCAACtGgGgTCCAGGC	4	1	5	10_MS1_M2319	AAGTTCAGCTGGAGTTGAGAAAG	GTTGAACCTCTCTGGACCCC	GTTGAACCTCTCTGGACCCCGGTTGAACTTGCCCTGGACCCCGGTT[GAACCTGCCTGGAC]CCCAGTTGAAGTTGAAGTTCAGCTGGAGTTGAGAAAG	97					4	0	0	NA
TTCAAGTTCA-CGGCGTTCCAGGC	TTCAAcTTCAACtGgGgTCCAGGC	4	1	5	10_MS1_M2320	AAGTTCAGCTGGAGTTGAGAAAG	GTTGAACCTCTCTGGACCCC	GTTGAACCTCTCTGGACCCCGGTTGAACTTGCCCTGGACCCCGGTT[GAACCTGCCTGGAC]CCCAGTTGAAGTTGAAGTTCAGCTGGAGTTGAGAAAG	97					5	0	0	NA
TTCAAGTTCACGGCGTTCCAGGC	TTCcAGTTC-CtGCcTTgCAGGC	4	1	5	10_MS1_M2321	CGATGGAGGACAGCGTCA	CTTCTCTCTTCTTGTCTTCCCC	CTTCTCTCTTCTTGTCTTCCCCTAAACGTCGCTCGCCGCTTTTCGCTATTTCTCGGGGAGCGTGTGTTCCAGTTCCTGCCTT[GCAGGCCGCCGAGA]TGGTGGGACCGTGGGAGGCGGCAAACCGATGGAGGACAGCGTCA	140					3	0	0	NA
TTCAAGTTCACGGCGTTCCAGGC	TTCAAaTTCAtcGCGT-CCAGtC	4	1	5	10_MS1_M2295	CGAAGGACACGTCCATTGTAG	CAGTTTCACATTCAAATTCATCG	CAGTTTCACATTCAAATTCATCGCGT[CCAGTCCATCACGA]TCAGTAGCAAGAGCAAATGCTCTTGGACTTGCGAAGGACACGTCCATTGTAG	92					2	0	0	NA
TTCAAGTTCA-CGGCGTTCCAGGC	TTCAAcTTCAACtGgGgTCCAGGC	4	1	5	10_MS1_M459	AAGTTCAGCTGGAGTTGAGAAAG	TGAACTTGCCCTAGACCCC	TGAACTTGCCCTAGACCCCGGTTGAACCTGCCTGGACCCCG[GTTGAACTTGCCTG]GACCCCAGTTGAAGTTGAAGTTCAGCTGGAGTTGAGAAAG	95					4	0	0	NA
TTCAAGTTCA-CGGCGTTCCAGGC	TTCAAcTTCAACtGgGgTCCAGGC	4	1	5	10_MS1_M2328	GTTTAGCCGGGGTACTTTCTC	CTTTTCAGCTGAGTTGAGCTTTC	CTTTTCAGCTGAGTTGAGCTTTCTCAACTCCAGCTGAACTTCAACTTCAACTGGG[GTCCAGGCAGGTTC]AACCGGGGTCCAGGGCAAGTTCAACCGGGGTCCAGAGAGGTTCAACCGGTGTCCAGGGAAAGTTTAGCCGGGGTACTTTCTC	151					4	0	0	NA
TTCAAGTTCA-CGGCGTTCCAGGC	TTCAAcTTCAACtGgGgTCCAGGC	4	1	5	10_MS1_M2329	GTATTTTCTCCGGACCTCACTG	CTTTTCAGCTGAGTTGAGCTTTC	CTTTTCAGCTGAGTTGAGCTTTCTCAACTCCAGCTGAACTTCAACTTCAACTGGG[GTCCAGGCAGGTTC]AACCGAGGTCCAGGGCAAGTTCAACCGGGGTCCAGAGAGGTTCAACCGGTGTCCAGGGAAAGTTCAGCCGGGGTATTTTCTCCGGACCTCACTG	163					5	0	0	NA
TTCAAGTTCA-CGGCGTTCCAGGC	TTCAAcTTCAACtGgGgTCCAGGC	4	1	5	10_MS1_M2296	AAGTTCAGCTGGAGTTGAGAAAG	GTTGAACCTCTCTGGACCCC	GTTGAACCTCTCTGGACCCCGGTTGAACTTGCCCTGGACCCCGGTT[GAACCTGCCTGGAC]CCCAGTTGAAGTTGAAGTTCAGCTGGAGTTGAGAAAG	97					3	0	0	NA
TTCAAGTTCA-CGGCGTTCCAGGC	TTCAAcTTCAACtGgGgTCCAGGC	4	1	5	10_MS1_M2297	AAGTTCAGCTGGAGTTGAGAAAGT	AACCGGTATTGACCAGTGAGG	AACCGGTATTGACCAGTGAGGTCCGGGAAAAAAACCCCGGCTGAACTTTTCTTGGATCCCGGTTGAACTTGCCCTGGACCCCGGTT[GAACCTGCCTGGAC]CCCAGTTGAAGTTGAAGTTCAGCTGGAGTTGAGAAAGT	138					4	0	0	NA
TTCAAGTTCACGGCGTTCCAGGC	TTCAAGTcCA-GGCGgcCCAaGC	4	1	5	10_MS1_M2335	TGGCCCAGTACTGTTTAGAGTTT	TAGTGAACGACCCTGTTCTGGT	TAGTGAACGACCCTGTTCTGGTTTAGTCAAAACGCCGAGGGCCTCTGCGCAAAAATCTCCCTCGCGGGCGCGGGCGTGCGCACGAAT[CCACTCGGGCTTGG]GCCGCCTGGACTTGAATTGGCCCAGTACTGTTTAGAGTTT	141					3	0	0	NA
TTCAAGTTCACGGCGTTCCAGGC	TTCAAGTcCA-GGCGgcCCAaGC	4	1	5	10_MS1_M2336	GGCCCAGTACTGTTTAGAGTTTT	ACGACCCTGTTCTGGTTTAGTC	ACGACCCTGTTCTGGTTTAGTCAAAACGTCGAGGGCCTCTGCGCAAAAATCTCCCTCGCGGGCGCGGGCGCGCGCACGAAT[CCACTCGGGCTTGG]GCCGCCTGGACTTGAATTGGCCCAGTACTGTTTAGAGTTTT	136					3	0	0	NA
TTCAAGTTCACGGCGTTCCAGGC	TTCAAGgTtggGGCGT-CCAGGC	4	1	5	10_MS1_M465	ACGATACCAGCCGTAGGATAG	GCCCTCTCTAAGTTTGGCAC	GCCCTCTCTAAGTTTGGCACCGGTCAATTTCAAGGTTGGGGCGTC[CAGGCGTCGAATTG]CAAGTCCATGGCGATGCTCCGCCGTATCACTGTGCGGCGCCGCCGCGGCGTGAGCGAGGTTGGGGAAAACGATACCAGCCGTAGGATAG	148					2	0	0	NA
TTCAA-GTTCACGGCGTTCCAGGC	TTCAgCGTTCACGcCGTTCCAGct	4	1	5	10_MS1_M435	CGCTGAACTCACTGTGAAACC	TTCACACTTGTCACAGGCACAG	TTCACACTTGTCACAGGCACAGCCCAAGGCGGCAAGGCCCAAGCTGCC[CAAGGCCCAAGCTG]GAACGGCGTGAACGCTGAACTCACTGTGAAACC	95					2	0	0	NA
TTCAAGTTCA-CGGCGTTCCAGGC	TTCAAcTTCAACtGgGgTCCAGGC	4	1	5	10_MS1_M2341	AAGTTCAGCTGGAGTTGAGAAAG	GTTGAACCTCTCTGGACCCC	GTTGAACCTCTCTGGACCCCGGTTGAACTTGCCCTGGACCCCGGTT[GAACCTGCCTGGAC]CCCAGTTGAAGTTGAAGTTCAGCTGGAGTTGAGAAAG	97					4	0	0	NA
TTCAAGTTCA-CGGCGTTCCAGGC	TTCAAcTTCAACtGgGgTCCAGGC	4	1	5	10_MS1_M2342	AAGTTCAGCTGGAGTTGAGAAAG	GTTGAACCTCTCTGGACCCC	GTTGAACCTCTCTGGACCCCGGTTGAACTTGCCCTGGACCCCGGTT[GAACCTGCCTGGAC]CCCAGTTGAAGTTGAAGTTCAGCTGGAGTTGAGAAAG	97					5	0	0	NA
TTCAAGTTCA-CGGCGTTCCAGGC	TTCAAcTTCAACtGgGgTCCAGGC	4	1	5	10_MS1_M2294	GAAGTTCAGCTGGAGTTGAGAAA	CAGTGAGGTCCGAGGAAAATAC	CAGTGAGGTCCGAGGAAAATACCCCGGCTGAACTTTCCCTGGACACCGGTTGAACCTGCCCTGAACCCCGGTT[GAACCTGCCTGGAC]CCCAGTTGAAGTTGAAGTTCAGCTGGAGTTGAGAAA	123					4	0	0	NA
TTCAAGTTCACGGCGTTCCAGGC	TTCAAaTTaACGG-GaTCCcGGC	4	1	5	10_MS1_M2343	TGATTTGCCAAAGTTAGGTGTG	GGCTATTTGATGCTACAGAATTAGT	GGCTATTTGATGCTACAGAATTAGTCATTCAAATTAACGGGAT[CCCGGCTGCACAAC]AGCTGCACTGATTTGCCAAAGTTAGGTGTG	87					1	0	0	NA
TTCAAGTTCACGGCGTTCCAGGC	TTCAgGgTCACGGCGcTCCcG-C	4	1	5	10_MS1_M436	GACCCTGAACCCTGAGAGTGA	AGGGAGCGGTAGTGGCTG	AGGGAGCGGTAGTGGCTGCGGATGCCGTCACAGGGTCCGGCCCAGCCGGCCAG[GGCACATGGGCGGG]AGCGCCGTGACCCTGAACCCTGAGAGTGA	96					1	0	0	NA
TTCAAGTTCA-CGGCGTTCCAGGC	TTCAAcTTCAACtGgGgTCCAGGC	4	1	5	10_MS1_M475	GAAGTTCAGCTGGAGTTGAGAAA	GGAAAATACCCAGGCTGAACT	GGAAAATACCCAGGCTGAACTTTCCCTGGACACCG[GTTGAACCTGCCTG]GACCCCAGTTGAAGTTGAAGTTCAGCTGGAGTTGAGAAA	88					4	0	0	NA
TTCAAGTTCACGGCGTTCCAGGC	TTCAgGTg-ACGaCGTTCCAcGC	4	1	5	10_MS1_M2348	GTCACCTGAATGATGGTTCCC	ACCATGCACTAGACGAGCTGA	ACCATGCACTAGACGAGCTGAGTAGGGCTCGTGCTGAGATCGCCCTGCTGCG[GGCTGAGCGCGTGG]AACGTCGTCACCTGAATGATGGTTCCC	93					0	NA	0	NA
TTCAAGTTCACGGCGTTCCAGGC	TTCtAccTCACGGCGc-CCAGGC	4	1	5	10_MS1_M437	TGAGGTAGAAGAAGGCCATTTG	CTAGCTGTAATCGAGTTTGGGG	CTAGCTGTAATCGAGTTTGGGGCGCCGGTCCGAGTGTTGGCTATGGGTGGCAATTGTGCCGTCGCG[GTCGACTGTGCCTG]GGCGCCGTGAGGTAGAAGAAGGCCATTTG	109					3	0	0	NA
TTCAAGTTCA-CGGCGTTCCAGGC	TTCAAcTTCAACtGgGgTCCAGGC	4	1	5	10_MS1_M434	CAAGTTCAACCAGGGTCCAG	CTTTAGCTGAGTTGAGCTTCTTCA	CTTTAGCTGAGTTGAGCTTCTTCAGCTGCAGCTGAACTTCAACTTCAACTGGGGTC[CAGGCAGGTTCAAT]CGGGGTCGAGGGCAAGTTCAACCAGGGTCCAG	102					3	0	0	NA
TTCAAGTTC-ACGGCGTTCCAGGC	TTCgAGTTCCACGtCGTgCCAGcC	4	1	5	10_MS1_M438	CTCGTGCCTTTGCACCG	GACGTCGGCGAGTTCGAG	GACGTCGGCGAGTTCGAGTTCCACGTCGTGC[CAGCCGCCGCGGCA]GCGCTCTCGGCCGCCGACGAGCTCTTCTCCGGCGGGAAGCTCGTGCCTTTGCACCG	101					0	NA	0	NA
TTCAAGTTCA-CGGCGTTCCAGGC	TTCAtGTTCAACcGgGgTCCAGGC	4	1	5	10_MS1_M2367	ATGAAGTTCAGCTGGAGTTGAGAA	TTGAACTTCCCTGGACCCTG	TTGAACTTCCCTGGACCCTGGTT[GAACCTGCCTGGAC]CCCGGTTGAACATGAAGTTCAGCTGGAGTTGAGAA	72					4	0	0	NA
TTCAAGTTCACGGCGTTCCAGGC	TTCAA-TTCAgGGttTTCCAGGg	4	1	5	10_MS1_M2583	AGTCAAAGGATGAGATTTGGACTT	AGGAGTGTCAATAAAGCCTAAATAAG	AGGAGTGTCAATAAAGCCTAAATAAGTTAAAAACTCAAGACTCATTTGAAATGATCATAAGATATCACCATTAATGGACTTGGATAGCACCAAAACCCTAAAGTGTTAAAAACCCT[AAAAAGACCCCTGG]AAAACCCTGAATTGAAACCCTAGGGGGTTATGTGTAAATTTTGTACACTTTTGGACCAAAGTGCAAAAACCAAGGTATTAGGGCACCTCAAATTATATGCTTCACACATTTGAGGATTTCCAAGTCAAAGGATGAGATTTGGACTT	276					2	0	0	NA
TTCAAGTTCACGGCGTTCCAGGC	TTCAAGaTC-CGGtccTCCAGGC	4	1	5	10_MS1_M751	TTCGACATAGTTGAACCCTGG	TGTAACGATACCATAGCCCTTC	TGTAACGATACCATAGCCCTTCAAGATCCGGTCCTC[CAGGCTCCGGCAGT]CCTTCCAAGACATGTCCGATTCGACATAGTTGAACCCTGG	90					0	NA	0	NA
TTCAAGTTCACGGCGTTCCAGGC	TTCAcGa-CACGGCGTTCacGGC	4	1	5	10_MS1_M753	CGTTCATACCCTCTTGACCCT	ATGTCTCGAATTGTCCACCAGA	ATGTCTCGAATTGTCCACCAGAGAGCTCTAATTTAGAGTTTCCCCCAAATCCATT[TTTCGTGCCGCCGT]GAACGCCGTGTCGTGAACCACCGACTCCAGGTCCGTTCATACCCTCTTGACCCT	123					4	0	0	NA
TTCAAGTTCA-CGGCGTTCCAGGC	TTCAAGTTCAACcGgGgTCCAGGg	4	1	5	10_MS1_M756	GAGAGGTTCAACCGGTTTCC	ACTTCAGCTGAGTTGAGCTTTCT	ACTTCAGCTGAGTTGAGCTTTCTCAACTCCAGCTGAACTTCAAGTTCAACCGGGGTC[CAGGGCAAGTTCAA]CCGGGGTCCAGAGAGGTTCAACCGGTTTCC	101					4	0	0	NA
TTCAAGTTCA-CGGCGTTCCAGGC	TTCAAcTTCAACtGgGgTCCAGGC	4	1	5	10_MS1_M2590	AAGTTCAGCTGGAGTTGAGAAAG	GTTGAACCTCTCTGGACCCC	GTTGAACCTCTCTGGACCCCGGTTGAACTTGCCCTGGACCCCGGTT[GAACCTGCCTGGAC]CCCAGTTGAAGTTGAAGTTCAGCTGGAGTTGAGAAAG	97					4	0	0	NA
TTCAAGTTCACGGCGTTCCAGGC	TTCcgGT-CAtGGCGcTCCAGGC	4	1	5	10_MS1_M760	CGCCATGACCGGAATCA	AGAGTAGAAGCGTGGGAGAGG	AGAGTAGAAGCGTGGGAGAGGCTGGCCCGAGGGTCCTAGGTGTCAGGACCTTCGTCCTCCTCTCAC[ACGCGCACGGCCTG]GAGCGCCATGACCGGAATCA	100					1	0	0	NA
TTCAAGTTCA-CGGCGTTCCAGGC	TTCAAcTTCAACtGgGgTCCAGGC	4	1	5	10_MS1_M765	AAGTTCAGCTGGAGTTGAGAAAG	GTTGAACCTCTCTGGACCCC	GTTGAACCTCTCTGGACCCCGGTTGAACTTGCCCTGGACCCCG[GTTGAACCTGCCTG]GACCCCAGTTGAAGTTGAAGTTCAGCTGGAGTTGAGAAAG	97					5	0	0	NA
TTCAAGTTCA-CGGCGTTCCAGGC	TTCAAcTTCAACtGgGgTCCAGGC	4	1	5	10_MS1_M766	GTCCAGGGCAAGTTCAACC	ACTTCAGCTGTGTTGAACTTTCTC	ACTTCAGCTGTGTTGAACTTTCTCAACTCCAGCTGAACTTCAACTTCAACTGGGGTC[CAGGCAGGTTCAAC]CGGGGTCCAGGGCAAGTTCAACC	94					4	0	0	NA
TTCAAGTTCACGGCG-TTCCAGGC	TTCAAGaTCACGGgGATTCCtcGC	4	1	5	10_MS1_M770	CGTGATCTTGAAACCTCTCGTT	CTAAGGATTAAGACGCTGATGTG	CTAAGGATTAAGACGCTGATGTGTGCAGTCCCCGCCACACCGTGGTTCTGCGGCGATGG[TAAAGCTTGGCGAG]GAATCCCCGTGATCTTGAAACCTCTCGTT	102					4	0	0	NA
TTCAAGTTCACGGCGTTCCAGGC	TTCAAGTTCACGGt-TTaCtcGC	4	1	5	10_MS1_M642	ACCGTGAACTTGAAGATGTGTATT	AAGAATCTATCAATTCGCCTTTT	AAGAATCTATCAATTCGCCTTTTTGAC[TCTTTCGCCGCGAG]TAAACCGTGAACTTGAAGATGTGTATT	68					5	0	0	NA
TTCAAGTTCACGGCGTTCCAGGC	TTCAAcTTCAact-GTTCCAGGC	4	1	5	10_MS1_M2612	GAAAGTTCAGCCAGGGTTTT	AAGCTTTCTCAACTCCAACTAAAC	AAGCTTTCTCAACTCCAACTAAACTTCAACTTCAACTGTT[CCAGGCAGGTTCAA]CCGGGGTCTAGGGCAAGTTCAACCGGGGTCCAGAGAGGTTCAACCGGGGTCCAGGGAAAGTTCAGCCAGGGTTTT	129					3	0	0	NA
TTCAAGTTCA-CGGCGTTCCAGGC	TTCAAGTTCAACcGgGgTCCAGaC	4	1	5	10_MS1_M796	GTCCAGGGCAAGTTCAACC	AGCTTTCTCAACTCCAACTGAAC	AGCTTTCTCAACTCCAACTGAACTTCAAGTTCAACCGGGGTC[CAGACATGTTCAAC]TGGGGTCCAGGGCAAGTTCAACC	79					4	0	0	NA
TTCAAGTTCA-CGGCGTTCCAGGC	TTCAAGTTCAACcGgGgTCCAGaC	4	1	5	10_MS1_M2623	AAGTTCAGCTGGAGTTGAGAAAG	GTTGAACCTCTCTGGACCCC	GTTGAACCTCTCTGGACCCCGGTTGAACTTGCCCTGGACCCCGGTT[GAACCTGTCTGGAC]CCCGGTTGAACTTGAAGTTCAGCTGGAGTTGAGAAAG	97					4	0	0	NA
TTCAAGTTCACGGCGTTCCAGGC	TTCAt-TTCACtGCGaTCCAGcC	4	1	5	10_MS1_M799	TCTGCCTATTCACCCTCCTCT	CTACTCCAAGGGTCTTTCATTTC	CTACTCCAAGGGTCTTTCATTTCACTGCGATC[CAGCCTTCAAGTAG]AGTAAGAATTTCCAATTTTAAAGTGATAATTATTATCTGCCTATTCACCCTCCTCT	102					2	0	0	NA
TTCAAGTTCA-CGGCGTTCCAGGC	TTCAAcTTCAACtGgGgTCCAGGC	4	1	5	10_MS1_M2628	TAACCTCCTAACTGGCAGACTGG	ACTGTGTTGAACTTTCTCAACTCCA	ACTGTGTTGAACTTTCTCAACTCCAGCTGAACTTCAACTTCAACTGGG[GTCCAGGCAGGTTC]AACCGGGGTCCAGGGCAAGTTCAACCGGGGTCCAGAGAGGTTCAACCGGGGTCCAAGAAAAGTTCAGCCGGGGTATTTTTTCCGGACCTCACTGGTCAATACCGGTTGAACCGGTCCTAGGAGAGGTTCAACCGGTGTCAGGGTCACCTGACCGGTCTAACCTCCTAACTGGCAGACTGG	242					4	0	0	NA
TTCAAGTTCA-CGGCGTTCCAGGC	TTCAAcTTCAACtGgGgTCCAGGC	4	1	5	10_MS1_M2629	AAGTTCAGCTGGAGTTGAGAAAG	GTTGAACCTCTCTGGACCCC	GTTGAACCTCTCTGGACCCCGGTTGAACTTGCCCTGGACCCCGGTT[GAACCTGCCTGGAC]CCCAGTTGAAGTTGAAGTTCAGCTGGAGTTGAGAAAG	97					5	0	0	NA
TTCAAGTTCACGGCGTTCCA-GGC	TTCgAGTTCAtGtCGTTCgACGGC	4	1	5	10_MS1_M803	ACAACGACAATGGCGGC	TTTCGGGAGTTTCGAGTTCA	TTTCGGGAGTTTCGAGTTCATGTCGTTCG[ACGGCGGCTACGAC]ATGATACTCCTTCCACCGCCGCGCGACAACGACAATGGCGGC	85					0	NA	0	NA
TTCAAGTTCACGGCGTTCCAGGC	TTCAAGc-CACGGCGTagCAGGa	4	1	5	10_MS1_M2639	CTCTGAATCCGCTGCTAAAGT	CTAAGCGCAGAAAGACAATACC	CTAAGCGCAGAAAGACAATACCAAGCAATTTCAAGCCACGGCGTA[GCAGGAGGGTTGCG]AAGTTTCCCCCTGAGTTGGGCTCTGAATCCGCTGCTAAAGT	100					2	0	0	NA
TTCAAGTTCACGGCGTTCCAGGC	TTCcAGTTCcaGGC-TTCCAGGt	4	1	5	10_MS1_M809	TAAGCGCTTCTCATTTTCTCAA	ACCAGCCATCTAGCCGACA	ACCAGCCATCTAGCCGACAGCGTGCTGTACTACTTTTTCACTGTTCCAGTTCCAGGCTTC[CAGGTTTCAGGCCA]GCGTGTAAGCGCTTCTCATTTTCTCAA	101					5	0	0	NA
TTCAAGTTCA-CGGCGTTCCAGGC	TTCAAcTTCAACtGgGgTCCAGGC	4	1	5	10_MS1_M815	GCTGCTTTTCAACAAGAACACTT	TGTCTGTCAGTCAGGAGGTCAAA	TGTCTGTCAGTCAGGAGGTCAAACCGGTCAGGTGACCCTGACACCGGTTGAACCTCCCCTAGGACCGGTTCAACCGGTTTTGACCAGTGAGGTCCGGGGAAAAAACCCCGGCTGAACTTTCCCTGGACACCGGTTGAACCTCTCTGGACCCCGGTTGAACTTGCCCTAGACCCTG[GTTGAACCTGCCTG]GACCCCAGTTGAAGTTGAAGTTCAGCTGGAGTTGAGAAAGCTCAACTCAGTTGAAGTTCAGCTCAGCTGAAAAGCTCAGCTGCAGTTTAAGAAGTTCAGCTGCTTTTCAACAAGAACACTT	310					4	0	0	NA
TTCAAGTTCACGGCGTTCCAGGC	TTCAAcTTCg-GGttTTCCAGGC	4	1	5	10_MS1_M819	CCCGAAGTTGAAGAGTTTGG	CTCCACTGGTGCACTAGACAGT	CTCCACTGGTGCACTAGACAGTCTGGTGGTACACCGGACAGTCCGGTGAATTATAG[CGGAGCTACGCCTG]GAAAACCCGAAGTTGAAGAGTTTGG	95					1	0	0	NA
TTCAAGTTCACGGCG-TTCCAGGC	TTCAAGaTCACcaCGATTCCAGaC	4	1	5	10_MS1_M2651	GTGATCAGCCTCTTGGATGC	CTATATGACAGACCCATCGTTGA	CTATATGACAGACCCATCGTTGATGGTTGCATTCTTCAAGATCACCACGA[TTCCAGACCTTATG]TAGTACCCTTCTTCCGGGTGATCAGCCTCTTGGATGC	101					3	0	0	NA
TTCAAGTTCA-CGGCGTTCCAGGC	TTCAAcTTCAACtGgGgTCCAGGC	4	1	5	10_MS1_M2652	AAGTTCAGCTGGAGTTGAGAAAG	GTTGAACCTCTCTGGACCCC	GTTGAACCTCTCTGGACCCCGGTTGAACTTGCCCTGGACCCCGGTT[GAACCTGCCTGGAC]CCCAGTTGAAGTTGAAGTTCAGCTGGAGTTGAGAAAG	97					4	0	0	NA
TTCAAGTTCA-CGGCGTTCCAGGC	TTCAAcTTCAACtGgGgTCCAGGC	4	1	5	10_MS1_M2656	TGCAGCTGAAGAAGCTCAACT	GTTGAACCTCTCTGGACCCC	GTTGAACCTCTCTGGACCCCGGTTGAACTTGCCCTGGACCCCGGTT[GAACCTGCCTGGAC]CCCAGTTGAAGTTGAAGTTCAGCTCAGCTGAAAAGCTCAGCTGCAGCTGAAGAAGCTCAACT	122					3	0	0	NA
TTCAAGTTCA-CGGCGTTCCAGGC	TTCAAcTTCAACtGgGgTCCAGGC	4	1	5	10_MS1_M2657	AAGTTCAGCTGGAGTTGAGAAAG	GTTGAACCTCTCTGGACCCC	GTTGAACCTCTCTGGACCCCGGTTGAACTTGCCCTGGACCCTGGTT[GAACCTGCCTGGAC]CCCAGTTGAAGTTGAAGTTCAGCTGGAGTTGAGAAAG	97					4	0	0	NA
TTCAAGTTCACGGCGTTCCAGGC	TTCAAGTTg-CaGCGTgCtAGGC	4	1	5	10_MS1_M650	ATGTCGCAGTCTAAATTCGTTG	TAGCGAGCAAGAACTAAAGTTTG	TAGCGAGCAAGAACTAAAGTTTGAGAAAATAATGCAAATGGCAGAAACAGCGTATCAAATGCTACCGGTGTGAGTTCA[TATTTATACGCCTA]GCACGCTGCAACTTGAAGGTCCCCGTCTGTCATTGATTGTTGCTATTCTAGCAAAGGGAAGGTGTTTTTCGGACCTTCGGCTTAAGGCCTTCGTTCATGTCGCAGTCTAAATTCGTTG	210					0	NA	0	NA
TTCAAGTTCA-CGGCGTTCCAGGC	TTCAAGTTCAACcGgGgTCCAGaC	4	1	5	10_MS1_M2505	AAGTTCAGCTGGAGTTGAGAAAG	GTTGAACCTCTCTGGACCCC	GTTGAACCTCTCTGGACCCCGGTTGAACTTGCCCTGGACCCCGGTT[GAACCTGTCTGGAC]CCCGGTTGAACTTGAAGTTCAGCTGGAGTTGAGAAAG	97					4	0	0	NA
TTCAAGTTCACGGCGTTCCAGGC	TTCAAGgTtggGGCGT-CCAGGC	4	1	5	10_MS1_M658	ACGATACCAGCCGTAGGATAG	GCCCTCTCTAAGTTTGGCAC	GCCCTCTCTAAGTTTGGCACCGGTCAATTTCAAGGTTGGGGCGTC[CAGGCGTCGAATTG]CAAGTCCACGGCGATGCTCCGCCGTGTCACTGTGTGGCGCCGCCGCGGCGTGAGCGAGGTTGGGGAAAACGATACCAGCCGTAGGATAG	148					3	0	0	NA
TTCAAGTTCACGGCGTTCCAGGC	TTCAAGgTtggGGCGT-CCAGGC	4	1	5	10_MS1_M659	CTGTGCCAAACTTAGAGAGGG	ACAGTGACACGGTGGAGCAT	ACAGTGACACGGTGGAGCATCGCCGTGGACTTG[CAATTCGACGCCTG]GACGCCCCAACCTTGAAATTGACCTGTGCCAAACTTAGAGAGGG	91					3	0	0	NA
TTCAAGTTCACGGCGTTCCAGGC	TTCAtGTcCcCtGCGTTC-AGGC	4	1	5	10_MS1_M662	GTTTGAACAAATACAGCTGGAAA	AGGATTAGCAGGGGAAAAGTAT	AGGATTAGCAGGGGAAAAGTATGCTAGCAAGACATTGGCTTACCAGCAGGCAGGCGCTCAAGAGTTCATGTCCCCTGCGTT[CAGGCTACCATGCA]CCTACTTTGAGAACAGTAAGTTTGAACAAATACAGCTGGAAA	137					1	0	0	NA
TTCAAGTTCACGGCGTTCCAGGC	TTCAtGTcCcCtGCGTTC-AGGC	4	1	5	10_MS1_M663	CCTGCCTGCTGGTAAGTCAT	TGAAACGTAAAGGTAAGCCAGA	TGAAACGTAAAGGTAAGCCAGACATCTAATGTGTTCATGTTTTAATTTTTTAGCTGTATTTGTTCAAACTTACTGTTCTCAAAGCAGG[TGCATGGTAGCCTG]AACGCAGGGGACATGAACTCTTGAGGGCCTGCCTGCTGGTAAGTCAT	149					4	0	0	NA
TTCAAGTTCACGGCGTTCCAGGC	TTCAtGTcCcCtGCGTTC-AGGC	4	1	5	10_MS1_M664	GCTGGTAAGCCAATGTTTTCT	CAGGCATATAATGTGTTCATGTTT	CAGGCATATAATGTGTTCATGTTTTAATTTTTCAGCTGTATTTGTTCAAACTTACTGTTCTCAAAGCAGG[TGCATGGTAGCCTG]AACGCAGGGGACATGAACTCTTGAGCGCTTGCCTGCTGGTAAGCCAATGTTTTCT	139					2	0	0	NA
TTCAAGTTCACGGCGTTCCAGGC	TTCAtGTcCcCtGCGTTC-AGGC	4	1	5	10_MS1_M665	GACATGAACTCTTGCGCTCC	TAAGCCATGCATCTAATGTGTTC	TAAGCCATGCATCTAATGTGTTCATGTTTTAATTTTTCAGCTGTATTTGTTCAAACTTACTGTTCTCAAAGCAGG[TGCATGGTAGCCTG]AACGCAGGGGACATGAACTCTTGCGCTCC	118					4	0	0	NA
TTCAAGTTCACGGCGTTCCAGGC	TTCAtGTcCcCtGCGTTC-AGGC	4	1	5	10_MS1_M666	ATGAACTCCTGAGCGCCTG	GTTCAAACTAACTGTTCTCAAGGC	GTTCAAACTAACTGTTCTCAAGGCAGG[TGCATGGTAGCCTG]AACGCAGGGGACATGAACTCCTGAGCGCCTG	72					3	0	0	NA
TTCAAGTTCACGGCGTTCCAGGC	TTCAtGTcCcCtGCGTTC-AGGC	4	1	5	10_MS1_M667	GTCTTGCTAGCATATTTTCCCA	GGCATCTAATGTGTTCATGTTTT	GGCATCTAATGTGTTCATGTTTTAATTTTTCAGCTGTATTTGTTCAAACTTACTGTTCTCAAAGCAAG[TGCATGGTAGCCTG]AACGCAGGGGACATGAACTCTTGAGCGCCTGCCTGCTGCTAAGCCAATGTCTTGCTAGCATATTTTCCCA	152					1	0	0	NA
TTCAAGTTCACGGCGTTCCAGGC	TTCAtGTcCcCtGCGTTC-AGGC	4	1	5	10_MS1_M668	CTAGCATATTTTCCCCTGTTGA	CTAGCTGCCAGACATTAAGGAA	CTAGCTGCCAGACATTAAGGAAAGGATGGGTTTCGTGCTTCGAACCTGGAACGTAAAGGTAAGCCAGGCATCTAATGTGTTCATGTTTTAATTTTTCAGCTGTATTTGTTCAAACTTCTAGTTCTCAAAGCAGG[TGCATGGTAGCCTG]AACGCAGGGGACATGAACTCTTGAGCGCCTGCCTACTGGTAAGCCAATGTCTTGCTAGCATATTTTCCCCTGTTGA	224					4	0	0	NA
TTCAAGTTCACGGCGTTCCAGGC	TTCAtGTcCcCtGCGTTC-AGGC	4	1	5	10_MS1_M669	CCATATTTTCCCCTACTGATCC	CAGCTGCATTTGTTCAAACTTAC	CAGCTGCATTTGTTCAAACTTACTGTTCTCAAAGTAGG[TGCATGGTAGCCTG]AACGCAGGGGACATGAACTCTTGAGCGCCTGCCTGCTGGTAAGCCAATGTCTTGCTACCATATTTTCCCCTACTGATCC	131					3	0	0	NA
TTCAAGTTCA-CGGCGTTCCAGGC	TTCAAcTTCAACtGgGgTCCAGGC	4	1	5	10_MS1_M632	AAGTTCAGCTGGAGTTGAGAAAG	GTTGAACCTCTCTGGACCCC	GTTGAACCTCTCTGGACCCCGGTTGAACTTGCCCTGGACCCCG[GTTGAACCTGCCTG]GACCCCAGTTGAAGTTGAAGTTCAGCTGGAGTTGAGAAAG	97					3	0	0	NA
TTCAAGTTCA-CGGCGTTCCAGGC	TTCAAcTTCAACtGgGgTCCAGGC	4	1	5	10_MS1_M633	AAGTTCAGCTGGAGTTGAGAAAG	GTTGAACCTCTCTGGACCCC	GTTGAACCTCTCTGGACCCCGGTTGAACTTGCCCTGGACCCCG[GTTGAACCTGCCTG]GACCCCAGTTGAAGTTGAAGTTCAGCTGGAGTTGAGAAAG	97					4	0	0	NA
TTCAAGTTCACGGCGTTCCAGGC	TTCAA-TTCAgGGttTTCCAGGg	4	1	5	10_MS1_M681	GGATGCCACTCAAGTTCATTAAA	ACACATAACTCCCTAGAGTTTCAAT	ACACATAACTCCCTAGAGTTTCAATTCAGGGTTTTC[CAGGGGTCTTTTTA]GGGTTTTTGGCACTTTTAGGGTTTGGATGCCACTCAAGTTCATTAAA	97					4	0	0	NA
TTCAAGTTCACGGCGTTCCAGGC	TTCAA-TTCAgGGttTTCCAGGg	4	1	5	10_MS1_M682	CTGAATTGAAACCTGAGGGG	TCCAAACCCTAAAAGTACCAAA	TCCAAACCCTAAAAGTACCAAAAACCCT[AAAAAGACCCCCTG]GAAAACCCTGAATTGAAACCTGAGGGG	69					1	0	0	NA
TTCAAGTTCA-CGGCGTTCCAGGC	TTCAAcTTCAACtGgGgTCCAGGC	4	1	5	10_MS1_M684	GTCCAGGGCAAGTTCAACC	AACTTCAGATGTGTTGAGCTTTCT	AACTTCAGATGTGTTGAGCTTTCTCAACTCCAGCTGAACTTCAACTTCAACTGGGGTC[CAGGCAGGTTCAAC]CGGGGTCCAGGGCAAGTTCAACC	95					5	0	0	NA
TTCAAGTTCA-CGGCGTTCCAGGC	TTCAAcTTCAACtGgGgTCCAGGC	4	1	5	10_MS1_M685	AAGTTCAGCTGGAGTTGAGAAAG	ACCTCTCTGGACCCTGGTTG	ACCTCTCTGGACCCTGGTTGAACTTGCCCTGGACCCCG[GTTGAACCTGCCTG]GACCCCAGTTGAAGTTGAAGTTCAGCTGGAGTTGAGAAAG	92					4	0	0	NA
TTCAAGTTCA-CGGCGTTCCAGGC	TTCAAcTTCAACtGgGgTCCAGGC	4	1	5	10_MS1_M2487	AAGTTCAGCTGGAGTTGAGAAAG	GTTGAACCTCTCTGGACCCC	GTTGAACCTCTCTGGACCCCGGTTGAACTTGCCCTGGACCCCGGTT[GAACCTGCCTGGAC]CCCAGTTGAAGTTGAAGTTCAGCTGGAGTTGAGAAAG	97					5	0	0	NA
TTCAAGTTCA-CGGCGTTCCAGGC	TTCAAcTTCAACtGgGgTCCAGGC	4	1	5	10_MS1_M2488	AAGTTCAGCTGGAGTTGAGAAAG	GTTGAACCTCTCTGGACCCC	GTTGAACCTCTCTGGACCCCGGTTGAACTTGCCCTGGACCCCGGTT[GAACCTGCCTGGAC]CCCAGTTGAAGTTGAAGTTCAGCTGGAGTTGAGAAAG	97					4	0	0	NA
TTCAAGTTCA-CGGCGTTCCAGGC	TTCAAGTTCAACcGgGgTCCAGGg	4	1	5	10_MS1_M688	GCTGCAGTTGAAGAAGTTCAGA	AACCTCTCTAGACCTCGGTTGA	AACCTCTCTAGACCTCGGTTGAACTTGCCCTGGACCCCGGTTGAACCTCTCTGGACACTGG[TTGAACTTGCCCTG]GACCCCGGTTGAACTTGAAGTTCAGCTGGAGTTGAGAAAGCTCAACTCAGCTGAAGTTCAGCTCAGCTGAAAAGCTCAGCTGCAGTTGAAGAAGTTCAGA	175					4	0	0	NA
TTCAAGTTCACGGCGT-TCCAGGC	TTCAAGTTCgtGGCGTGTCCAaGg	4	1	5	10_MS1_M700	GCCACGAACTTGAATATGAAGA	TGGAGATAGCCTTAAAGAGAAAA	TGGAGATAGCCTTAAAGAGAAAAAAATGAAACTAGAATCA[TGGATATTACCTTG]GACACGCCACGAACTTGAATATGAAGA	81					4	0	0	NA
TTCAAGTTCA-CGGCGTTCCAGGC	TTCAAcTTCAACtGaGgTCCAGGC	4	1	5	10_MS1_M702	ACAAGTTCAACCGGGGTCTA	TCAACTTCAAATGTGTCTTCAACT	TCAACTTCAAATGTGTCTTCAACTGCAGTTGAACTTCAACTTCAACTGAGGTC[CAGGCAGGTTCAAC]CGAGGTCCAGGACAAGTTCAACCGGGGTCTA	98					4	0	0	NA
TTCAAGTTCACGGCGTTCCAGGC	TTCAt-TTCACtGCGaTCCAGcC	4	1	5	10_MS1_M709	AATTATTATTCGCCTATTCACCC	CTATTCGAAGGGTCTTTCATTTC	CTATTCGAAGGGTCTTTCATTTCACTGCGATC[CAGCCTTCGAGTAG]AGTAAGAATTTCCTGTTTTAAAGTGATAATTATTATTCGCCTATTCACCC	96					1	0	0	NA
TTCAAGTTCACGGCGTTCCAGGC	TTCAA-TTCAgGGttTTCCAGGg	4	1	5	10_MS1_M727	AGTTTTCTTATAATTGGGCTTCC	CTCAATAGGGTTTAAGTGGTGCT	CTCAATAGGGTTTAAGTGGTGCTTTTTTGCAAATAAGTCCAAACCCCACATTTTCACTTGTAAATCCTTGTATATGAGAAGCACATAATTTTTGGTGTTACATTATCTTTGTTTTTGCACTTTAGTCCAAAGTGTACAAAATTTACACTTAGCCCCCTAGGGTTTCAATTCAGGGTTTTC[CAGGGGTCTTTTCA]GGGTTTTTAGCACTTTAGGGTTTTGGTATCACTAAAGTCCTTCAAATATGATGGTTTAAGATCATTTCTCATATCTTTTGAAGTTTTCTTATAATTGGGCTTCC	298					3	0	0	NA
TTCAAGTTCACGGCGTTCCAGGC	TTCAA-TTCACGGttTTCCAaGg	4	1	5	10_MS1_M735	GTGTAAATTTTGTACACTTTGGACTA	ACCAAAACCATAAAGTGCTAAAA	ACCAAAACCATAAAGTGCTAAAAACCC[TGAAAAGACCCTTG]GAAAACCGTGAATTGAAACCCTAGGGGGCTAAGTGTAAATTTTGTACACTTTGGACTA	99					3	0	0	NA
TTCAAGTTCACGGCGTTCCAGGC	TTCAA-TTCAgGGttTTCCAGGg	4	1	5	10_MS1_M736	TGTAAATTTTGTACACTTTGGAC	GTGATACCAAAACCCTAAAGTGCTA	GTGATACCAAAACCCTAAAGTGCTAAAAACCC[TGAAAAGACCCCTG]GAAAACCCTGAATTGAAACCCTAGGGGGCTAAGTGTAAATTTTGTACACTTTGGAC	102					3	0	0	NA
TTCAAGTTCACGGCGTTCCAGGC	TTCAAGaTgACGGCGTTC-AGtt	4	1	5	10_MS1_M827	GTCATCTTGAAGCAGCACGC	GATGTGAACCTTTCTCCTCCC	GATGTGAACCTTTCTCCTCCCGGCGATGGCCTTCAAGATGGTCT[TGTTGGAGAAACTG]AACGCCGTCATCTTGAAGCAGCACGC	84					2	0	0	NA
TTCAAGTTCACG-GCGTTCCAGGC	TTCAAaTTCACGTGtGTaCCcGGC	4	1	5	10_MS1_M2772	AACAGTGAAACTCACCCTAGCC	CCCCTGTTCTGTTCAAATTCAC	CCCCTGTTCTGTTCAAATTCACGTGTG[TACCCGGCCTCTGG]TGAAACAGTGAAACTCACCCTAGCC	66					4	0	0	NA
TTCAAGTTCACGGCGTTCCAGGC	TTCAA-TTCAgGGttTTCCAGGg	4	1	5	10_MS1_M2776	TGAAGTTTCTCATACTTGGGCT	TAATAGGGTTTAAGTGGTGCTTT	TAATAGGGTTTAAGTGGTGCTTTTTGCAAATAAGTCCAAACCCCACGTTTTTACTTGTAAATCCTTGAATATGAGAAGCACATAATTTGTGGTGTTATATTATCTTTGTTTTTGGACTTTAGTCCAAAAGTGTACAAAATTTACACTTAGCCCCCTAGGGTTTCAATTCAGGGTTTT[CCAGGGGTCTTTTC]AGGGTTTTTAGCACTTAAATTTTTGGTATCACTAAAGTCCTTCGAATATGATATTTTAAGATCATTTCTCATATCTTTTGAAGTTTCTCATACTTGGGCT	291					0	NA	0	NA
TTCAAGTTCACGGCGTTCCAGGC	TTCAA-TTCAgGGttTTCCAGGg	4	1	5	10_MS1_M2781	TGCAAAAGGTCACCCTATACTT	GAAGCCCAAATAAGTTAAAATCC	GAAGCCCAAATAAGTTAAAATCCCAAAACTCATTAGAAATGATCATAAGATATCACATTTAATGGACTTGGGTAGCACCAAAACCCTAAAGTGTTAAAAACCCT[AAAAAGACCCCTGG]AAAACCCTGAATTGAAACCCTAGGGGGCTATGTGTAAATTTTGTACACTTTTGGACCAAAGTGTAAAAACCAGGATATTAGGGCATCTCAAATCATATGTTTCACACATTTGAGGATTTGCAAATCAAACCATGAGATTTGGGCTTATTTGCAAAAGGTCACCCTATACTT	289					1	0	0	NA
TTCAAGTTCACGGCGTTCCAGGC	TTCAA-TTCAgGGttTTCCAGGg	4	1	5	10_MS1_M2782	CTTATTTGCAAAAGGTCACCATA	GAAGCCCAAATAAGTTAAAATCC	GAAGCCCAAATAAGTTAAAATCCCAAAACGCATTAGAAATGATCATAAGATATCACATTTAATGGACTTGGGTAGCACCAAAACCCTAAAGTGCTAAAAACCCT[AAAAAGACCCCTGG]AAAACCCTGAATTGAAACCCTAGGGGGCTATGTGTAAATTTTGTACACTTTTGGACCAAAGTGTAAAAACCAAGATATTAGGGCACCTCAAATCATATGTTTCACACATTTGAGGATTTGCAAATCAAACCATGAGATTTGGGCTTATTTGCAAAAGGTCACCATA	284					0	NA	0	NA
TTCAAGTTCACGGCGTTCCAGGC	TTCAAcTcCAtGGC-TTCCAtGC	4	1	5	10_MS1_M941	GATACGCACGTTCAACAATTACT	CTACAACGACCATCATTCAACTC	CTACAACGACCATCATTCAACTCCATGGCTTC[CATGCACGCGCTGA]GGTGGAGGCTGAGCAAAAGATGGGGCATGCTCCGCACCAACCGTGGTGATGAATTCACGATACGCACGTTCAACAATTACT	127					4	0	0	NA
TTCAAGTTCACGGCGTTCCAGGC	TTCAA-TTCAgGGttTTCCAGGg	4	1	5	10_MS1_M946	AAATTTTGTACACCTTTGGACC	TAGGCTTAGGAATGAAGTTGAAG	TAGGCTTAGGAATGAAGTTGAAGCCCAAATAAGTTAAAATCTCAAAACTCATTAGAAATGATCATAAGATATCACATTTAATGGACTTGGGTAGCACCAAAACCCTAAAGTGTTAAAAACCC[TAAAAAGACCCCTG]GAAAACCCTGAATTGAAACCCTAGGGGGCTATGTGTAAATTTTGTACACCTTTGGACC	194					0	NA	0	NA
TTCAAGTTC-ACGGCGTTCCAGGC	TTCAAGTTCCACGGCtTTCtcaGC	4	1	5	10_MS1_M2796	TAGATAATGCAGCTTCAGATTGG	GGTGCGATAGAAAACGTAAATAA	GGTGCGATAGAAAACGTAAATAAGTCCGAAGTCACAAAAATAAAACATAAAGGTAAAAGTTAATAAGCAATACCTATCCGCCTTTCAAGTTCCACGGCT[TTCTCAGCTGTCTT]CGTCGCTTCTTTTGCATCATGAGAATCTTTTTCACTCTTTTTTATTATCTCGTGCGCCATCTCTCGGCCGCCATTCTCCCAGATGTCAGTAAAGAATTTCCCGCCAACTAAGCTTGCTTCGGCCGAGGGGTCTTTTGTATCTTCAATAGATAATGCAGCTTCAGATTGG	282					0	NA	0	NA
TTCAAGTTCACGGCGTTCCAGGC	TTCAA-TTCAgGGatTTCCAGGg	4	1	5	10_MS1_M2797	GCTATCAAAGTCCATTAAAGGTAATA	TGTACAAAATTTACACCTAACCCC	TGTACAAAATTTACACCTAACCCCCTAGGGTTTCAATTCAGGGATTT[CCAGGGGTCTTTTA]GGGTTTTGACATATTTAGGGTTTTGGTGCTATCAAAGTCCATTAAAGGTAATA	114					4	0	0	NA
TTCAAGTTCACGGCGTTCCAGGC	TTCcA-TTCACGGaGTTgCcGGC	4	1	5	10_MS1_M2809	GTGAACATCAGCAGACCCGA	GATGTACAGAAACCGTTCCATTC	GATGTACAGAAACCGTTCCATTCACGGAGTT[GCCGGCGTAGTGTT]GCTCGTGACTGGTGGGTGTGACACGCGAGTGAACATCAGCAGACCCGA	93					3	0	0	NA
TTCAAGTTCACGGCGTTCCAG-GC	TTCAAGTTCACcGCaaTCtAGTGC	4	1	5	10_MS1_M832	TGGATTAAATCAAGATATGGGG	GATCAAATAACTCCCTTGCTAAA	GATCAAATAACTCCCTTGCTAAATATTGTTGGAGTTTCTTGTAAGCGTCATGGTATGCTTCGAAATGCTAGGCTTGAGAAT[ATCAGAAAAGCACT]AGATTGCGGTGAACTTGAAACTGGGACTGGATTAAATCAAGATATGGGG	144					2	0	0	NA
TTCAAGTTCA-CGGCGTTCCAGGC	TTCAAGTTCAACcGgGgTCCAGaC	4	1	5	10_MS1_M968	GTCCAGGGCAAGTTCAACC	AACTTTAGCTGAGTTGAGCTTTCT	AACTTTAGCTGAGTTGAGCTTTCTCAACTCCAGCTGAACTTCAAGTTCAACCGGGGTC[CAGACAGGTTCAAC]CGGGGTCCAGGGCAAGTTCAACC	95					5	0	0	NA
TTCAAGTTCA-CGGCGTTCCAGGC	TTCAAGTTCAACcGgGgTCCAGaC	4	1	5	10_MS1_M969	GTCCAGGGCAAGTTCAACC	AACTTTAGCTGAGTTGAGCTTTCT	AACTTTAGCTGAGTTGAGCTTTCTCAACTCCAGCTGAACTTCAAGTTCAACCGGGGTC[CAGACAGGTTCAAC]CGGGGTCCAGGGCAAGTTCAACC	95					5	0	0	NA
TTCAAGTTCA-CGGCGTTCCAGGC	TTCAAGTTCAACcGgGgTCCAGaC	4	1	5	10_MS1_M970	GTCCAGGGCAAGTTCAACC	AACTTTAGCTGAGTTGAGCTTTCT	AACTTTAGCTGAGTTGAGCTTTCTCAACTCCAGCTGAACTTCAAGTTCAACCGGGGTC[CAGACAGGTTCAAC]CGGGGTCCAGGGCAAGTTCAACC	95					4	0	0	NA
TTCAAGTTCA-CGGCGTTCCAGGC	TTCAAGTTCAACcGgGgTCCAGaC	4	1	5	10_MS1_M971	GTCCAGGGCAAGTTCAACC	AACTTTAGCTGAGTTGAGCTTTCT	AACTTTAGCTGAGTTGAGCTTTCTCAACTCCAGCTGAACTTCAAGTTCAACCGGGGTC[CAGACAGGTTCAAC]CGGGGTCCAGGGCAAGTTCAACC	95					5	0	0	NA
TTCAAGTTCA-CGGCGTTCCAGGC	TTCAAcTTCAACtGgGgTCCAGGC	4	1	5	10_MS1_M974	GTCCAGGGCAAGTTCAACC	ACTTCAGCTGTGTTGAACTTTCTC	ACTTCAGCTGTGTTGAACTTTCTCAACTCCAGCTGAACTTCAACTTCAACTGGGGTC[CAGGCAGGTTCAAC]CGGGGTCCAGGGCAAGTTCAACC	94					4	0	0	NA
TTCAAGTTCA-CGGCGTTCCAGGC	TTCAAcTTCAACtGgGgTCCAGGC	4	1	5	10_MS1_M975	AAGTTCAGCTGGAGTTGAGAAAG	ACCTCTCTGGACCCTGGTTG	ACCTCTCTGGACCCTGGTTGAACTTGCCCTGGACCCCG[GTTGAACCTGCCTG]GACCCCAGTTGAAGTTGAAGTTCAGCTGGAGTTGAGAAAG	92					4	0	0	NA
TTCAAGTTCA-CGGCGTTCCAGGC	TTCAAcTTCAACtGgGgTCCAGGC	4	1	5	10_MS1_M2817	AAGTTCAGCTGGAGTTGAGAAAG	GTTGAACCTCTCTGGACCCC	GTTGAACCTCTCTGGACCCCGGTTGAACTTGCCCTGGACCCCGGTT[GAACCTGCCTGGAC]CCCAGTTGAAGTTGAAGTTCAGCTGGAGTTGAGAAAG	97					4	0	0	NA
TTCAAGTTCA-CGGCGTTCCAGGC	TTCAAcTTCAACtGgGgTCCAGGC	4	1	5	10_MS1_M2818	AAGTTCAGCTGGAGTTGAGAAAG	GTTGAACCTCTCTGGACCCC	GTTGAACCTCTCTGGACCCCGGTTGAACTTGCCCTGGACCCCGGTT[GAACCTGCCTGGAC]CCCAGTTGAAGTTGAAGTTCAGCTGGAGTTGAGAAAG	97					4	0	0	NA
TTCAAGTTCACGGCGTTCCAGGC	TTCAgGTaCcCGG-GcTCCAGGC	4	1	5	10_MS1_M2820	GACGTTCGGCACCAAGG	AGAAGCTGTCGGAGAAGGTG	AGAAGCTGTCGGAGAAGGTGCTGGACCTGCTGTGCGA[GAACCTGGGCCTGG]AGCCCGGGTACCTGAAGGCGGCCTTCGCGGGGTCGGACGGCGGCCCGACGTTCGGCACCAAGG	114					0	NA	0	NA
TTCAAGTTCACGGCGTTCCAGGC	TTCAAGTTCAgaGC-TTCCtGGa	4	1	5	10_MS1_M981	TCTGAACTTGAATGAATCGGAA	GCCAAAAGGTTTTGCTTATGT	GCCAAAAGGTTTTGCTTATGTTGAATTTCTGGAAC[AAGAAGCTGTCCAG]GAAGCTCTGAACTTGAATGAATCGGAA	76					4	0	0	NA
TTCAAGTTCA-CGGCGTTCCAGGC	TTCAAcTTCAACtGgGgTCCAGGC	4	1	5	10_MS1_M2670	AAGTTCAGCTGGAGTTGAGAAAG	GTTGAACCTCTCTGGACCCC	GTTGAACCTCTCTGGACCCCGGTTGAACTTGCCCTGGACCCCGGTT[GAACCTGCCTGGAC]CCCAGTTGAAGTTGAAGTTCAGCTGGAGTTGAGAAAG	97					4	0	0	NA
TTCAAGTTCA-CGGCGTTCCAGGC	TTCAAcTTCAACtGgGgTCCAGGC	4	1	5	10_MS1_M2671	AAGTTCAGCTGGAGTTGAGAAAG	GTTGAACCTCTCTGGACCCC	GTTGAACCTCTCTGGACCCCGGTTGAACTTGCCCTGGACCCCGGTT[GAACCTGCCTGGAC]CCCAGTTGAAGTTGAAGTTCAGCTGGAGTTGAGAAAG	97					5	0	0	NA
TTCAAGTTCACGGCGTTCCAG-GC	TTCAAGaTCgaGGCGTTCaAGAGC	4	1	5	10_MS1_M2821	CACAACACCAGTGTCCTCTCCT	CCGCTGAGGAAGCACAACT	CCGCTGAGGAAGCACAACTTCAAGATCGAGGCGT[TCAAGAGCCGTGTG]GAGCTTGACCCCAAATATGCGGAGCAAACATGGAAGGTCCTCGAGCACGCCATCCACGAGATCTACAACCACAACACCAGTGTCCTCTCCT	139					2	0	0	NA
TTCAAGTTCA-CGGCGTTCCAGGC	TTCAAGTTCAACcGgGgTCCAtGC	4	1	5	10_MS1_M992	GAACCGATATCCAGGGAAAGT	ACTTCAGTTGAGTTGAGCTTTCTC	ACTTCAGTTGAGTTGAGCTTTCTCAACTCCAGCTGAACTTCAAGTTCAACCGGGGTC[CATGCAGGTTCAAC]CGGGGTCCAGGGCAAGTTCAACCGGGGTCCAGAGAGGTTGAACCGATATCCAGGGAAAGT	131					4	0	0	NA
TTCAAGTTCACGGCGTTCCAGGC	TTCAtGTcCcCtGCGTTC-AGGC	4	1	5	10_MS1_M996	TTTCCCCTATTGATCCTTTTCT	CAAACCTGGAACGTAAAGGTAA	CAAACCTGGAACGTAAAGGTAAGCCAGGCATCTAATGTGTTCATGTTTTAATTTTTTAGCTGTATTTGTTCAAACTTACTGTTCTCAAAGCAGG[TGCATGGTAGCCTG]AACGCAGGGGACATGAACTCTTGAGCGCCTGCCTGCTGGTAAGCCAATGTCTTGCTAGCATATTTTTCCCCTATTGATCCTTTTCT	194					1	0	0	NA
TTCAAGTTCACGGCGTTCCAG-GC	TTCAAaTTCgaGGCGTTaCAGAGC	4	1	5	10_MS1_M2838	GGAAAATATTGAACCTATGCCT	AATTCATCTTTCAAATTCGAGG	AATTCATCTTTCAAATTCGAGGCGT[TACAGAGCTCTAGC]TAAGGAAAATATTGAACCTATGCCT	64					3	0	0	NA
TTCAAGTTCACGGCGTTCCAGGC	TTCAAGTTCACGGCacgt-AGGC	4	1	5	10_MS1_M2843	CCGTGAACTTGAACCTGTCTG	TAATCGTTTGGTTTGTGTGGTT	TAATCGTTTGGTTTGTGTGGTTGTTGCCCTCGGCCATCCTGTGTGATGTGCTAGGGCCCGTTGTG[ATCTTTTGGCCTAC]GTGCCGTGAACTTGAACCTGTCTG	103					1	0	0	NA
TTCAAGTTCACGGCGTTCCAGGC	TTCAccTTCA-GGttTTCCAGGC	4	1	5	10_MS1_M1005	AAGCAACGACTATCTGTGCG	TCAACTCAAACTCTTCACCTTCA	TCAACTCAAACTCTTCACCTTCAGGTTTTC[CAGGCGCATCTCCG]CTATAATTCACCGGACTGTCCGGTGTGCCACCGGACTGTCCGGTGCACCAGCGAAGCAACGACTATCTGTGCG	117					2	0	0	NA
TTCAAGTTCACGGCGTTCCAGGC	TTCAt-TTCACtGCGaTCCAGcC	4	1	5	10_MS1_M2848	CGAATAGGTTGCAGCTGAATAG	ATAACTGAAAGTTTCCTATGCCC	ATAACTGAAAGTTTCCTATGCCCGGGAATAGGATCTGGATGTCGCCTATAGGGGGGGTGAATAGGCGAATTATAATTATCACTTTAAAACTGGAAATTCTTACTG[TACTCGAAGGCTGG]ATCGCAGTGAAATGAAGGACCCTTCGAATAGGTTGCAGCTGAATAG	165					1	0	0	NA
TTCAAGTTCACGGCGTTCCAGGC	TTCAAtTTCACaGCGT-CCAGat	4	1	5	10_MS1_M2853	CCGTCAAATTCGAGTTCTTTT	CATCCTGTGAAACAAAAGGAAC	CATCCTGTGAAACAAAAGGAACGCATGCAGTCCACAGTTCAATTTCACAGCGT[CCAGATGATGCACA]GCACAGACCCGTCAAATTCGAGTTCTTTT	96					4	0	0	NA
TTCAAGTTCACGGCGTTCCAGGC	TTCAAGgTtggGGCGT-CCAGGC	4	1	5	10_MS1_M2855	GAAAGCAATGCTAGCCGTAG	GCCCTCTCTAAGTTTGGCAC	GCCCTCTCTAAGTTTGGCACCGGTCAATTTCAAGGTTGGGGCGT[CCAGGCGTCGAATT]GCAGGTCCCCGGCGAAGCTCCGCCGTGTCGCTGTGCTGCGCCGCCGCGGTGTGAGCGAGATTGGGGAAAGCAATGCTAGCCGTAG	143					2	0	0	NA
TTCAAGTTCACGGCGTTCCAGGC	TTCAAGgTtggGGCGT-CCAGGC	4	1	5	10_MS1_M2856	GAAAGCAATGCTAGCCGTAG	GCCCTCTCTAAGTTTGGCAC	GCCCTCTCTAAGTTTGGCACCGGTCAATTTCAAGGTTGGGGCGT[CCAGGCGTCGAATT]GCAGGTCCTCGGCGAAGCTCCGCCGTGTCGCTGTGCTGCGCCGCCGCGGTGTGAGCGAGATTGGGGAAAGCAATGCTAGCCGTAG	143					0	NA	0	NA
TTCAAGTTCACGGCGTTCCA-GGC	TTCAcGgTCACGGCGTTCaAAGGa	4	1	5	10_MS1_M1009	GAACCCATCGAAATCCTCCT	TGAATGAATGTCCTCATGTTCGT	TGAATGAATGTCCTCATGTTCGTCGGAAAATGGCGCATTTTTATTACCTTGGTGATCAAGGGTCTT[TGGACTGATTCCTT]TGAACGCCGTGACCGTGAACCCATCGAAATCCTCCT	116					3	0	0	NA
TTCAAGTTCA-CGGCGTTCCAGGC	TTCAAcTTCAACtGgGgTCCAGGC	4	1	5	10_MS1_M2858	AAGTTCAGCTGGAGTTGAGAAAG	GTTGAACCTCTCTGGACCCC	GTTGAACCTCTCTGGACCCCGGTTGAACTTGCCCTGGACCCCGGTT[GAACCTGCCTGGAC]CCCAGTTGAAGTTGAAGTTCAGCTGGAGTTGAGAAAG	97					3	0	0	NA
TTCAAGTTCA-CGGCGTTCCAGGC	TTCAAcTTCAACtGgGgTCCAGGC	4	1	5	10_MS1_M2859	TGAAGTTCAGCTGGAGTTGAGAA	ACACTGGTTGAACCTCTCTGGAC	ACACTGGTTGAACCTCTCTGGACCCCGGTTGAACTTGCCCTGGACCCCGGTT[GAACCTGCCTGGAC]CCCAGTTGAAGTTGAAGTTCAGCTGGAGTTGAGAA	101					4	0	0	NA
TTCAAGTTCACGGCGTTCCAGGC	TTCcAGTTCcCcGCGT-CCAGtC	4	1	5	10_MS1_M1010	GGGGAACTGGAATGTGAGAAC	TAACCGAAAATGCGTCGTG	TAACCGAAAATGCGTCGTGGCCGCCCGCACCGGGAAGAGCCGTCGCCGCACCGGGAACGGGAGAGGAAAGCCGAC[TAGGGAGGGGACTG]GACGCGGGGAACTGGAATGTGAGAAC	115					0	NA	0	NA
TTCAAGTTCACGGCGTTCCAGGC	TTCAAGTcCA-GGCGgcCCAaGC	4	1	5	10_MS1_M843	CTTGAATTGGCCTAGTACTGTTTAG	TAGTGAACGACCCTGTTCTGGT	TAGTGAACGACCCTGTTCTGGTTTAGTCAAAACGCCGAGGGCCTCTGTGCAAAATCTCCCTCGCGGGCGTGGGCGCGCGCACGAA[TCCACTCGGGCTTG]GGCCGCCTGGACTTGAATTGGCCTAGTACTGTTTAG	135					3	0	0	NA
TTCAAGTTCACGGCGTTCCAGGC	TTCAAGTcCA-GGCGgcCCAaGC	4	1	5	10_MS1_M844	ATTGGCCCAGTACTGTTTAGAGTT	ATAGTGAACGACCCTGTTCTGGT	ATAGTGAACGACCCTGTTCTGGTTTAGTCAAAACGCCGAGGGCCTCTGCGCAAAATCTCCCTCGCGGGCGCGGGCGCGCGCACGAA[TCCACTCGGGCTTG]GGCCGCCTGGACTTGAATTGGCCCAGTACTGTTTAGAGTT	140					3	0	0	NA
TTCAAGTTCACGGCGTTCCAGGC	TTCcAtTTCACGGC-TTCCAGag	4	1	5	10_MS1_M2688	TGAAATGGAAACCATCAGGAA	ATGCAACAGAATGATTCCACAA	ATGCAACAGAATGATTCCACAAACCCA[ATCGTCAACTCTGG]AAGCCGTGAAATGGAAACCATCAGGAA	68					1	0	0	NA
TTCAAGTTCACGGCGTTCCAGGC	TTCctGaTCAtGGCGTTC-AGGC	4	1	5	10_MS1_M828	AGATGTCGTCATGTGTGCGG	GCAAGACATCATTCATCAGGGT	GCAAGACATCATTCATCAGGGTCTGGAACGTGGCGGGAG[CGTTGCACAGCCTG]AACGCCATGATCAGGAACTCATAGATGTCGTCATGTGTGCGG	95					2	0	0	NA
TTCAAGTTCACGGCGTTCCAGGC	TTCAAGTcCA-GGCGgcCCAaGC	4	1	5	10_MS1_M2661	ATTGGCCCAGTACTGTTTAGAGTT	ATAGTGAACGACCCTGTTCTGGT	ATAGTGAACGACCCTGTTCTGGTTTAGTCAAAACGCCGAGGGCCTCTGCGCAAAATCTCCCTCGCGGGCGCGGGCGCGCGCACGAAT[CCACTCGGGCTTGG]GCCGCCTGGACTTGAATTGGCCCAGTACTGTTTAGAGTT	140					3	0	0	NA
TTCAAGTTCACGGCGTTCCAGGC	TTCAAGTcCA-GGCGgcCCAaGC	4	1	5	10_MS1_M2662	TGGCCCAGTACTGTTTAGAGTTT	TAGTGAACGACCCTGTTCTGGT	TAGTGAACGACCCTGTTCTGGTTTAGTCAAAACGCCGAGGGCCTCTGCGCAAAATCTCCCTCGCGGGCGCGGGCGCGCGCACGAAT[CCACTCGGGCTTGG]GCCGCCTGGACTTGAATTGGCCCAGTACTGTTTAGAGTTT	140					3	0	0	NA
TTCAAGTTCA-CGGCGTTCCAGGC	TTCAAcTTCAACtGgGgTCCAGGC	4	1	5	10_MS1_M2665	TAGGCAGGTTCAACTGGAGTC	GAACTTTAGCTGACTTGAGCTTTC	GAACTTTAGCTGACTTGAGCTTTCTCAACTCCAGCTGAACTTCAACTTCAACTGGG[GTCCAGGCAAGTTC]AACTGGGGTCTAGGCAGGTTCAACTGGAGTC	101					5	0	0	NA
TTCAAGTTCACGGCGTTCCAGGC	TTCtAGTcCACGGtGT-CgAGGC	4	1	5	10_MS1_M2694	GTAGTCCCTACGACGCTACCAT	CAAGCGATCGATAAAAGAGCTA	CAAGCGATCGATAAAAGAGCTACCCTCGGTGGTGTGGAGTTTGAGGACGACGCTGAACCGAGCCATGGGTTTCTCGCCGTTCTTTCTAGTCCACGGTGT[CGAGGCCATCCTAC]CCACGGACTTAGAATACGGTTCCCCGAGGACAAAGGCTTACGACGACCAAAGCAACCAGACCAACCGAGAAGATTCGTTGGACCAGCTGGAAGATGCTCGGGACGTGGCCTTACTACACTCGGCGCGGTATCAGTAGTCCCTACGACGCTACCAT	268					0	NA	0	NA
TTCAAGTTCA-CGGCGTTCCAGGC	TTCAAcTTCAACtGgGgTCCAGGC	4	1	5	10_MS1_M855	AAGTTCAGCTGGAGTTGAGAAAG	GTTGAACCTCTCAGGACCCC	GTTGAACCTCTCAGGACCCCGGTTGAACTTGCCCTAGACCCTG[GTTGAACCTGCCTG]GACCCCAGTTGAAGTTGAAGTTCAGCTGGAGTTGAGAAAG	97					3	0	0	NA
TTCAAGTTCA-CGGCGTTCCAGGC	TTCAAcTTCAACtGgGgTCCAGGC	4	1	5	10_MS1_M856	TGCAGTTTAAGAAGTTCAGTTGC	TTTCTTGTTTTGACCAGTGAGGT	TTTCTTGTTTTGACCAGTGAGGTCCGGGGAAAATACCACGGCTGAACTTTCCCTGGACACCGGTTGAACCTCTCTGGACCCCGGTTGAACTTGCCCTGGACCCTG[GTTGAACCTGCCTG]GACCCCAGTTGAAGTTGAAGTTCAGCTGGAGTTGAGAAAGCTCAACTCAGCTAAAGTTCAGCTCAGCTGAAAAGCTCAGCTGCAGCTGAAGAAGCTCAGCTCAGCTGCAGTTTAAGAAGTTCAGTTGC	247					4	0	0	NA
TTCAAGTTCA-CGGCGTTCCAGGC	TTCAAcTTCAACtGgGgTCCAGGC	4	1	5	10_MS1_M857	AGAAGCTCAGGTGCTTTTCAAC	ACTAGCAGTAAGTCTGCCACTCAT	ACTAGCAGTAAGTCTGCCACTCATGAGGTTAGACCGGTCAGGTGACCCTAACACCGGTTGAACCTCCCCTAGGGCCGATTCAACCGGTTTTGACTAGTGAGGTCCGGGAAAAAACCTCGGCTGAACTTTCCTTGGACACCGGTTGAACCTCTCTAGACCCCGGTTGAACTTGCCCTGGACCCCA[GTTGAACCTGCCTG]GACCCCAGTTGAAGTTGAAGTTCAGCTGGAGTTGAGAAAGCTCAACTCAGCTGCAGCTGAAGAAGCTCAACTCAGCTGAAGTTTAGTTCAGCTGAAAGCTCAGCTGCAGCTGAAGAAGCTCAGGTGCTTTTCAAC	333					4	0	0	NA
TTCAAGTTCACGGCGTTCCAGGC	TTCAAGTgCA-GGCGgcCCAaGC	4	1	5	10_MS1_M2701	TGGCCCAGTACTGTTTAGAGTTT	TAGTGAACGACCCTGTTCTGGT	TAGTGAACGACCCTGTTCTGGTTTAGTCAAAACGCCGAGGGCCTCTGCGCAAAATCTCCCTCGCGGGCGCGGGCGCGCGCACGAAT[CCACTCGGGCTTGG]GCCGCCTGCACTTGAATTGGCCCAGTACTGTTTAGAGTTT	140					3	0	0	NA
TTCAAGTTCACGGCGTTCCAGGC	TTCAAGTgCA-GGCGgcCCAaGC	4	1	5	10_MS1_M2703	TGGCCCAGTACTGTTTAGAGTTT	TAGTGAACGACCCTGTTCTGGT	TAGTGAACGACCCTGTTCTGGTTTAGTCAAAACGCCGAGGGCCTCTGCGCAAAATCTCCCTCGCGGGCGCGGGCGCGCGCACGAAT[CCACTCGGGCTTGG]GCCGCCTGCACTTGAATTGGCCCAGTACTGTTTAGAGTTT	140					3	0	0	NA
TTCAAGTTCA-CGGCGTTCCAGGC	TTCAAcTTCAACtGgGgTCCAGGC	4	1	5	10_MS1_M2710	CAAACCTAACCATGATCAACCA	CCGATTGAACCTCTCTAGACCT	CCGATTGAACCTCTCTAGACCTCGGTTGAACTTGCCCTGGACCCCGGTT[GAACCTGCCTGGAC]CCCAGTTGAAGTTGAAGTTCAGCTAGAGTTGAGAAAGCTCAACTCAGCTGAAGTTCAGCTCAGCTGCAGCTGAAGAAGCTCAACTCAGCTGAAGTTCAGCTCAGCTGCAGCTGAAGAAGCTCAGCTGCTTTTCAACAAGAACACTCTAGGTTTCTCAAACCTAACCATGATCAACCA	240					5	0	0	NA
TTCAAGTTCA-CGGCGTTCCAGGC	TTCAAcTTCAACtGgGgTCCAGGC	4	1	5	10_MS1_M2711	CCATAGAGGTTCAACCGATGTC	GTACTTCAGCTGAGTTGAGCTTT	GTACTTCAGCTGAGTTGAGCTTTCTCAACTCCAGCTGAACTTCAACTTCAACTGGG[GTCCAGGCAGGTTC]AACCGGGGTCCATAGAGGTTCAACCGATGTC	101					3	0	0	NA
TTCAAGTTCACGGCGTTCCAGGC	TTCAcGa-CACGGCGTTCacGGC	4	1	5	10_MS1_M870	GTCGACTCCAGGTTCGTTCA	CCCACCAGAGAGCTCTAATTT	CCCACCAGAGAGCTCTAATTTAGAGTTTCCCCCAAATCCATT[CTCCGCGCTGCCGT]GAACGCCGTGTCGTGAACCGTCGACTCCAGGTTCGTTCA	95					0	NA	0	NA
TTCAAGTTCACGGC-GTTCCAGGC	TTCtAGTTCACGGCTGTaaCAGaC	4	1	5	10_MS1_M872	TGTTGGTTGTTACTCCAGCTATG	ACAAAATCTTCTAGTTCACGGCT	ACAAAATCTTCTAGTTCACGGCTGTAA[CAGACTCATACGCC]AAATACGGAGCACCCAGCCGCCCCCCGTATCCAACTGTTGGTTGTTACTCCAGCTATG	99					2	0	0	NA
TTCAAGTTCACGGCGTTCCAGGC	TTCAAGTTCACGGt-TTaCtcGC	4	1	5	10_MS1_M2719	CGTGAACTTGAAGATGTGTATTAAG	AAGAATCTATCAATTCGCCTTTT	AAGAATCTATCAATTCGCCTTTTTGACT[CTTTCGTCGCGAGT]AAACCGTGAACTTGAAGATGTGTATTAAG	71					5	0	0	NA
TTCAAGTTCACGGCGTTCCAGGC	TTCAgGTg-ACGaCGTTCCAcGC	4	1	5	10_MS1_M2934	GTCACCTGAATGATGGTTCCC	GCATTAGACGAGCTGAGTAGGG	GCATTAGACGAGCTGAGTAGGGCTCATGCTGAGATCGCCCTGCTGCG[GGCTGAGCGCGTGG]AACGTCGTCACCTGAATGATGGTTCCC	88					0	NA	0	NA
TTCAAGTTCACG-GCGTTCCAGGC	TTCgAaTTCACGTGaGTTCaAGGC	4	1	5	10_MS1_M1120	CATGGCTAAAACTCGACACTTG	CCACTAGAGATCAGGTTAGCCC	CCACTAGAGATCAGGTTAGCCCTCG[ACAATGGAGGCCTT]GAACTCACGTGAATTCGAAGCATCCATGGCTAAAACTCGACACTTG	85					2	0	0	NA
TTCAAGTTCACGGCGTTCCAGGC	TTCAA-TTCAtGGttTTCCAGGg	4	1	5	10_MS1_M2969	TTTTGTTGCAATTAAAGTCCG	CTTGGGTCCAAAAGTATACAAAA	CTTGGGTCCAAAAGTATACAAAATTTACACATAACCCCCTAGGGTTTCAATTCATGGTTTT[CCAGGGGTCTGTTT]AGGGTTTTGACATATCTAGGGTTTTGTTGCAATTAAAGTCCG	117					1	0	0	NA
TTCAAGTTCACGGCGTTCCAGGC	TTCAAGTcCA-GGCGgcCCAaGC	4	1	5	10_MS1_M1129	TTGGCCCAATACTGTTTAGAGTT	TAGTGAACGACCCTGTTCTGGT	TAGTGAACGACCCTGTTCTGGTTTAGTCAAAACGCCGAGGGCCTCTGCGCAAAATCTCCCTTGCGGGCGCGGGCGCGCGCACGAA[TCCACTCGGGCTTG]GGCCGCCTGGACTTGAATTGGCCCAATACTGTTTAGAGTT	139					1	0	0	NA
TTCAAGTTCACGGCGTTCCAGGC	TTCAAGTcCA-GGCGgcCCAaGC	4	1	5	10_MS1_M1130	TTGGCCCAATACTGTTTAGAGTT	TAGTGAACGACCCTGTTCTGGT	TAGTGAACGACCCTGTTCTGGTTTAGTCAAAACGCCGAGGGCCTCTGCGCAAAATCTCCCTCGCGGGCGCGGGCGCGCGCACGAA[TCCACTCGGGCTTG]GGCCGCCTGGACTTGAATTGGCCCAATACTGTTTAGAGTT	139					1	0	0	NA
TTCAAGTTCACGGCGTTCCAGGC	TTCAA-TTCAgGGttTTCCAGGg	4	1	5	10_MS1_M1131	AGACTTTAGGGTTTTGGTGTTG	TGTACAAAATTTACACATAACCACC	TGTACAAAATTTACACATAACCACCTAGGGTTTCAATTCAGGGTTTTC[CAGGGGTCTTTTTA]GGGTTTTTAAGACTTTAGGGTTTTGGTGTTG	93					4	0	0	NA
TTCAAGTTCACGGCGTTCCAGGC	TTCAcGTTCACGGCGg-CCAtGa	4	1	5	10_MS1_M2871	TACCAGTTGAAGAAGCTGTTGAT	TTGCTCTGCACGTAGATGATG	TTGCTCTGCACGTAGATGATGACGGTGGC[GGAGATCATCATGG]CCGCCGTGAACGTGAAGTAGTACCAGTTGAAGAAGCTGTTGAT	86					0	NA	0	NA
TTCAAGTTCA-CGGCGTTCCAGGC	TTCAAcTTCAACtGgGgTCCAGGC	4	1	5	10_MS1_M1137	GTTCAGCTGGAGTTGAGAAAGTT	CTGGACCTCGGTTGAACTTG	CTGGACCTCGGTTGAACTTGCCCTGGACCCCG[GTTGAACCTGCCTG]GACCCCAGTTGAAGTTGAAGTTCAGCTGGAGTTGAGAAAGTT	88					4	0	0	NA
TTCAAGTTCA-CGGCGTTCCAGGC	TTCAAcTTCAACtGgGgTCCAGGC	4	1	5	10_MS1_M1138	GTTCAGCTGGAGTTGAGAAAGTT	CGGCTGAACTTTTCTTGGAC	CGGCTGAACTTTTCTTGGACCCCGGTTGAACTTGCCCTGGACCCCG[GTTGAACCTGCCTG]GACCCCAGTTGAAGTTGAAGTTCAGCTGGAGTTGAGAAAGTT	102					4	0	0	NA
TTCAAGTTCACGGCGTTCCAGGC	TTCAA-TTCAgGGttTTCCAGGg	4	1	5	10_MS1_M2995	CTTTTGAAGTTTTCTCATACTCGG	GACTTAATAGGATTTAAGTGGTGCTT	GACTTAATAGGATTTAAGTGGTGCTTTTTGCAAATAAGTCCAAACCCCACATTTTCACTTGTAAATCCTTGAATGTGAGAAGCACATAATTTGTGGTGTTATATTATCTTTGTTTTTGCACTTTAGTCCAAAAGTGTACAAAATTTACACTTAGCCCCCTAGGGTTTCAATTCAGGGTTTT[CCAGGGGTCTTTTC]AAGGTTTTTAGCACTTTAGGGTTTTGGTATCACTAAAGTCCTTCAAATATGATATTTTAAGATCATTTCTCATATCTTTTGAAGTTTTCTCATACTCGG	294					1	0	0	NA
TTCAAGTTCACGGCGTTCCAGGC	TTCAA-TTCAgGGttTTCCAGGg	4	1	5	10_MS1_M1141	GACTTATTTGCAAAAGGGACAC	ATGAACTTTGATAGCACCAAAAC	ATGAACTTTGATAGCACCAAAACCCTAAATATGTTAAAACCC[TAAAAAGACCCCTG]GAAAACCCTGAATTGAAACCCTAGGGGGCTATGTGTAAGTTTTGTACACTTTTGGACCAAAGTGCAAAAACCAAGGTATTAGGGCACCTCAAATTATATGTTTCACACATGTGAGGATTTGCAAATCAAATGATGAAGTTTGGACTTATTTGCAAAAGGGACAC	220					0	NA	0	NA
TTCAAGTTCACGGCGTTCCAGGC	TTCAcGTTgA-GGCGTTCCctGC	4	1	5	10_MS1_M1145	ACGTGAACCGAGAAAGCAGA	CAGCAGTAATTCCACCTCACAA	CAGCAGTAATTCCACCTCACAAGTTACTGTAGACAACAGCGGCGGCT[GCTGTTGCTGCAGG]GAACGCCTCAACGTGAACCGAGAAAGCAGA	91					5	0	0	NA
TTCAAGTTCA-CGGCGTTCCAGGC	TTCAAcTTCAACtGgGgTCCAGGC	4	1	5	10_MS1_M2997	AGCTCAACTGCAACTGAAGACA	CTCTAGACCTCGGTTGAACTTTT	CTCTAGACCTCGGTTGAACTTTTCCTGGACCCCGGTTGAACTTGCCCTAGACCCCGGTTGAACCTGCCAAGACCCCGGTT[GAACTTGCCTGGAC]CCCAGTTGAAGTTGAAGTTCAACTGCAGTTGAAAAAGCTCAACTGCAACTGAAGACA	151					3	0	0	NA
TTCAAGTTCACGGCGTTCCAGGC	TTCtAGTcCA-GGCGgaCCAGGC	4	1	5	10_MS1_M1166	CCCTACAGGCTACAACCCTACT	CGACCGCGTTGAGTGAGA	CGACCGCGTTGAGTGAGATAT[TTACACTGGGCCTG]GTCCGCCTGGACTAGAAGAATGCCCTACCCCTACAGGCTACAACCCTACT	85					1	0	0	NA
TTCAAGTTCACGGCGTTCCAGGC	TTCAAccTCACG-CGTTaCAGGa	4	1	5	10_MS1_M1173	GGTTGAACTTGGCTGTTGTCA	CGGAGACCACCTTCCGAG	CGGAGACCACCTTCCGAGGCCGAGGCCCAAGGTCGGGCGA[GGCGGAGCTTCCTG]TAACGCGTGAGGTTGAACTTGGCTGTTGTCA	85					2	0	0	NA
TTCAAGTTCACGGCGTTCCAGGC	TTCAAGgTtggGGCGT-CCAGGC	4	1	5	10_MS1_M1175	ACGATACCAGCCGTAGGATAG	CACCGGTCAATTTCAAGGTT	CACCGGTCAATTTCAAGGTTGGGGCGTC[CAGGCGTCGAATTG]CAAGTCCACGGCGATGCTCCGCCGTATCACTGTGCGGCGCCGCCGCGGCGTGAGCGAGGTTGGGGAAAACGATACCAGCCGTAGGATAG	131					3	0	0	NA
TTCAAGTTCACGGCGTTCCAGGC	TTCAAGgTtggGGCGT-CCAGGC	4	1	5	10_MS1_M1176	ACGATACCAGCCGTAGGATAG	CACCGGTCAATTTCAAGGTT	CACCGGTCAATTTCAAGGTTGGGGCGTC[CAGGCGTCGAATTG]CAAGTCCACGGCGATGCTCCGCCGTATCACTGTGCGGCGCCGCCGCGGCGTGAGCGAGGTTGGGGAAAACGATACCAGCCGTAGGATAG	131					3	0	0	NA
TTCAAGTTCACGGCGTTCCAGGC	TTCAAGgTtggGGCGT-CCAGGC	4	1	5	10_MS1_M1177	ACGATACCAGCCGTAGGATAG	CACCGGTCAATTTCAAGGTT	CACCGGTCAATTTCAAGGTTGGGGCGTC[CAGGCGTCGAATTG]CAAGTCCACGGCGATGCTCCGCCGTATCACTGTGCGGCGCCGCCGCGGCGTGAGCGAGGTTGGGGAAAACGATACCAGCCGTAGGATAG	131					3	0	0	NA
TTCAAGTTCACGGCGTTCCAGGC	TTCAAGgTtggGGCGT-CCAGGC	4	1	5	10_MS1_M1178	ACGATACCAGCCGTAGGATAG	CACCGGTCAATTTCAAGGTT	CACCGGTCAATTTCAAGGTTGGGGCGTC[CAGGCGTCGAATTG]CAAGTCCACGGCGATGCTCCGCCGTATCACTGTGCGGCGCCGCCGCGGCGTGAGCGAGGTTGGGGAAAACGATACCAGCCGTAGGATAG	131					3	0	0	NA
TTCAAGTTCA-CGGCGTTCCAGGC	TTCAAcTTCAACtGgGgTCCAGGC	4	1	5	10_MS1_M1179	TTAGCTGTAGCTGAAGAAGCTCA	CTAGACCCCGGTTGAACTTTT	CTAGACCCCGGTTGAACTTTTCCTGCACCCTG[ATTGAACCTGCCTG]GACCCCAGTTGAAGTTGAAGTTCAACTGGAGTTGAGAAAGCTCAACTCAGCTGAAGTTCATCTTAGCTGTAGCTGAAGAAGCTCA	131					3	0	0	NA
TTCAAGTTCA-CGGCGTTCCAGGC	TTCAAtTTCAACtGgGgTCCAGGC	4	1	5	10_MS1_M1180	AGTTCATCTGGAGTTGAGAAAGC	GACCTCGGTTGAACTTTTCCT	GACCTCGGTTGAACTTTTCCTGGACCCCG[GTTGAACCTGCCTG]GACCCCAGTTGAAATTGAAGTTCATCTGGAGTTGAGAAAGC	84					4	0	0	NA
TTCAAGTTCACGGCGTTCCAGGC	TTCAgGTcaAtGG-GTTCCAGGC	4	1	5	10_MS1_M1181	CATTGACCTGAAACCCCTAACT	CGTCCAACTTCTAACTATCCCTT	CGTCCAACTTCTAACTATCCCTTAGTTGAATATATTTTTATTTAGCGCTAAGAGTATTT[TCTTCCCTCGCCTG]GAACCCATTGACCTGAAACCCCTAACT	100					5	0	0	NA
TTCAAGTTCACGGCGTTCCAGGC	TTCAAGaTCA-GGCcaTCCAGGa	4	1	5	10_MS1_M3016	ACATGTTACATAAGCACGTGAGG	GCAAGTCATTGTTCTGTTTGTTT	GCAAGTCATTGTTCTGTTTGTTTCACTATCTTCAAGATCAGGCCAT[CCAGGAATAGAAAT]TCGCTTGAATTGCACATGTTACATAAGCACGTGAGG	96					2	0	0	NA
TTCAAGTTCA-CGGCGTTCCAGGC	TTCAAcTTCAACtGgGgTCCAGGC	4	1	5	10_MS1_M1184	TTCAGCTGGAGTTGAGAAAGGT	AACCCTAGCTGAACTTTCCGT	AACCCTAGCTGAACTTTCCGTGGACCCCGGTTGAACCTCTCTGGACCCAGGTTGAACTTGCCCTGGACCCCG[GTTGAACCTGCCTG]GACCCCAGTTGAAGTTGAAGTTCAGCTGGAGTTGAGAAAGGT	128					5	0	0	NA
TTCAAGTTCA-CGGCGTTCCAGGC	TTCAAGTTCAACcGgGgTCCAGaC	4	1	5	10_MS1_M3022	GAAGTTCAGCTGGAGTTGAGATA	CTGAACTTTCCCTGGACACC	CTGAACTTTCCCTGGACACCGGTTGAACTTGCCCTAGACCTCGGTT[GAACCTGTCTGGAC]CCCGGTTGAACTTGAAGTTCAGCTGGAGTTGAGATA	96					4	0	0	NA
TTCAAGTTCA-CGGCGTTCCAGGC	TTCAAGTTCAACtGgGgTCCAGaC	4	1	5	10_MS1_M3023	TTGAAGTTCAGCTAGAGTTGAGAA	CTGAACTTTCCCTGGACACC	CTGAACTTTCCCTGGACACCGGTTGAACTTGCCCTGGACCTCGGTT[GAACCTGTCTGGAC]CCCAGTTGAACTTGAAGTTCAGCTAGAGTTGAGAA	95					4	0	0	NA
TTCAAGTTCACGGCGTTCCAGGC	TTCAA-TTCAgaGaGcTCCAGGC	4	1	5	10_MS1_M1195	ATTGAAACCGCTTCATATTTCC	CGCCTTTTCCTAATATGTTCTTG	CGCCTTTTCCTAATATGTTCTTGCTGCTGAAGTTT[TCTGTTGCAGCCTG]GAGCTCTCTGAATTGAAACCGCTTCATATTTCC	82					3	0	0	NA
TTCAAGTTCACGGCGTTCCAGGC	TTCAgGTaCcCGG-GcTCCAGGC	4	1	5	10_MS1_M1203	CGACGTTCGGCACCAAG	GAGGCTGCTGGACCTGCT	GAGGCTGCTGGACCTGCTGTGCG[AGAACCTGGGCCTG]GAGCCCGGGTACCTGAAGGCGGCCTTCGCGGGGTCGGACGGCCCGACGTTCGGCACCAAG	97					1	0	0	NA
TTCAAGTTCACGGCGTTCCAGGC	TTCAAGTTCACGGgGc-CCAacC	4	1	5	10_MS1_M1205	CGAATACCTGAGTCGTCTCCTT	GTGAAGCCGGAGGCAGTAG	GTGAAGCCGGAGGCAGTAGCGGCCGGGCTCCGCGTCGGGGCCCTCCACTGCGGGGCGCTCCAGGA[GGTGCTTCAGGTTG]GGCCCCGTGAACTTGAACAGCTTCTCGAATACCTGAGTCGTCTCCTT	126					1	0	0	NA
TTCAAGTTCA-CGGCGTTCCAGGC	TTCAAcTTCAACtGgGgTCCAGGC	4	1	5	10_MS1_M3030	TGAAGTTCAGCTGGAGTTGAGAA	ACGGTTGAACCTCTCTAGACCC	ACGGTTGAACCTCTCTAGACCCCGGTTGAACTTGCCCTGGATCCCGGGT[TAACTTGCCTGGAC]CCCAGTTGAAGTTGAAGTTCAGCTGGAGTTGAGAA	98					4	0	0	NA
TTCAAGTTCACGGCGTTCCAGGC	TTCAAGc-CACGGCGTagCAGGa	4	1	5	10_MS1_M1208	CAGACTTTTGGGCTTTTGTGA	CTGTTGCCTACTCCTCTGATTGT	CTGTTGCCTACTCCTCTGATTGTTAAGCGCAGAAAGTTGATGCCAAGCAATTTCAAGCCACGGCGTAG[CAGGAGGGTTGCGA]AGTTTCCCCCTGAGTTGGGTTCTGAATCCGCTGCTAAGGTGTGCAGACTTTTGGGCTTTTGTGA	146					5	0	0	NA
TTCAAGTTCA-CGGCGTTCCAGGC	TTCAAGTTCAACcGgGgTCCAGaC	4	1	5	10_MS1_M2881	AAGTTCAGCTGGAGTTGAGAAAG	CTTGAACCTCTCTGGACCCC	CTTGAACCTCTCTGGACCCCGGTTGAACTTGCCCTGGATCCCGGTT[GAACCTGTCTGGAC]CCCGGTTGAACTTGAAGTTCAGCTGGAGTTGAGAAAG	97					4	0	0	NA
TTCAAGTTCA-CGGCGTTCCAGGC	TTCAAGTTCAACcGgGgTCCAGaC	4	1	5	10_MS1_M2882	GAAGTTCAGCTGGAGTTGAGAAA	CTTGAACCTCTCTGGACCCC	CTTGAACCTCTCTGGACCCCGGTTGAACTTGCCCTGGACCCCGGTT[GAACCTGTCTGGAC]CCCGGTTGAACTTGAAGTTCAGCTGGAGTTGAGAAA	96					4	0	0	NA
TTCAAGTTCA-CGGCGTTCCAGGC	TTCAAcTTCAACtGgGgTCCAGGC	4	1	5	10_MS1_M2892	TCAACCATAGAATGTTAAGGGG	CTGAACTTTCCCTAGACACCG	CTGAACTTTCCCTAGACACCGGTTGAACCTCTCTGGACCCCGGTTGAACTTGCCCTGGACCCCGGTT[GAACCTGCCTGGAC]CCCAGTTGAAGTTGAAGTTCAGCTGGAGTTGAGAAAGCTCAACTCAGCTGAAGTTTAGCTCAGCTGAAAAGCTCAGCTGCAGCTGAAGAAGCTCAACTCAGCTGAAGTTCAGCTGCTTTTCAACAAGAACACTCTAGGTTTCTCAAACCTAACCATGGTCAACCATAGAATGTTAAGGGG	261					4	0	0	NA
TTCAAGTTCA-CGGCGTTCCAGGC	TTCAAcTTCAACtGgGgTCCAGGC	4	1	5	10_MS1_M2893	TCAACCATAGAATGTTAAGGGG	CTGAACTTTCCCTAGACACCG	CTGAACTTTCCCTAGACACCGGTTGAACCTCTCTGGACCCCGGTTGAACTTGCCCTGGACCCCGGTT[GAACCTGCCTGGAC]CCCAGTTGAAGTTGAAGTTCAGCTGGAGTTGAGAAAGCTCAACTCAGCTGAAGAAGCTCAGCTCAGCTGAAGTTCAGCTGCTTTTCAACAAGAACACTCTAGGTTTCTCAAACCTAACCATGGTCAACCATAGAATGTTAAGGGG	226					5	0	0	NA
TTCAAGTTCA-CGGCGTTCCAGGC	TTCAAcTTCAACtGgGgTCCAGGC	4	1	5	10_MS1_M2898	AAGTTCAGCTGGAGTTGAGAAAG	GTTGAACCTCTCTGGACCCC	GTTGAACCTCTCTGGACCCCGGTTGAACTTGCCCTGGACCCCGGTT[GAACCTGCCTGGAC]CCCAGTTGAAGTTGAAGTTCAGCTGGAGTTGAGAAAG	97					4	0	0	NA
TTCAAGTTCA-CGGCGTTCCAGGC	TTCAAcTTCAACtGgGgTCCAGGC	4	1	5	10_MS1_M2899	AAGTTCAGCTGGAGTTGAGAAAG	GTTGAACCTCTCTGGACCCC	GTTGAACCTCTCTGGACCCCGGTTGAACTTGCCCTGGACCCCGGTT[GAACCTGCCTGGAC]CCCAGTTGAAGTTGAAGTTCAGCTGGAGTTGAGAAAG	97					4	0	0	NA
TTCAAGTTCA-CGGCGTTCCAGGC	TTCAAcTTCAACtGgGgTCCAGGC	4	1	5	10_MS1_M2900	AAGTTCAGCTGGAGTTGAGAAAG	GTTGAACCTCTCTGGACCCC	GTTGAACCTCTCTGGACCCCGGTTGAACTTGCCTTGGACCCCGGCT[GAACCTGCCTGGAC]CCCAGTTGAAGTTGAAGTTCAGCTGGAGTTGAGAAAG	97					5	0	0	NA
TTCAAGTTCA-CGGCGTTCCAGGC	TTCAAcTTCAACtGgGgTCCAGGC	4	1	5	10_MS1_M2901	GTCCAGGGCAAGTTCAACC	ACTTCAGCTGAGTTGAGCTTTT	ACTTCAGCTGAGTTGAGCTTTTTCAACTCCAGCTGAACTTCAACTTCAACTGGG[GTCCAGGCAGGTTC]AACCGGGGTCCAGGGCAAGTTCAACC	94					3	0	0	NA
TTCAAGTTCACGGCGTTCCAGGC	TTCAAGTT-AtGGCGTTgCAtGt	4	1	5	10_MS1_M1011	TAGTACCACACGAACAGGACAAC	CATGAAAAGGAAGAGCAGAATAA	CATGAAAAGGAAGAGCAGAATAATCACGGTGTATTAATTAAGAAAAAGAGTACTACGAACAGAGTTACAAAGA[TAGTTGGTGACATG]CAACGCCATAACTTGAAATTATAATAAACCGAACAGTAAATAGTACCACACGAACAGGACAAC	150					2	0	0	NA
TTCAAGTTCACGGCGTTCCAGGC	TTCAAGTcCA-GGCGgcCCAaGC	4	1	5	10_MS1_M1045	ATTGGCCCAGTACTGTTTAGAGTT	ATAGTGAACGACCCTGTTCTGGT	ATAGTGAACGACCCTGTTCTGGTTTAGTCAAAACGCCGAGGGCCTCTGCGCAAAATCTCCCTCGCGGGCGCGGGCGCGCGCACGAA[TCCACTCGGGCTTG]GGCCGCCTGGACTTGAATTGGCCCAGTACTGTTTAGAGTT	140					3	0	0	NA
TTCAAGTTCACGGCGTTCCAGGC	TTCAAGTcCA-GGCGgcCCAaGC	4	1	5	10_MS1_M1046	GGCCCAGTAATGTTTAGAGTTTT	ACGACCCTGTTCTGGTTTAGTC	ACGACCCTGTTCTGGTTTAGTCAAAACGTCGAGGGCCTCTGCGCAAAATCTCCCTCGCGGGCGCGGGCGCGCGCACGAA[TCCACTCGGGCTTG]GGCCGCCTGGACTTGAATTGGCCCAGTAATGTTTAGAGTTTT	135					3	0	0	NA
TTCAAGTTCACGGCGTTCCAGGC	TTCAAGTT-ACaGCGTTaaAaGC	4	1	5	10_MS1_M1047	ACTTAAATCGCTTCAACCATGA	CAAGGGCCATGTATTAGATTTT	CAAGGGCCATGTATTAGATTTTCAGCAGAGAACATAGTTCAAGTTACAGCGTTA[AAAGCGAATAAAAC]AGGATAACTTAAATCGCTTCAACCATGA	96					2	0	0	NA
TTCAAGTTCACGGCGTTCCAGGC	TTCAAaTTCACcaCcTTC-AGGC	4	1	5	10_MS1_M1048	GAGGTGACAAGATCTCTTACCCA	TATCGACAGATTCAAATTCACCA	TATCGACAGATTCAAATTCACCACCTT[CAGGCTAAGCACTA]TCAGGTCAATCCTTGGAGGTGACAAGATCTCTTACCCA	79					4	0	0	NA
TTCAAGTTCACGGCGTTCCAGGC	TTCAAGgTCAacGCtTTCC-GGC	4	1	5	10_MS1_M1049	ACGGTTCAGATCTGTAGGTTCC	GGTTGTATATTTGTGGGCAGAAT	GGTTGTATATTTGTGGGCAGAATTTCAGAGACCGCAACAGCGAGTGGGCTTCAAGGTCAACGCTTT[CCGGCCCGGCCCAT]TTAGGACAGCGAGAAGGTGAGGAAACGAGCCGTTCGCTACGCGATGGACGGTTCAGATCTGTAGGTTCC	149					3	0	0	NA
TTCAAGTTCA-CGGCGTTCCAGGC	TTCAAGTTCAACcGgGgTCCAGaC	4	1	5	10_MS1_M1054	AAGTTCAGCTGGAGTTGAGAAAG	GTTGAACCTCTCTGGACCCC	GTTGAACCTCTCTGGACCCCGGTTGAACTTGCCCTGGACCCCG[GTTGAACCTGTCTG]GACCCCGGTTGAACTTGAAGTTCAGCTGGAGTTGAGAAAG	97					4	0	0	NA
TTCAAGTTCACGGCGTTCCAGGC	TTCAAcT-CAtGGCtTTCCAGGg	4	1	5	10_MS1_M1058	GCCTGTGCTTTATTATCACTCC	ATGGTTTGATTTGTAAATCCTCA	ATGGTTTGATTTGTAAATCCTCAAATATGTGAACCATATGATTTGAGGTACCCTAATACCTTGGTTTTTGCACTTAGATCCAGAAGTGTGCAAAAATTACATATAACCCCCTAGGGTTTCAACTCATGGCTTTC[CAGGGTCTTTTTAG]GGTTTTTGGCACTTCTAGGGTTTGGGTGTCACTTAAGTCCATTAATGGTGATATCTTATGAGTATTTCTCATGAGTTTTGAAGTTTTCTCATGCCTGTGCTTTATTATCACTCC	262					2	0	0	NA
TTCAAGTTCA-CGGCGTTCCAGGC	TTCAAGTTCAACtGgGgTCCAGaC	4	1	5	10_MS1_M1014	TAACCGGTCTGACCTCCTGA	TTGAACTTCTTTAACTGCATCTGA	TTGAACTTCTTTAACTGCATCTGAGCTGAACTTCAGCTGAGTTGAGCTTTCTCAACTCCAGCTGAACTTCAAGTTCAACTGGGGTC[CAGACAGGTTCAAC]CGGGGTCCAGACAGGTTCAACCGGGGTCCAGGGCAAGTTCAACCGGGGTCCAGAGAGGTTCAACCGGTGTCCAGGGAAAGTTCAGCCGGGGTATTTTCCCCGGACCTCACTGGTCAAAACCGGTTGAACCGGTCCTAGGGGAGGTTCAACCGGTGTCAGGGTCACCTAACCGGTCTGACCTCCTGA	286					5	0	0	NA
TTCAAGTTCA-CGGCGTTCCAGGC	TTCAAGTTCAACcGgGgTCCAGaC	4	1	5	10_MS1_M1015	TTCAGCTGGAGTTGAGAAAGC	CCAGTTGAACCTCTCTAGACCC	CCAGTTGAACCTCTCTAGACCCCGGTTGAACTTGCCCTGGACCCCG[GTTGAACCTGTCTG]GACCCCGGTTGAACTTGAAGTTCAGCTGGAGTTGAGAAAGC	101					3	0	0	NA
TTCAAGTTCA-CGGCGTTCCAGGC	TTCAAGTTCAACcGgGgTCtAGGC	4	1	5	10_MS1_M1065	AAGTTCAGCTGGAGTTGAGAAAG	GCTGAACTTTCCTTAGACCCC	GCTGAACTTTCCTTAGACCCCGGTTGAACATGCCCTGGACCCCG[GTTGAACCTGCCTA]GACCCCGGTTGAACTTGAAGTTCAGCTGGAGTTGAGAAAG	98					4	0	0	NA
TTCAAGTTCACGGCGT-TCCAGGC	TTCAAGTTCAaGcaGgGTCCAGGC	4	1	5	10_MS1_M1066	TGAAGAAGTTCAGTTGCTTTTCAA	ATTGGCAGTCAGGAGGTCAGA	ATTGGCAGTCAGGAGGTCAGACCGGTTAGGTGACCCTGACACCGGTTGAACCTCCCCTAGGACCGGTTCAACCGGTTTTGACCAGTGAGGTCCAGGGAAAATACCCCGGCTGAACTTTCCTTGGACCCCGGTTGAACTTGCCCTGGACCCCG[GTTGAACCTGCCTG]GACCCTGCTTGAACTTGAAGTTCAGCTGGAGTTGAGAAAGCTCAACTCAGCTGAAGTTCAGCTCAGCTGCAGCTGAAGAAGCTCAACTCAGCTGAAGTTCAGCTCAGCTGAAAAGCTCAGCTGCAGTTGAAGAAGTTCAGTTGCTTTTCAA	317					4	0	0	NA
TTCAAGTTCACGGCGTTCCAGGC	TTCcAGaTCACGGC-TTCCAaGa	4	1	5	10_MS1_M2921	CTCAAAGACCTCCACCAGCTAT	AAATGGATTCGATAAGTGCTCC	AAATGGATTCGATAAGTGCTCCATGGCAGTCTACCTGGGGGAAAGTCGAAGCTACCCAAACCACCCACCTTTCCAGATCACGGCTT[CCAAGACACATGCC]AAAATGCTGCCCTCAAAGACCTCCACCAGCTAT	133					1	0	0	NA
TTCAAGTTCA-CGGCGTTCCAGGC	TTCAAcTTCAACtGgGgTCCAGGC	4	1	5	10_MS1_M2922	AAGTTCAGCTGGAGTTGAGAAAG	GTTGAACCTCTCTGGACCCC	GTTGAACCTCTCTGGACCCCGGTTGAACTTGCCCTGGACCCCAGTT[GAACCTGCCTGGAC]CCCAGTTGAAGTTGAAGTTCAGCTGGAGTTGAGAAAG	97					5	0	0	NA
TTCAAGTTCA-CGGCGTTCCAGGC	TTCAAcTTCAACtGgGgTCCAGGC	4	1	5	10_MS1_M2923	AAGTTCAGCTGGAGTTGAGAAAG	GTTGAACCTCTCTGGACCCC	GTTGAACCTCTCTGGACCCCGGTTGAACTTGCCCTGGACCCCAGTT[GAACCTGCCTGGAC]CCCAGTTGAAGTTGAAGTTCAGCTGGAGTTGAGAAAG	97					4	0	0	NA
TTCAAGTTCACGGCGTTCCAGGC	TTCAAGTcCA-GGCGgcCCAaGC	4	1	5	10_MS1_M3151	GGCCCAGTACTGTTTAGAGTTTT	AACGACCCTGTTCTGGTTTAGT	AACGACCCTGTTCTGGTTTAGTCAAAACATCGAGGGCCTCTGCGCAAAATCTCCCTCGCGGGCGCGGGCGCGCGCACGAAT[CCACTCGGGCTTGG]GCCGCCTGGACTTGAATTGGCCCAGTACTGTTTAGAGTTTT	136					3	0	0	NA
TTCAAGTTCACGGCGTTCCAGGC	TTCAAGTcCA-GGCGgcCCAaGC	4	1	5	10_MS1_M3152	GGCCCAGTACTGTTTAGAGTTTT	ATAGTGAATGACCCTGTTCTGGT	ATAGTGAATGACCCTGTTCTGGTTTAGTCAAAACACCGAGGGCCTCTGTGCAAAATCTCCCTCGCGGGCGCGGGCGCGCGCACGAAT[CCACTCGGGCTTGG]GCCGCCTGGACTTGAATTGGCCCAGTACTGTTTAGAGTTTT	142					3	0	0	NA
TTCAAGTTCACGGCGTTCCAGGC	TTCAtGggCACGGCGTTCCtG-C	4	1	5	10_MS1_M1274	CCACCTACACCGTCTACATCG	TGACCAGCTTCATGGGCA	TGACCAGCTTCATGGGCACGGCGTT[CCTGCTGGCGCTGC]TCGGCGGATTCCTCTCCGACGCCTTCCTCACCACCTACACCGTCTACATCG	90					2	0	0	NA
TTCAAGTTCA-CGGCGTTCCAGGC	TTCAAcTTCAACtGgGgTCCAGGC	4	1	5	10_MS1_M3160	TCTGACCTCCTAACTGGCAGAA	GTGGTTAGTTTGAGAAACCTAGAGTG	GTGGTTAGTTTGAGAAACCTAGAGTGTTCTTGTTGAAAAGCGGCTGGACTTCTTAAACTGCAGCTGAGCTTTTCAGCTAAGCTGAACTTCAGCTGAGCTGAGCTTCTTCAGTTGCAGCTGAGCTTTTTAGCTGAGCTGAACTTCAGCTGAGTTGAGCTTTCTCAACTCCAGCTGAACTTCAACTTCAACTGGG[GTCCAGGCAGGTGC]AACCGGTGTCCAGAGAAAGTTCAGCCGGGGTTGTTTCCCCGGACCTCACTGGTCAAAACCGGTTGAACCGGTCCTAGGGGAGGTTCAACCGGTGTTCGGGTCACCTGACCGGTCTGACCTCCTAACTGGCAGAA	341					4	0	0	NA
TTCAAGTTCACGGCGTTCCAGGC	TTCAAGTTg-CaGCGTgCtAGGC	4	1	5	10_MS1_M3161	CAGCTGTCATTGATTGTTGCTAT	GTTTGAGAAAATAATGCAAATGG	GTTTGAGAAAATAATGCAAATGGCAGAGACAGCGTATCAAATGCTGCCGGTGTGAGTTCAT[ATTTATACGCCTAG]CACGCTGCAACTTGAAGGGCCCCAGCTGTCATTGATTGTTGCTAT	120					1	0	0	NA
TTCAAGTTCA-CGGCGTTCCAGGC	TTCAAcTTCAACtGgGgTCCAGGC	4	1	5	10_MS1_M1293	AAGTTCAGCTGGAGTTGAGAAAG	GTTGAACCTCTCTGGACCCC	GTTGAACCTCTCTGGACCCCGGTTGAACTTGCCCTGGACCCCG[GTTGAACCTGCCTG]GACCCCAGTTGAAGTTGAAGTTCAGCTGGAGTTGAGAAAG	97					4	0	0	NA
TTCAAGTTCA-CGGCGTTCCAGGC	TTCAAcTTCAACtGgGgTCCAGGC	4	1	5	10_MS1_M1294	AAGTTCAGCTGGAGTTGAGAAAG	GTTGAACCTCTCTGGACCCC	GTTGAACCTCTCTGGACCCCGGTTGAACTTGCCCTGGACCCCG[GTTGAACCTGCCTG]GACCCCAGTTGAAGTTGAAGTTCAGCTGGAGTTGAGAAAG	97					4	0	0	NA
TTCAAGTTCA-CGGCGTTCCAGGC	TTCAAGTTCAACcGgGgTCtAGGC	4	1	5	10_MS1_M1302	TTCTGGACCTCACTGGTCAAA	TTCAACTACAGCTGAGCTTTTCA	TTCAACTACAGCTGAGCTTTTCAGCTGAGCTGAACTTCAGCTGAGTTGAGCTTCTTTAGTTGCAGCTGAGCTGAACTTCAGCTGAGTTGAGCTTTCTCAACTCCAACTGAACTTCAAGTTCAACCGGGGTC[TAGGCAGGTTCAAC]CGGGGTCCAGGGCAAGTTCAACCGGTGTCCAGAGAGGTTCAACCGAGGTCCAAGGGAAGTTCAGCCGGGTTTTTTTTCTGGACCTCACTGGTCAAA	241					3	0	0	NA
TTCAAGTTCA-CGGCGTTCCAGGC	TTCAAcTTCAACtGgGgTCCAGGC	4	1	5	10_MS1_M3178	AGTGTCCAGGGAAAAGTTCAGT	CTGAGCTGAGCTTCTTTAGCTG	CTGAGCTGAGCTTCTTTAGCTGCAGCTGAGCTGAACTTCAGCTGAGTTGAGCTTTCTCAACTCCAGCTGAACTTCAACTTCAACTGGG[GTCCAGGCAGGTTC]AACCGGGGTCCAGGGCAAGTTCAACCGGGGTCCAGAGAGGTTCAACCAGTGTCCAGGGAAAAGTTCAGT	171					4	0	0	NA
TTCAAGTTCA-CGGCGTTCCAGGC	TTCAAcTTCAACtGgGgTCCAGGC	4	1	5	10_MS1_M3179	TGAGAAAGTTCAACACAGCTGAAG	TTGAACTTGCCCTAGACCCC	TTGAACTTGCCCTAGACCCCGGTT[GAACCTGCCTGGAC]CCCAGTTGAAGTTGAAGTTCAGCTGGAGTTGAGAAAGTTCAACACAGCTGAAG	91					4	0	0	NA
TTCAAGTTCA-CGGCGTTCCAGGC	TTCAAcTTCAACtGgGgTCCAGGC	4	1	5	10_MS1_M3180	TGGAGTTGAGAAAGTTCAACACA	CGGTTGAACTTGCCCTAGAC	CGGTTGAACTTGCCCTAGACCCCGGTT[GAACCTGCCTGGAC]CCCAGTTGAAGTTGAAGTTCAGCTGGAGTTGAGAAAGTTCAACACA	87					4	0	0	NA
TTCAAGTTCA-CGGCGTTCCAGGC	TTCAAcTTCAACtGgGgTCCAGGC	4	1	5	10_MS1_M3187	AAGTTCAGCTGGAGTTGAGAAAG	GTTGAACCTCTCTGGACCCC	GTTGAACCTCTCTGGACCCCGGTTGAACTTGCCCTGGACCCCGGTT[GAACCTGCCTGGAC]CCCAGTTGAAGTTGAAGTTCAGCTGGAGTTGAGAAAG	97					4	0	0	NA
TTCAAGTTCA-CGGCGTTCCAGGC	TTCAAcTTCAACtGgGgTCCAGGC	4	1	5	10_MS1_M3188	AAGTTCAGCTGGAGTTGAGAAAG	GTTGAACCTCTCTGGACCCC	GTTGAACCTCTCTGGACCCCGGTTGAACTTGCCCTGGACCCCGGTT[GAACCTGCCTGGAC]CCCAGTTGAAGTTGAAGTTCAGCTGGAGTTGAGAAAG	97					4	0	0	NA
TTCAAGTTCA-CGGCGTTCCAGGC	TTCAAGTTCAACcGgGgTCCAGaC	4	1	5	10_MS1_M3189	AAGTTCAGCTGGAGTTGAGAAAG	GTTGAACCTCTCTGGACCCC	GTTGAACCTCTCTGGACCCCGGTTGAACTTGCCCTGGACCCCGGTT[GAACCTGTCTGGAC]CCCGGTTGAACTTGAAGTTCAGCTGGAGTTGAGAAAG	97					4	0	0	NA
TTCAAGTTCA-CGGCGTTCCAGGC	TTCAAGTTCAACcGgGgTCCAGaC	4	1	5	10_MS1_M3190	GTCCAGGGCAAGTTCAACC	AACTTCAGTTGAGTTGAGCTTTCT	AACTTCAGTTGAGTTGAGCTTTCTCAACTCCAGCTGAACTTCAAGTTCAACCGGG[GTCCAGACAGGTTC]AACCGGGGTCCAGGGCAAGTTCAACC	95					4	0	0	NA
TTCAAGTTCA-CGGCGTTCCAGGC	TTCAAcTTCAACtGgGgTCCAGGC	4	1	5	10_MS1_M3198	AAGTTCAGCTGGAATTGAGAAA	CATCGGTTGAACCTCTCTGG	CATCGGTTGAACCTCTCTGGACCCCGGTTGAACTTGCCCTAGACCCCGGTT[GAACTTGCCTGGAC]CCCAGTTGAAGTTGAAGTTCAGCTGGAATTGAGAAA	101					3	0	0	NA
TTCAAGTTCA-CGGCGTTCCAGGC	TTCAAcTTCAACtGgGgTCCAGGC	4	1	5	10_MS1_M3199	GAGGTTCAACCGGTATCACG	TCTCTTGTGCTAAATAAGGGAAA	TCTCTTGTGCTAAATAAGGGAAATTTAGTCCATATTATGAGCTTTCTCAACTCCAGCTGAACTTCAACTTCAACTGGG[GTCCAGGCAGGTTC]AACCGGGGTCCAGGGCAAGTTCAACCGGGGTCCAGAGAGGTTCAACCGGTGTCCAGGGAAAGTTCAGCCGGGGTATTTTCCCCGGACCTCACTGGTCAAAACCGGTTGAACCGGTCCTAGGGGAGGTTCAACCGGTATCACG	234					4	0	0	NA
TTCAAGTTCA-CGGCGTTCCAGGC	TTCAAcTTCAACtGgGgTCCAGGC	4	1	5	10_MS1_M1314	AGAAAAGTTCAGCCGGGGTAT	ACTTCAACTTCAACTTCAACTGGG	ACTTCAACTTCAACTTCAACTGGGGTC[CAGGCAAGTTCAAC]CGGGGTCCAGGGCAAGTTCAACCGGGGTCCAGAGAGGTTCAACCGGGGTCCAAGAAAAGTTCAGCCGGGGTAT	114					5	0	0	NA
TTCAAGTTCA-CGGCGTTCCAGGC	TTCAAcTTCAACtGgGgTCCAGGC	4	1	5	10_MS1_M1315	AAGTTCAGCTGGAGTTGAGAAAG	GTTGAACCTCTCTGGACCCC	GTTGAACCTCTCTGGACCCCGGTTGAACTTGCCCTGGACCCCG[GTTGAACCTGCCTG]GACCCCAGTTGAAGTTGAAGTTCAGCTGGAGTTGAGAAAG	97					4	0	0	NA
TTCAAGTTCA-CGGCGTTCCAGGC	TTCAAcTTCAACtGgGgTCCAGGC	4	1	5	10_MS1_M1316	AAGTTCAGCTGGAGTTGAGAAAG	GTTGAACCTCTCTGGACCCC	GTTGAACCTCTCTGGACCCCGGTTGAACTTGCCCTGGACCCCG[GTTGAACCTGCCTG]GACCCCAGTTGAAGTTGAAGTTCAGCTGGAGTTGAGAAAG	97					4	0	0	NA
TTCAAGTTCACGGCGTTCCAGGC	TTCAAGTcCA-GGCGgcCCAaGC	4	1	5	10_MS1_M3049	GCAGAGTCACTGACACCAACAA	CTACACATTTCTAAAGCTTTCCTG	CTACACATTTCTAAAGCTTTCCTGAAAAAGAAAAGGAAAAACTCTAAACAGTACTGGGCCAATTCAAGTCCAGGCGGC[CCAAGCCCAAGTGG]ATTCGTGCGCGCGCCCGCGCCCGCGAGGGAGATTTTGCGCGGAGGCCCTCGGCGTTTTGACTAAACCAGAACAGGGTCGTTCACTATTGCGCAGAGTCACTGACACCAACAA	204					3	0	0	NA
TTCAAGTTCACGGCGTTCCAGGC	TTCAAGTcCA-GGCGgcCCAaGC	4	1	5	10_MS1_M3051	GCAGAGTCACTGACACCAACAA	CTACACATTTCTAAAGCTTTCCTG	CTACACATTTCTAAAGCTTTCCTGAAAAAGAAAAGGAAAAACTCTAAACAGTACTGGGCCAATTCAAGTCCAGGCGGC[CCAAGCCCAAGTGG]ATTCGTGCGCGCGCCCGCGCCCGCGAGGGAGATTTTGCGCGGAGGCCCTCGGCGTTTTGACTAAACCAGAACAGGGTCGTTCACTATTGCGCAGAGTCACTGACACCAACAA	204					3	0	0	NA
TTCAAGTTCACGGCGTTCCAGGC	TTCAAGT-CACtGCcaTgCAGGC	4	1	5	10_MS1_M3068	TGACTTGAAGAGGAGGAGCG	GAGCAAAGAAGACGTTGGGT	GAGCAAAGAAGACGTTGGGTGACTGTC[TATCATGGGCCTGC]ATGGCAGTGACTTGAAGAGGAGGAGCG	68					1	0	0	NA
TTCAAGTTCA-CGGCGTTCCAGGC	TTCAAGcTCATCGaaGTTCCAaGC	4	1	5	10_MS1_M3073	AAAAGAGTAAGCCTCAGAAGCC	ATACCCCTTGGTGATTTGTTCT	ATACCCCTTGGTGATTTGTTCTTCAAGCTCATCGAAG[TTCCAAGCATCATT]GACCGAGTATTCACCTGCAAAAAAGAGTAAGCCTCAGAAGCC	93					4	0	0	NA
TTCAAGTTCACGGCGTTCCAG-GC	TTCAAGTTCACcGCaaTCtAGTGC	4	1	5	10_MS1_M1222	GGATTAAATCAAGAGATGGGGT	TTTCTGATCAAATAACTCTCTTGCT	TTTCTGATCAAATAACTCTCTTGCTAAATATTGTTGGAGTTTCTTGTAAGCGCCATGGTATGCTTCGAAATGCTAGGCTTGAGAAT[ATCAGAAAAGCACT]AGATTGCGGTGAACTTGAAACTGGGACTGGATTAAATCAAGAGATGGGGT	150					4	0	0	NA
TTCAAGTTCACGGCGTTCCAGGC	TTCcAGTTCcaGGC-TTCCAGGt	4	1	5	10_MS1_M3076	CGCTTCTCATTTTCTCAACTTT	TTGTACTGCTGTTTCACTGTTCC	TTGTACTGCTGTTTCACTGTTCCAGTTCCAGGCTT[CCAGGTTTCAGGCC]AACGTGTAAGCGCTTCTCATTTTCTCAACTTT	81					4	0	0	NA
TTCAAGTTCACGGCGTTCCAGGC	TTCAAGTcCA-GGCGgcCCAaGC	4	1	5	10_MS1_M3084	ATTGGCCCAGTACTGTTTAGAGTT	ATAGTGAACGACCCTGTTCTGGT	ATAGTGAACGACCCTGTTCTGGTTTAGTCAAAACGCCGAGGGCCTCTGCGCAAAATCTCCCTCGCGGGCGCGGGCGCGCGCACGAAT[CCACTCGGGCTTGG]GCCGCCTGGACTTGAATTGGCCCAGTACTGTTTAGAGTT	140					3	0	0	NA
TTCAAGTTCACGGCGTTCCAGGC	TTCAA-TcCAaGGCGcTCCAcGC	4	1	5	10_MS1_M3122	AGATCATTACCAACAATCGTGC	TGTTGTACCCCAAACTTCAATC	TGTTGTACCCCAAACTTCAATCCAAGGCGCT[CCACGCGTAGAGAA]CCAAATAGCGAACACAAGGGAGAGATCATTACCAACAATCGTGC	89					4	0	0	NA
TTCAAGTTCA-CGGCGTTCCAGGC	TTCAAGTTCAACcGgGgTCCAGaC	4	1	5	10_MS1_M3036	GATGCTACAGGGGTTTGGAAC	CTTGAGCTTTCTCAACTCCAGC	CTTGAGCTTTCTCAACTCCAGCTGAACTTCAAGTTCAACCGGG[GTCCAGACATGTGA]TACCCAATTTTGAAAAAGAAGAGAAATTGAAGATTATTCTTTTTTCTTTGTTTTCTCTTCCGGGTCCGATGCTACAGGGGTTTGGAAC	145					3	0	0	NA
TTCAAGTTCACGGCGTTCCAGGC	TTCAAGTTgACaG-GTcCCAGaC	4	1	5	10_MS1_M3126	GCTGACATGTTTCAAATGGGA	CATCATTGGCAGACAGTACACC	CATCATTGGCAGACAGTACACCCATATTGTTCAGTATGGTCAGAGCTCTAGTGTTTCAAGTTGACAGGTC[CCAGACTGTCTGGC]CTAGGCTGGCAGACCGTTCGGGCCTGACTTTTTCTGACAGCGCTGACATGTTTCAAATGGGA	146					2	0	0	NA
TTCAAGTTCA-CGGCGTTCCAGGC	TTCAAcTTCAACcGgGgTCCAGGC	4	1	5	10_MS1_M3131	AAGTTCAGCTGGAGTTGAGAAAG	GTTCAACCTCTCTGGACCCC	GTTCAACCTCTCTGGACCCCGGTTGAACTTGCCCTGGACCCTGGTT[GAACCTGCCTGGAC]CCCGGTTGAAGTTGAAGTTCAGCTGGAGTTGAGAAAG	97					4	0	0	NA
TTCAAGTTCA-CGGCGTTCCAGGC	TTCAAcTTCAACtGgGgTCCAGGC	4	1	5	10_MS1_M3132	AAGTTCAGCTGGAGTTGAGAAAG	GTTGAACCTCTCTGGACCCC	GTTGAACCTCTCTGGACCCCGGTTGAACTTGCCCTGGACCCCGGTT[GAACCTGCCTGGAC]CCCAGTTGAAGTTGAAGTTCAGCTGGAGTTGAGAAAG	97					4	0	0	NA
TTCAAGTTCACGGCGTTCCAGGC	TTCcAtTgCACGGgGTTCCAG-C	4	1	5	10_MS1_M1267	CGGAACTATAGGAAGATAGACTCAA	CGAGTAACCACCACAGAGACC	CGAGTAACCACCACAGAGACCCGA[CTTTCCCGCGCTGG]AACCCCGTGCAATGGAACCAAGCGAGGATGAGTCGGCGGAACTATAGGAAGATAGACTCAA	99					1	0	0	NA
TTCAAGTTCACGGCGTTCCAGGC	TTCcAGacCACGGCGTTgCAG-C	4	1	5	10_MS1_M1270	TGTCATGGCAGTAGCAGCAG	AACAACAGCAATCAGAGCAGG	AACAACAGCAATCAGAGCAGGAGGCGAGCTTCCAGACCACGGCGTT[GCAGCTAGTGCAGG]CACGACACGGCTGTGTCATGGCAGTAGCAGCAG	93					2	0	0	NA
TTCAAGTTCACGGCGTTCCAGGC	TTCggGTaCACGcCGTTCC-GGC	4	1	5	10_MS1_M3147	TGTTCCAGCTGCCGCC	GCGACGACCACGTCCAAC	GCGACGACCACGTCCAACGCGGCGTCACTGGCGCTGTTCACGGGCCGGTTCGGGTACACGCCGT[TCCGGCGGCCGGAG]TTGCTGGGAAGGCCGGTGCACGCGCACCGCCTGCCCATCCCGAGCGCGCACCGCGTGTTCCAGCTGCCGCC	149					0	NA	0	NA
TTCAAGTTCA-CGGCGTTCCAGGC	TTCAAcTTCAACtGgGgTCCAGGC	4	1	5	10_MS1_M3281	TAAAGTTCAGCTGCTTTTCGAC	AGTCAGTCTGTCAGTCAGGAGGT	AGTCAGTCTGTCAGTCAGGAGGTCAGACTGGTCAGGTGACCCTGACACCGGTTGAACCTCCCCTAGGACCGGTTCAACCGGTTTTGACCAGTGAGGTCCGGGGAAAATACCCCGGCTGAACTTTCCCTGGACACCGGTTGAACCTCTCTGGACCCCGGTTGAACTTGCCCTGGACCCCGGTT[GAACCTGCCTGGAC]CCCAGTTGAAGTTGAAGTTCAGCTGGAGTTGAAAAAGCTCAACTCAGCTAAAGTTCAGCTGCTTTTCGAC	266					4	0	0	NA
TTCAAGTTCACGGCGTTCCAGGC	TTCAAGcTCAgGGgGTTgCAG-C	4	1	5	10_MS1_M3286	GTCTCTGGCTCATGACGTTGT	ACAATTTCTTCAAGCTCAGGG	ACAATTTCTTCAAGCTCAGGGGGT[TGCAGCGGCGTGGC]ATCGTTTGCTGTTGGCGTATAGGTGGTGCATCGGTTGGTCTCTGGCTCATGACGTTGT	96					3	0	0	NA
TTCAAGTTCACGGCGTTCCAGGC	TTCAgGTTCACGGttTTC-AGtC	4	1	5	10_MS1_M3287	CGACCAATATGAAGGTTAGGATT	ATGTAGCTGCGATGTATTCAGG	ATGTAGCTGCGATGTATTCAGGTTCACGGTTT[TCAGTCGATCAGTT]CTGAAGCCACGGCGTCGGCGACCAATATGAAGGTTAGGATT	87					3	0	0	NA
TTCAAGTTCACGGCGTTCCAGGC	TTCAAGTcCA-GGCGgcCCAaGC	4	1	5	10_MS1_M1413	GTTGTTCACTGTTTTCGCAAGT	CCTAAAATTCCCTGTTTGATTTA	CCTAAAATTCCCTGTTTGATTTAAAAATCATTAATTTATTTTTATTAAATACTAGGGAAAATAAGGAACCTAGGAAAATTGGTTTCACAATTTTATCATTTTTCTATAATTTTCTACAGATTTCTAAAGTTCCACTGAAAAAGAAAAGGAAAAAACTCTAAACAGTACTGGGCCAATTCAAGTCCAGGCGGCC[CAAGCCCGAGTGGA]TTCGTGCGCGCGCCCGCGCCCGCGAGGGAGATTTTGCGCAGAGGCCCTCGGCGTTTTGACTAAACCAGAACAGGGTTGTTCACTGTTTTCGCAAGT	303					2	0	0	NA
TTCAAGTTCACGGCGTTCCAGGC	TTCAAGTcCA-GGCGgcCCAaGC	4	1	5	10_MS1_M1414	GTTGTTCACTGTTTTCGCAAGT	CCTAAAATTCCCTGTTTGATTTA	CCTAAAATTCCCTGTTTGATTTAAAAATCATTAATTTATTTTTATTAAATACTAGGGAAAATAAGGAACCTAGGAAAATTGGTTTCACAATTTTATCATTTTTCTATAATTTTCTACAGATTTCTAAAGTTCCACTGAAAAAGAAAAGGAAAAAACTCTAAACAGTACTGGGCCAATTCAAGTCCAGGCGGCC[CAAGCCCGAGTGGA]TTCGTGCGCGCGCCCGCGCCCGCGAGGGAGATTTTGCGCAGAGGCCCTCGGCGTTTTGACTAAACCAGAACAGGGTTGTTCACTGTTTTCGCAAGT	303					2	0	0	NA
TTCAAGTTCA-CGGCGTTCCAGGC	TTCAAcTTCAACtGgGgTCCAGGC	4	1	5	10_MS1_M3289	AAGTTCAGCTGGAGTTGAGAAAG	CTGGACCTCGGTTGAACTTG	CTGGACCTCGGTTGAACTTGCCCTGGACCCCGGTT[GAACCTGCCTGGAC]CCCAGTTGAAGTTGAAGTTCAGCTGGAGTTGAGAAAG	86					4	0	0	NA
TTCAAGTTCACGGCGTTCCAGGC	TTCAAGcTgACG-CGTcCCAtGC	4	1	5	10_MS1_M1329	CCATGGTAGTATATTTGATCTGGC	ATCAACTATTGGCTCCTCCGT	ATCAACTATTGGCTCCTCCGTTTTTGCTTTG[ACTCAGAGTGCATG]GGACGCGTCAGCTTGAAATTATCTCAAACAACCATGGTAGTATATTTGATCTGGC	100					5	0	0	NA
TTCAAGTTCA-CGGCGTTCCAGGC	TTCAAcTTCAACtGgGgTCCAGGC	4	1	5	10_MS1_M3307	AAGAAAAGTTCAGCCGTGGTAT	ACCTAGAGTGTTCTTGCTGAAAAGT	ACCTAGAGTGTTCTTGCTGAAAAGTAGCTGAACTTCTTCAACTGCAGCTGAGCTTTCCAGCTGAACTTAACTTCAGCTGAGTTGAGCTTCTTCAGCTGCAGCTGAGCTGAACTTCAGCTGTGTTGAACTTTCTCAACTCCAGCTGAACTTCAACTTCAACTGGG[GTCCAGGCAGGTTC]AACCGGGGTCCAGGGCAAGTTCAACCGGGGTCCAGAGAGGTTCAACCGGGGTCCAAGAAAAGTTCAGCCGTGGTAT	254					5	0	0	NA
TTCAAGTTCA-CGGCGTTCCAGGC	TTCAAcTTCAACtGgGgTCCAGGC	4	1	5	10_MS1_M3308	GTTCAGCTGGAGTTGAGAAAGTT	TACCACGGCTGAACTTTTCTT	TACCACGGCTGAACTTTTCTTGGACCCCGGTTGAACTTGCCCTGGACCCCGGTT[GAACCTGCCTGGAC]CCCAGTTGAAGTTGAAGTTCAGCTGGAGTTGAGAAAGTT	107					4	0	0	NA
TTCAAGTTCACGGCGTTCCAGGC	TTCtA-TTaACGGCaTTCCAGGa	4	1	5	10_MS1_M3311	CTTATGCCAGGACTGTCTTGTT	GATTCAAATTGCATTCTCTTTTC	GATTCAAATTGCATTCTCTTTTCTTGT[ACAGGAAATCCTGG]AATGCCGTTAATAGAATAGCGGATACTTATGCCAGGACTGTCTTGTT	88					2	0	0	NA
TTCAAGTTCA-CGGCGTTCCAGGC	TTCAAcTTCAACtGgGgTCCAGGC	4	1	5	10_MS1_M1432	GTTCAGCTGAGGTATTTTCCCT	CTTTTCAGCTGAGTTGAGCTTTC	CTTTTCAGCTGAGTTGAGCTTTCTCAACTCCAGCTAAACTTCAACTTCAACTGGGGTC[CAGGCAGGTTCAAC]CGGGGTCCAGAGCAAGTTCAACCGGGGTCCAGAGAGGTTCAACCGGTGTCCAGGGAAAGTTCAGCTGAGGTATTTTCCCT	152					3	0	0	NA
TTCAAGTTCA-CGGCGTTCCAGGC	TTCAAcTTCAACtGgGgTCCAGGC	4	1	5	10_MS1_M1433	AAGTTCAGCTGGAGTTGAGAAAG	GTTGAACCTCTCTGGACCCC	GTTGAACCTCTCTGGACCCCGGTTGAACTTGCCCTGGACCCCG[GTTGAACCTGCCTG]GACCCCAGTTGAAGTTGAAGTTCAGCTGGAGTTGAGAAAG	97					5	0	0	NA
TTCAAGTTCACGGCGTTCCAGGC	TTCAAaTTCACcaCcTTC-AGGC	4	1	5	10_MS1_M3317	GAGGTGACAAGATCCTGGTGC	TATCGACAGATTCAAATTCACCA	TATCGACAGATTCAAATTCACCACCT[TCAGGCTCTGCACT]ATCAGGTCAATCCTTGGAGGTGACAAGATCCTGGTGC	77					3	0	0	NA
TTCAAGTTCACGGCGTTCCAGGC	TTCAcGTTCA-GcCtTTCCAGGt	4	1	5	10_MS1_M3318	GAAATATGTGTCTTAGGGTTACACG	TTGTAAGTTGCTTTCACGTTCAG	TTGTAAGTTGCTTTCACGTTCAGCCTTT[CCAGGTTTTTGCTC]TGCTCTAGATATTGGCAGTTGGAACTAACAGAAATATGTGTCTTAGGGTTACACG	97					3	0	0	NA
TTCAAGTTCA-CGGCGTTCCAGGC	TTCAAcTTCAACtGgGgTCCAGGC	4	1	5	10_MS1_M1434	AAGTTCAGCTGGAGTTGAGAAAG	GTTGAACCTCTCTGGACCCC	GTTGAACCTCTCTGGACCCCGGTTGAACTTGCCCTGGACCCCG[GTTGAACCTGCCTG]GACCCCAGTTGAAGTTGAAGTTCAGCTGGAGTTGAGAAAG	97					5	0	0	NA
TTCAAGTTCA-CGGCGTTCCAGGC	TTCAAcTTCAACtGgGgTCCAGGC	4	1	5	10_MS1_M1441	GAAGTTCAGCTGGATTTGAGAA	CCCTGATTGAATCTCTCTGGAC	CCCTGATTGAATCTCTCTGGACCCCAGTTGAACTTTCCCTGGACCCCG[GTTGAACTTGCCTG]GACCCCAGTTGAAGTTGAAGTTCAGCTGGATTTGAGAA	100					4	0	0	NA
TTCAAGTTCA-CGGCGTTCCAGGC	TTCAAcTTCAACtGgGgTCCAGGC	4	1	5	10_MS1_M3322	GTTCAGCTGGAGTTGAGAAAGC	CTCTGGACCCCGATTGAACT	CTCTGGACCCCGATTGAACTTGCCCTGGACCCTGGTTGAGCCTGCCTAGACCCCGGTT[GAACTTGCCTGGAC]CCCAGTTGAAGTTGAAGTTCAGCTGGAGTTGAGAAAGC	110					5	0	0	NA
TTCAAGTTCA-CGGCGTTCCAGGC	TTCAAcTTCAACtGgGgTCCAGGC	4	1	5	10_MS1_M3325	GTTCAGCTGGAGTTGAGAAAGTT	CGGCTGAACTTTTCTTGGAC	CGGCTGAACTTTTCTTGGACCCCGGTTGAACTTGCCCTGGACCCCGGTT[GAACCTGCCTGGAC]CCCAGTTGAAGTTGAAGTTCAGCTGGAGTTGAGAAAGTT	102					3	0	0	NA
TTCAAGTTCA-CGGCGTTCCAGGC	TTCAAcTTCAACtGgGgTCCAGGC	4	1	5	10_MS1_M3326	GTTCAGCTGGAGTTGAGAAAGTT	CGGCTGAACTTTTCTTGGAC	CGGCTGAACTTTTCTTGGACCCCGGTTGAACTTGCCCTGGACCCCGGTT[GAACCTGCCTGGAC]CCCAGTTGAAGTTGAAGTTCAGCTGGAGTTGAGAAAGTT	102					5	0	0	NA
TTCAAGTTCACGGCGTTCCAGGC	TTCA-GTTCAacGCGTTCCtGtC	4	1	5	10_MS1_M1454	CAATGGTCAAGGGCTAAGCTA	GAGATTTTGTTAGGTGGAAGTGG	GAGATTTTGTTAGGTGGAAGTGGAAGCGTCGACCTGTCCCCCTTCAGTTCAACGCGTTC[CTGTCTACGTTTGG]CCGTCCTTGCCGACCGACCACTGCCAATGGTCAAGGGCTAAGCTA	118					2	0	0	NA
TTCAAGTTCACGGCGTTCCAGGC	TTCcAGTTCcaGGC-TTCCAGGt	4	1	5	10_MS1_M3330	AGTGAAACAGCAGTACAGCACG	AAAATTTGAGAAAATGAGAAGCC	AAAATTTGAGAAAATGAGAAGCCCTTACACGCT[GGCCTGAAACCTGG]AAGCCTGGAACTGGAACAGTGAAACAGCAGTACAGCACG	86					3	0	0	NA
TTCAAGTTCACGGCGTTCCAGGC	TTCAAcT-CACGGttTTCCAGGg	4	1	5	10_MS1_M3226	ATGCCAATCAAGTCGATTAAAG	TGCAAACTTTACACATAACCCC	TGCAAACTTTACACATAACCCCCTAGGGTTTCAACTCACGGTTTT[CCAGGGGTCTTTTT]AAGGTTTTTGGCACTTTTAGGGTTTGAATGCCAATCAAGTCGATTAAAG	108					1	0	0	NA
TTCAAGTTCACGGCGTTCCAGGC	TTCA-GTcCACGGttTTCCAGGg	4	1	5	10_MS1_M1347	CTCTTTTAAGCCCAGTCTATGG	ATGATACCCTATTTCCATGTTTT	ATGATACCCTATTTCCATGTTTTTTGCACTTAGGTCCAAATTGTGCACACTTTTACAGATAACCCCTTAGGGTTTCAGTCCACGGTTTTC[CAGGGGTCTATTTA]AGGTTTTTGGCACTTCTAGGGTTTGGATGCTACTTAAGTCCATCCATGGTGATATTTTATGATTATTACAACTATGTTTTGAAGTTTTCTCTTAGTTAGACTTTGGTTACTCTTTTAAGCCCAGTCTATGG	235					2	0	0	NA
TTCAAGTTCA-CGGCGTTCCAGGC	TTCAAGTTCAACcGgGgTCtAGGC	4	1	5	10_MS1_M1352	CAACCGGTGTCTAGAGAGGTTA	TGCTGAGTTGAGCCTCTTCAG	TGCTGAGTTGAGCCTCTTCAGCTGCAGCTGAGCTGAACTTCAGCTAAGTTGAGCCTTCTCAACTCCAGCTGAACTTCAAGTTCAACCGGGGTC[TAGGCAGGTTCAAC]CGGGGTCCACAGCAAGTTCAACCGGTGTCTAGAGAGGTTA	147					5	0	0	NA
TTCAAGTTCACGGCGTTCCAGGC	TTCAA-TTCAgGGttTTCCAGGg	4	1	5	10_MS1_M3252	TTTATATTTAGGGTTTTGGTGCT	GTACAAGATTTACACATAGCCCC	GTACAAGATTTACACATAGCCCCCCTGGGGTTTCAATTCAGGGTTTT[CCAGGGGTCTTTTA]AGGATTTTTTTTATATTTAGGGTTTTGGTGCT	93					0	NA	0	NA
TTCAAGTTCACGGCGTTCCAGGC	TTCAcGTTCAtGGCGTTC-AcGt	4	1	5	10_MS1_M1391	AGCCGCTCCTCTGTCCTC	CCAGTTACTCCAGCGAATAGG	CCAGTTACTCCAGCGAATAGGCCCATCAGGTATTCACGTTCATGGCGTT[CACGTCCCGACGTC]CGCTCAGCCGCTCCTCTGTCCTC	86					2	0	0	NA
TTCAAGTTCA-CGGCGTTCCAGGC	TTCAAGTTCAACcGgGgTCCAGaC	4	1	5	10_MS1_M3262	CCTAGAGGAGGTTCAACTGGTGT	TGAGAAACCTAAGAGTGTTCTTGTTC	TGAGAAACCTAAGAGTGTTCTTGTTCAAAAGCAGCTGAACTTCTTCAACTGCAGCTGAGCTTTTCAGCTGAGCTGAACTTCAGCTGAGTTGAGCTTCTTGAGCTGCAGCTGAGCTGAACTTCAGCTGAGTTGAGCTTTCTCAACTCCAGCTGAACTTCAAGTTCAACCGGG[GTCCAGACAGGTTC]AACCGGGGTCCAGGGCAAGTTCAACCGGGGTCCAGAGAGGTTCAACCGGTGTCCAGGGAAAGTTCAGCCGGGGTATTTTCCCCGGACCTCACTGGTCAAAACCGGTTGAACCGGTCCTAGAGGAGGTTCAACTGGTGT	323					4	0	0	NA
TTCAAGTTCACGGCGTTCCAGGC	TTCcAGTTCcaGGC-TTCCAGGt	4	1	5	10_MS1_M1394	AGTGAAACAGCAGTACATCATGC	TTTTGAGAAAATGAGAAGCCC	TTTTGAGAAAATGAGAAGCCCTTACACGT[TGGCCTGAAACCTG]GAAGCCTGGAACTGGAACAGTGAAACAGCAGTACATCATGC	84					4	0	0	NA
TTCAAGTTCACGGCGTTCCAGGC	TTCcAGTTCcaGGC-TTCCAGGt	4	1	5	10_MS1_M1395	AGTGAAACAGCAGTACATCATGC	TTTTGAGAAAATGAGAAGCCC	TTTTGAGAAAATGAGAAGCCCTTACACGT[TGGCCTGAAACCTG]GAAGCCTGGAACTGGAACAGTGAAACAGCAGTACATCATGC	84					4	0	0	NA
TTCAAGTTCA-CGGCGTTCCAGGC	TTCAAGTTCAACcGgGgTCCtGGC	4	1	5	10_MS1_M3268	TGAAGTTCAGCTGGAGTTGAGAA	TTTGACCAGTGAGGTCCAGAAA	TTTGACCAGTGAGGTCCAGAAAAAAAAACCTCGGCTGAACTTTCCTTGGACCCCGGTTGAACTTGCCCTGGGCCCCGGTT[GAACCTGCCAGGAC]CCCGGTTGAACTTGAAGTTCAGCTGGAGTTGAGAA	129					4	0	0	NA
TTCAAGTTCA-CGGCGTTCCAGGC	TTCAAGTTCAACcGgGgTCtAGGC	4	1	5	10_MS1_M1401	AGTTCAACCAAGGTCCAGAAAG	ACTTCAGCTGAGTGGAGCTTCT	ACTTCAGCTGAGTGGAGCTTCTTCAGCTGCAACTGAGCTTTTCAGCTGAGCTGAACTTCAGCTGAGTTGAGCTTTCTCAACTCCAGCTGAACTTCAAGTTCAACCGGGGTC[TAGGCAGGTTCAAC]CGAGGTCCAGGGCAAGTTGAACCGGGGTCCAGAGAGGTTCAACCGGGGTCCAGGAAAAGTTCAACCAAGGTCCAGAAAG	204					4	0	0	NA
TTCAAGTTCACGGCGTTCCAGGC	TTCAccTTCA-GGttTTCCAGGC	4	1	5	10_MS1_M1402	AAGAGTTTGAGCTGAAGTGCC	TTTGCAGAGTGGACCGTTG	TTTGCAGAGTGGACCGTTGCGCGCAGATAGCCGTTACTCCGCTGGTGCACCGGACAGTCCGGTGTCACAACGGACAGTCCGGTGAATTATAG[CGGAGCTGCGCCTG]GAAAACCTGAAGGTGAAGAGTTTGAGCTGAAGTGCC	142					0	NA	0	NA
TTCAAGTTCA-CGGCGTTCCAGGC	TTCAAcTTCAACtGgGgTCCAGGC	4	1	5	10_MS1_M1403	GTGTTAGGGTCCAACCTCCTG	AACTTCAGCTGTGTTGAGCTTTC	AACTTCAGCTGTGTTGAGCTTTCTCAACTCCAGCTGAACTTCAACTTCAACTGGGGTC[CAGGCAGGTTCAAC]CGGGATCCAGGGCAAGTTCAACCGGGGTCCAGGAAAAGTTCAGTCGGGGTTTTTTCCTCGGACCTCACTGGTCAAAACCGGTTGAACTGGTCCTAGGGGAGGTTCAACCGGTGTTAGGGTCCAACCTCCTG	203					3	0	0	NA
TTCAAGTTCA-CGGCGTTCCAGGC	TTCAAcTTCAACtGgGgTCCAGGC	4	1	5	10_MS1_M1404	GAGTTGAGAAAGCTCAACACAGC	CTAAACTTTTCCTAGACCCCGA	CTAAACTTTTCCTAGACCCCGATTGAACCTCTGTGGACCCCGGTTGAACTTGCCCTGGACCTCG[GTTGAACCTGCCTG]GACCCCAGTTGAAGTTGAAGTTCAGCTAGAGTTGAGAAAGCTCAACACAGC	129					4	0	0	NA
TTCAAGTTCA-CGGCGTTCCAGGC	TTCAAcTTCAACtGgGgTCCAGGC	4	1	5	10_MS1_M3426	AAGTTCAGCTGGAGTTGAGAAAG	GTTGAACCTCTCTGGACCCC	GTTGAACCTCTCTGGACCCCGGTTGAACTTGCCCTGGACCCCGGTT[GAACCTGCCTGGAC]CCCAGTTGAAGTTGAAGTTCAGCTGGAGTTGAGAAAG	97					4	0	0	NA
TTCAAGTTCA-CGGCGTTCCAGGC	TTCAAcTTCAACtGgGgTCCAGGC	4	1	5	10_MS1_M3427	AAGTTCAGCTGGAGTTGAGAAAG	GTTGAACCTCTCTGGACCCC	GTTGAACCTCTCTGGACCCCGGTTGAACTTGCCCTGGACCCCGGTT[GAACCTGCCTGGAC]CCCAGTTGAAGTTGAAGTTCAGCTGGAGTTGAGAAAG	97					4	0	0	NA
TTCAAGTTCA-CGGCGTTCCAGGC	TTCAAcTTCAACtGgGgTCCAGGC	4	1	5	10_MS1_M3343	AAGTTCAGCTGGAGTTGAGAAAG	GTTGAACCTCTCTGGACCCC	GTTGAACCTCTCTGGACCCCGGTTGAACTTGCCCTGGACCCCGGTT[GAACCTGCCTGGAC]CCCAGTTGAAGTTGAAGTTCAGCTGGAGTTGAGAAAG	97					4	0	0	NA
TTCAAGTTCA-CGGCGTTCCAGGC	TTCAAcTTCAACtGgGgTCCAGGC	4	1	5	10_MS1_M3344	AAGTTCAGCTGGAGTTGAGAAAG	GTTGAACCTCTCTGGACCCC	GTTGAACCTCTCTGGACCCCGGTTGAACTTGCCCTGGACCCCGGTT[GAACCTGCCTGGAC]CCCAGTTGAAGTTGAAGTTCAGCTGGAGTTGAGAAAG	97					4	0	0	NA
TTCAAGTTCACGGCGTTCCAGGC	TTCAAGTTgtCGGCGTTtC-GaC	4	1	5	10_MS1_M1561	CAACTTGCCAATCATAGACACC	CTGACGCACAAGGCTCTCTC	CTGACGCACAAGGCTCTCTCTCCCTCGCGAATGCTTGTAACCCCCTACTGCAAGCGCATCCGCCCTGGGCGCAGGACAACACGAGGCTGCGGTTCCCCTTATTGCTCCCCCTTGTGTTCCGTCTCGCGCCGACCCATCTGGGCTGGGACACGCAGCAACAATTTACTCGTCGGTCCAGGG[ACCCCCAAGGTCGA]AACGCCGACAACTTGAATCCTAGAAAGAATGTCAACTTGCCAATCATAGACACC	248					0	NA	0	NA
TTCAAGTTCACGGCGTTCCAGGC	TTCcAGTTCcaGGC-TTCCAGGt	4	1	5	10_MS1_M1566	TAGTGAAACAGCAGTACAGCACG	AAATTGAGAAAATGAGAAGCCC	AAATTGAGAAAATGAGAAGCCCTTACACGC[TGGCCTGAAACCTG]GAAGCCTGGAACTGGAATAGTGAAACAGCAGTACAGCACG	84					4	0	0	NA
TTCAAGTTCACGGCGTTCCAGGC	TTCAAGTTCcaGGC-TTCCAGcg	4	1	5	10_MS1_M1568	GACTGGGAAGAGAAGTCTCGG	TTTTGCTACTGGGTTGTATGTTT	TTTTGCTACTGGGTTGTATGTTTCGACATTTTTGTGGTAAAAACGCAGCAGGGGTGTGCAGCGGCAGACATGGCCTTGG[AAATTGGAACGCTG]GAAGCCTGGAACTTGAAGCAACCGGAAGTCCGGACTGGGAAGAGAAGTCTCGG	146					2	0	0	NA
TTCAAGTTCA-CGGCGTTCCAGGC	TTCAAGTTCAACcGgGgTCCAGaC	4	1	5	10_MS1_M3433	GGTCAAAACTGGTTGAACTGAC	TCTTGTTGAAAAGCAGCTAAACT	TCTTGTTGAAAAGCAGCTAAACTTCTTCAACTGCAGCTGAGCTTTTTAGCTGAGCTGAACTTCAGCTGAGTTGAGCTTCTTCAGCTGCAGCTGAGCTTTTCAGCTGAGCTGAACTCCAGCTCAGTTGAGCTTTCTCAACTCCTGCTGAACTTCAAGTTCAACCGGG[GTCCAGACAGGTTC]AACCGGGGTCTAGGGCAAGTTGAACCGGGGTCCAGAGAGGTTCAACCGGGGTCCAGGGAAAGTTCAGCCAGGGTTTTTTCCCTGGACCTCACTGGTCAAAACTGGTTGAACTGAC	295					3	0	0	NA
TTCAAGTTCA-CGGCGTTCCAGGC	TTCAAGTTCAACcGgGgTCCAGaC	4	1	5	10_MS1_M3434	GTTTGTTACCCGGACCTCACT	TAGCTGTAGCTGAGCTTTTCAGT	TAGCTGTAGCTGAGCTTTTCAGTTGAGCTGAACTTCAGCTGAGTTGAGCTTTCTCAACTCCAGCTGAACTTCAAGTTCAACCGGG[GTCCAGACAGGTTC]AACCGGGGTCCAGGGCAAGTTGAACCGGGGTCCAGAGAGGTTCAACCGGGTTCCAGGGAAAGTTCAGCCGGGGTTTGTTACCCGGACCTCACT	192					4	0	0	NA
TTCAAGTTCA-CGGCGTTCCAGGC	TTCAAcTTCAACtGgGgTCCAGGC	4	1	5	10_MS1_M1571	TAGGGAAAGTTCAGCTGGGT	AACTTTAGCTGAGTTGAACTTTCTCA	AACTTTAGCTGAGTTGAACTTTCTCAACTCCAGCTGAACTTCAACTTCAACTGGGGTC[CAGGCAGGTTCAAC]CGGGGTCCAGGGCAAGTTCAACCGGGGTCCAGGGCAAGTTCAACCGGGGTCTAGGGAAAGTTCAGCTGGGT	143					4	0	0	NA
TTCAAGTTCACGGCGTTCCAGGC	TTCAAGTcCA-GGCGgcCCAaGC	4	1	5	10_MS1_M1575	TTTCGCAAGTCACTGACACTTT	CTACAGATTCCTAAAGTTCCACTGA	CTACAGATTCCTAAAGTTCCACTGAAAAAGAAAAAGAAAAACTCTAAACAGTACTGGGCCAATTCAAGTCCAGGCGGCC[CAAGCCCGAGTGGA]TTCATGCGCGCGCCCGCGCCCGCGAGGGAGATTTTGCGCAGAGGCCCTCGGCGTTTTGACTAAACCAGAACAGGGTCGTTCACTGTTTTCGCAAGTCACTGACACTTT	201					3	0	0	NA
TTCAAGTTCACGGCGTTCCAGGC	TTCAAGTcCA-GGCGgcCCAaGC	4	1	5	10_MS1_M1577	GCAAGTCACTGACACTTTGCAC	TACAGATTCCTAAAGTTCCAATGA	TACAGATTCCTAAAGTTCCAATGAAAAAGAAAAAGAAAAACTCTAAACAGTACTGGGCCAATTCAAGTCCAGGCGGCC[CAAGCCCGAGTGGA]TTCATGCGCGCGCCCGCGCCCGCGAGGGAGATTTTGCGCAGAGGCCCTCGGCGTTTTGACTAAACCAGAACAGGGTCGTTCACTGTTTTTGCAAGTCACTGACACTTTGCAC	204					3	0	0	NA
TTCAAGTTCACGGCGTTCCAGGC	TTCAAGTcCA-GGCGgcCCAaGC	4	1	5	10_MS1_M3440	TGGCCCAGTACTGTTTAGAGTTT	TAGTGAACGACCCTGTTCTGGT	TAGTGAACGACCCTGTTCTGGTTTAGTCAAAACGCCGAGGGCCTCTGCGCAAAATCTCCCTCGCGGGCGCGGGCGCGCGCACGAAT[CCACTCGGGCTTGG]GCCGCCTGGACTTGAATTGGCCCAGTACTGTTTAGAGTTT	140					3	0	0	NA
TTCAAGTTCACGGCGTTCCAGGC	TTCAAGTcCA-GGCGgcCCAaGC	4	1	5	10_MS1_M3441	ATTGGCCCAGTACTGTTTAGAGTT	ATAGTGAACGACCCTGTTCTGGT	ATAGTGAACGACCCTGTTCTGGTTTAGTCAAAACGCCGAGGGCCTCTGCGCAAAATCTCCCTCGCGGGCACGGGCGCGCGCACGAAT[CCACTCGGGCTTGG]GCCGCCTGGACTTGAATTGGCCCAGTACTGTTTAGAGTT	140					3	0	0	NA
TTCAAGTTCACGGCGTTCCAGGC	TTCAAGgTtggGGCGT-CCAGGC	4	1	5	10_MS1_M1580	ACCGGTGCCAAACCTAGAG	CTAGCATCGTTTTCCCCAAT	CTAGCATCGTTTTCCCCAATCTCGCTCACGCCGCGGCGGCGCAGCACAGCGACACGGCGGAGCATCGCCGTGGACTTG[CAATTCGAAGCCTG]GACGCCCCAACCTTGAAATTGACCGGTGCCAAACCTAGAG	132					2	0	0	NA
TTCAAGTTCACGGCGTTCCAGGC	TTCAAGgTtggGGCGT-CCAGGC	4	1	5	10_MS1_M1581	ACCGGTGCCAAACCTAGAG	CTAGCATCGTTTTCCCCAAT	CTAGCATCGTTTTCCCCAATCTCGCTCACGCCGCGGCGGCGCAGCACAGCGACACGGCGGAGCATCGCCGTGGACTTG[CAATTCGAAGCCTG]GACGCCCCAACCTTGAAATTGACCGGTGCCAAACCTAGAG	132					1	0	0	NA
TTCAAGTTCACGGCGTTCCAGGC	TTCAAGgTtggGGCGT-CCAGGC	4	1	5	10_MS1_M1582	GATCGGTGCCAAACCTAGAG	CTAGCATCGTTTTCCCCAAT	CTAGCATCGTTTTCCCCAATCTCGCTCACGCCGCGGCGGCGCAGCACAGCGACACGGCGGAGCATCGCCGTGGACTTG[CAATTCGAAGCCTG]GACGCCCCAACCTTGAAATTGATCGGTGCCAAACCTAGAG	132					1	0	0	NA
TTCAAGTTCACGGCGTTCCAGGC	TTCAtGTTCACcG-GTgCCcGGC	4	1	5	10_MS1_M1583	CCGGTGAACATGAAGAGTACTTA	GCGTGTTGTAGTCCTTGTACAGC	GCGTGTTGTAGTCCTTGTACAGCAGATCTGCGCGCAAAGGGAAACAACACGCGTCAGGAT[GAAACAGTTGCCGG]GCACCGGTGAACATGAAGAGTACTTA	100					1	0	0	NA
TTCAAGTTCACGGCGTTCCAG-GC	TTCAAGTTCACcGCaaTCtAGTGC	4	1	5	10_MS1_M1586	GGATTAAATCAAGAGATGGGGT	ACTCTCTTGCTAATTATTGTTGGAG	ACTCTCTTGCTAATTATTGTTGGAGTTTCTTGTAAGCGCCATGGTATGCTTCGAAATGCTAGGCTTGAGAAT[ATCAGAAAAGCACT]AGATTGCGGTGAACTTGAAACTGGGACTGGATTAAATCAAGAGATGGGGT	136					5	0	0	NA
TTCAAGTTCA-CGGCGTTCCAGGC	TTCAAcTTCAACtGgGgTCCAGGC	4	1	5	10_MS1_M1471	TCGAGAAAGCTCAACACAGCTA	AAACACCGGTTGAACTTTCCT	AAACACCGGTTGAACTTTCCTTGGACCCCGGTTGAACCTTTTTGGACCCCGGTTGAACTTTTCCTGGACCCCG[GTTGAACCTGCCTG]GACCCCAGTTGAAGTTGAAGTTCAACTGGAGTCGAGAAAGCTCAACACAGCTA	140					3	0	0	NA
TTCAAGTTCACGGCGTTCCAGGC	TTCAA-TTCAaGcaGTTCaAGGC	4	1	5	10_MS1_M3454	TTGAATTGAAACGTCGAGCC	CCCATCACTCGCCAATAAAA	CCCATCACTCGCCAATAAAAAAATATTCTAGATTCCTTGCGAGACT[CAAAGATGGCCTTG]AACTGCTTGAATTGAAACGTCGAGCC	86					1	0	0	NA
TTCAAGTTCACGGCGTTCCAGGC	TTCAAGTTg-CGGCGcTtCcGGC	4	1	5	10_MS1_M1605	AACATCTTAAGGGTAGAAGCGAC	GTTATTACGGTGAAGGCGAAG	GTTATTACGGTGAAGGCGAAGCGTCGTCC[GCTTCTCCTGCCGG]AAGCGCCGCAACTTGAAAACATCTTAAGGGTAGAAGCGAC	83					0	NA	0	NA
TTCAAGTTCACGGCGTTCCAGGC	TTCAgGcTCACGGCcT-CCAcGC	4	1	5	10_MS1_M3468	CAGCGCGACGGAACAG	GAGCCGGTTCAGGCTCAC	GAGCCGGTTCAGGCTCACGGCCT[CCACGCTGCCTCCG]CTCCCTGCGGCAGCGACTCCACCACCCCACCCCTGGCCGGCAGGCAACGGGGGAGTCTGGGGCGGCCCTGGCGGCGGCAGCGCGACGGAACAG	130					0	NA	0	NA
TTCAAGTTCA-CGGCGTTCCAGGC	TTCAAcTTCAACtGgGgTCCAGGC	4	1	5	10_MS1_M3348	GTTCAGCTGGAGTTGAGAAAGTT	CGGCTGAACTTTTCTTGGAC	CGGCTGAACTTTTCTTGGACCCCGGTTGAACTTGCCCTGGACCCCGGTT[GAACCTGCCTGGAC]CCCAGTTGAAGTTGAAGTTCAGCTGGAGTTGAGAAAGTT	102					4	0	0	NA
TTCAAGTTCA-CGGCGTTCCAGGC	TTCAAcTTCAACtGgGgTCCAGGC	4	1	5	10_MS1_M3349	GTTCAGCTGGAGTTGAGAAAGTT	CGGCTGAACTTTTCTTGGAC	CGGCTGAACTTTTCTTGGACCCCGGTTGAACTTGCCCTGGACCCCGGTT[GAACCTGCCTGGAC]CCCAGTTGAAGTTGAAGTTCAGCTGGAGTTGAGAAAGTT	102					4	0	0	NA
TTCAAGTTCACGGCGTTCC-AGGC	TTCAAGTTgtCGGCGTTtCGAGaC	4	1	5	10_MS1_M1474	GGGGCTACAAGCGTCCAC	TCATAATCTCTTCAAGTTGTCGG	TCATAATCTCTTCAAGTTGTCGGCGTTTC[GAGACCGGGGGGTC]CCTAGGCCGACGAGTGAATGTCGCCACGTGCCCCAGCCCAGATGGGTCGAGCGCGAGGCCGAGCGCGAAGGGGGGAGAGCGAGGCGGCCGGAGACCGGCGCGAGAGAGGTGGGAATCCCGCGGCCTTCGTGTTCGTCCCGCGCCCAGGTCGGGTGCGCTTGCAGTAGGGGGCTACAAGCGTCCAC	228					0	NA	0	NA
TTCAAGTTCA-CGGCGTTCCAGGC	TTCAAcTTCAACtGgGgTCCAGGC	4	1	5	10_MS1_M3353	CTGAAGTTGAAGTTTAGCTGGAGT	AAACCCAACTGAACTTTCCCT	AAACCCAACTGAACTTTCCCTGGACCCCGGTTGAACCTCTCTAGACCCCGGTTGAACTTGCCCTGGACCCCGGTTTAACCTACCTGGACCCCGGTT[GAACTTGCCTGGAC]CCCAGTTGAAGTTGAAGTTCAGCTGGAGTTGAGAAAGCTCAACTCAGCTGAAGTTCAGCTCAGCTGAAAAGCTCAACTGCAGCTGAAGAAGCTCAACTCAGCTGAAGTTGAAGTTTAGCTGGAGT	235					4	0	0	NA
TTCAAGTTCACGGCGTTCCAG-GC	TTCAAGTTCACcGCaaTCtAGTGC	4	1	5	10_MS1_M3356	TAGCATTTCGAAGCAAACCAT	CTTGATTTAATCCAATCCCAGTT	CTTGATTTAATCCAATCCCAGTTTCAAGTTCACCGCAA[TCTAGTGCTTTTCT]GATATTATCAAGCCTAGCATTTCGAAGCAAACCAT	87					4	0	0	NA
TTCAAGTTCA-CGGCGTTCCAGGC	TTCAAcTTCAACtGgGgTCCAGGC	4	1	5	10_MS1_M3367	GGGGTCCAGGAAAAGTTCAA	TTCTTCAGCTGAGCTTTCTCAA	TTCTTCAGCTGAGCTTTCTCAACTCCAGTTGAACTTCAACTTCAACTGGG[GTCCAGGCAAGTTC]AACCGGGGTCCAGGCAGGTTCAACCGGGGTCTAGGGCAAGTTCAACCGGGGTCCAGAGAGGTTCAACCGGGGTCCAGGAAAAGTTCAA	152					3	0	0	NA
TTCAAGTTCACGGCGTTCCAGGC	TTCAAGTTCAaaGC-TTgCAtGC	4	1	5	10_MS1_M1464	TGATTCCACACTTCAGTTGTTCA	ATGCTGCCTTTATTGTTGGTT	ATGCTGCCTTTATTGTTGGTTCGTTG[CTTTAATTTGCATG]CAAGCTTTGAACTTGAAGTGCACGGCGACGCTGATGATTCCACACTTCAGTTGTTCA	97					3	0	0	NA
TTCAAGTTCA-CGGCGTTCCAGGC	TTCAAcTTCAACtGgGgTCCAGGC	4	1	5	10_MS1_M3401	GTTCAGCTGGAGTTGAGAAAGTT	CCCCGACTGAACTTTTCTTG	CCCCGACTGAACTTTTCTTGGACCCCGGTTGAACCTCTCTGGACCCCGGTTGAACTTGCCCTGGACCCCGGTT[GAACCTGCCTGGAC]CCCAGTTGAAGTTGAAGTTCAGCTGGAGTTGAGAAAGTT	126					4	0	0	NA
TTCAAGTTCACGGCGT-TCCAGGC	TTCAcGTTCACGGCaTGTCgcGGC	4	1	5	10_MS1_M1532	TCGCGCGCCCTACCTT	ACAGGGAGAAAACCGAATCAC	ACAGGGAGAAAACCGAATCACCGATTGGCGCTCCCCAGGGACCTCGCCGGCGACCGTCGAGGTAAAGCCCCCATCCTCCTTTCTCCTTCCCTCCCTTAGCGTCTTTAGCGCGCGATCCCTGGTGTTCCCGTCCTGGCGCGGCGCACGGCTCCCTGGCGCGCATCTTCTTCACGTTCACGGCATGTC[GCGGCCAGCTGCTC]GCAGACGCCTGGCGCAGCCCATCCGCGGCTGCCCGGCGCGGTCGGCTCGGCAGCCCGCCCGCGGCTGCTCGCGCGCCCTACCTT	284					0	NA	0	NA
TTCAAGTTCA-CGGCGTTCCAGGC	TTCAAcTTCAACtGgGgTCCAGGC	4	1	5	10_MS1_M1466	CCTGGACCTCACTGGTCAATAC	ACAGTGGTTAAGTTCGAGAAACC	ACAGTGGTTAAGTTCGAGAAACCTAGAGTGTTCTTGTTGAAAACCAGTTGAGCTTCTTCAGCTGCAGCTGAGCTGAACTTCAGCTGAGTTAAGCTTCTTCAGCTGCAGCTGAGCTGAACTTCAGCTGAGTTGAACTTTCTCAACTCCAGCTGAACTTCAACTTCAACTGGGGTC[CAGGCAGGTTCAAC]CGGGGTCCAGGGCAAGTTCAACCGGGGTCCAGAGAGGTTCAACCGGGGTCCAAGAAAAGTTCAGCCGGGTTTTTTTCCCTGGACCTCACTGGTCAATAC	287					3	0	0	NA
TTCAAGTTCA-CGGCGTTCCAGGC	TTCgAGcTCATCGGaGTTgCAGGC	4	1	5	10_MS1_M3414	CGATCATTGTGGCATGTCTCT	TTATGTGACGTTTGTGGTGTTTC	TTATGTGACGTTTGTGGTGTTTCGAGCTCATCGGAG[TTGCAGGCAAGCCC]GAGTCGCCGCACCTCCGCGACGTTCGATCATTGTGGCATGTCTCT	95					4	0	0	NA
TTCAAGTTCACGGCGTTCCAGGC	TTCAAccTCACGcCGc-CCAGGC	4	1	5	10_MS1_M1542	GCATCCGTGGATTAGGAAATA	GCAGGAGAGAGAGAGAGAGAGAGT	GCAGGAGAGAGAGAGAGAGAGAGTATTGGGGAGCGCGC[GACGTCTATGCCTG]GGCGGCGTGAGGTTGAAGATGCCAGGGCATCCGTGGATTAGGAAATA	99					1	0	0	NA
TTCAAGTTCACGGCGTTCCAG-GC	TTCAAGTTCACcGCaaTCtAGTGC	4	1	5	10_MS1_M1622	GGATTAAATCAAGAGATGGGGT	ATAACTCTCTTGCTAAATATTGTTGG	ATAACTCTCTTGCTAAATATTGTTGGAGTTTCTTGTAAGCGCCATGGTATGCTTCGAAATGCTAGGCTTGAGAAT[ATCATAAAAGCACT]AGATTGCGGTGAACTTGAAACTGGGACTGGATTAAATCAAGAGATGGGGT	139					4	0	0	NA
TTCAAGTTCACGGCGTTCCAGGC	TTCAt-TTCACtGCGaTCCAGcC	4	1	5	10_MS1_M3557	ATTATTCACCTATTCACCACCCT	CGGTAGTGGTATTTTAAGACAGG	CGGTAGTGGTATTTTAAGACAGGAACTTCAATTTCGCTGCAACCTACTCGAAGGGTCTTTCATTTCACTGCGAT[CCAGCCTTCGAGTA]GAGTAAGAATTTCCAGTTATAAAGTGATAATTATTATTCACCTATTCACCACCCT	143					2	0	0	NA
TTCAAGTTCACGGCGTTCCAGGC	TTCAA-TcCACtGCGaTCCAGcC	4	1	5	10_MS1_M1727	TTGAAAGACCCTTCGAGTAGGT	CATTCAACCACTAAAAGTTCCCT	CATTCAACCACTAAAAGTTCCCTATGCCCGGGAACAGGATTTGGATGTCGCCTAGAGGGGGGTGAATAGGCCAATAATAATTATCAATTTAAAACTGGAAATTCTTACT[CTACTCGAAGGCTG]GATCGCAGTGGATTGAAAGACCCTTCGAGTAGGT	157					1	0	0	NA
TTCAAGTTCACGGCGTTCCAGGC	TTCAAGTcCA-GGCGgcCCAaGC	4	1	5	10_MS1_M3572	ATTGGCCCAGTACTGTTTAGAGTT	ATAGTGAACGACCCTGTTCTGGT	ATAGTGAACGACCCTGTTCTGGTTTAGTCAAAACGCCGAGGGCCTCTGCGCAAAATCTCCCTCGCGGGCGCGGGCGCGCGCACGAAT[CCACTCGGGCTTGG]GCCGCCTGGACTTGAATTGGCCCAGTACTGTTTAGAGTT	140					3	0	0	NA
TTCAAGTTCACGGCGTTCCAGGC	TTCAAGTcCA-GGCGgcCCAaGC	4	1	5	10_MS1_M3573	ATTGGCCCAGTACTGTTTAGAGTT	ATAGTGAACGACCCTGTTCTGGT	ATAGTGAACGACCCTGTTCTGGTTTAGTCAAAACGCCGAGGGCCTCTGCGCAAAATCTCCCTCGCGGGCGCGGGCGCGCGCACGAAT[CCACTCGGGCTTGG]GCCGCCTGGACTTGAATTGGCCCAGTACTGTTTAGAGTT	140					3	0	0	NA
TTCAAGTTCACGGCGTTCCAG-GC	TTCAAGTTCACcGCaaTCtAGTGC	4	1	5	10_MS1_M1630	GGATTAAATCAAGAGATGGGGT	ATAACTCTCTTGCTAAATATTGTTGG	ATAACTCTCTTGCTAAATATTGTTGGAGTTTCTTGTAAGCGCCATGGTATGCTTCGAAATGCTAGGCTTGATAAT[ATCAGAAAAGCACT]AGATTGCGGTGAACTTGAAACTGGGACTGGATTAAATCAAGAGATGGGGT	139					3	0	0	NA
TTCAAGTTCACGGCGTTCC-AGGC	TTCtAGaTCACGaCGTTCCTAGGt	4	1	5	10_MS1_M1631	AACCGATGATCACGACACATAA	CGGGTCAGCATTAGAAATAGAA	CGGGTCAGCATTAGAAATAGAACGTCTCTT[AATATTAAAACCTA]GGAACGTCGTGATCTAGAAGTACGGCGAACCGATGATCACGACACATAA	93					1	0	0	NA
TTCAAGTTCACGGCGTTCCAGGC	TTCAt-TcCACtGCGTTCCAGtC	4	1	5	10_MS1_M1745	TCTTTGAAGGAATAGCCTCGAT	TGCACTTCAACACTTATTTGTGC	TGCACTTCAACACTTATTTGTGCTACAAGTTATATTTAAAGTGTAGGGTATCTTAAGACAGGATCTTCTATTCCGCTGCAACCTACTCGAAGGATTCTTCATTCCACTGCGTTC[CAGTCTTCGAGTAG]AGTAAGAAATTAAGGTTTCAAAGTGATAATTATTATTCGCCTATTCACCCCCCTCTAGGCGATATCCAGATCCTGTTCCCGGGCAAAGGGAACTTTCAATGATATGTTCAGAAATAAACTCAATTATCTTCTTACGTGTTATATTCTTTGAAGGAATAGCCTCGAT	294					2	0	0	NA
TTCAAGTTCA-CGGCGTTCCAGGC	TTCAAcTTCAACtGgGgTCCAGGC	4	1	5	10_MS1_M3582	AAGTTCAGCTGGAGTTGAGAAAG	GTTGAACCTCTCTGGACCCC	GTTGAACCTCTCTGGACCCCGGTTGAACTTGCCCTGGACCCCGGTT[GAACCTGCCTGGAC]CCCAGTTGAAGTTGAAGTTCAGCTGGAGTTGAGAAAG	97					4	0	0	NA
TTCAAGTTCA-CGGCGTTCCAGGC	TTCAAcTTCAACtGgGgTCCAGGC	4	1	5	10_MS1_M3583	AAGTTCAGCTGGAGTTGAGAAAG	GTTGAACCTCTCTGGACCCC	GTTGAACCTCTCTGGACCCCGGTTGAACTTGCCCTGGACCCCGGTT[GAACCTGCCTGGAC]CCCAGTTGAAGTTGAAGTTCAGCTGGAGTTGAGAAAG	97					5	0	0	NA
TTCAAGTTCACGGCGTTCCAGGC	TTCA-GTTCAaGGtGcTCCAGGa	4	1	5	10_MS1_M1759	CCGGTAACATCCACCTGTAAA	AGGATAGTAGGTATTCAGTTCAAGGT	AGGATAGTAGGTATTCAGTTCAAGGTGCTC[CAGGATCTGCTGGG]CAGCTGACAGGTACGAAGAATGGCCATCAACAAGCCCGGTAACATCCACCTGTAAA	100					2	0	0	NA
TTCAAGTTCACGGCGTTCCAGGC	TTCcA-TTCcCGtCGTTCCAGaC	4	1	5	10_MS1_M1644	CATACGAGTTACTGTTGGCCC	TCCACTATGTTGCAGGGTTTC	TCCACTATGTTGCAGGGTTTCTGGATTGTT[TTTACTTGAGTCTG]GAACGACGGGAATGGAAGCATACGAGTTACTGTTGGCCC	83					3	0	0	NA
TTCAAGTTCACGGCGTTCCAGGC	TTCA-GTcCAgGGCtTTCCAGGg	4	1	5	10_MS1_M1648	CACTTGTGCTCCAATGGTTAAG	CATTAATGGACTGATGTGGCAT	CATTAATGGACTGATGTGGCATCCAAACCCTAGAAGTACCAAAAACCC[TTAATAGAACCCTG]GAAAGCCCTGGACTGAAACCCTAGGAGGTTATATGCAAATGTTGCACATTTTTGGACCTAAGTGCAAAAACCATGGAGTTAAGGTATCTTAAGTCATATAGTTCACATATTTGAGGATTTGCAAAAGAAACCATGAGTTTTGGGCTTATTTGCAAAAAGGCCACACTTGTGCTCCAATGGTTAAG	247					0	NA	0	NA
TTCAAGTTCACGGCGTTCCAGGC	TTCAAtTTCA-GatGTTgCAGGC	4	1	5	10_MS1_M1615	CCAGTCGTCCAGATGTACCAG	AATGATCCCTTCAATTTCAGATG	AATGATCCCTTCAATTTCAGATGTTG[CAGGCCGCAGGACC]CACAAAGCTTCAGGTCCCAGGTCCCAGGTCCCAGGTCCAGTCGTCCAGATGTACCAG	97					4	0	0	NA
TTCAAGTTCACGGCGTTCCAGG-C	TTCcAGTTCAgGGaGcTCCAGGCC	4	1	5	10_MS1_M3486	GAACTGGAACCTCTTCACGTTT	GTAAACGAACCCAAAGCCAC	GTAAACGAACCCAAAGCCACCTTTCCCTAGCAGGTTCTTGCCGCTGAACTTGTC[TGTCGCGGCCTGGA]GCTCCCTGAACTGGAACCTCTTCACGTTT	97					3	0	0	NA
TTCAAGTTCACGGCGTTCCAGGC	TTCAA-TcCAgGGCtTTCCAGGg	4	1	5	10_MS1_M1662	TGGTTCACATATTTGAGATTTGC	AGCTTCAGAGTGTTAACAAAGCC	AGCTTCAGAGTGTTAACAAAGCCTAAATAAGAGAAAACTTCAAAACTCATTAGAAATGATCATAAGATATCACCATTAATGGACTTAAGTGGCACCCAAACCCTAGAAGTACTAAAAACCC[TAAACAAACCCCTG]GAAAGCCCTGGATTGAAACCCTAGGGGGTTTTATGTAAATGTTGCACACTTTTGGACCTAAGTGCAAAAACCAAGGAATTAGGGTACCTTAAGTCATATGGTTCACATATTTGAGATTTGC	256					0	NA	0	NA
TTCAAGTTCA-CGGCGTTCCAGGC	TTCAAcTTCAACtGgGgTCCAGGC	4	1	5	10_MS1_M1663	AAGTTCAGCTGGAGTTGAGAAAG	GTTGAACCTCTCTGGACCCC	GTTGAACCTCTCTGGACCCCGGTTGAACTTGCCCTGGACCCCG[GTTGAACCTGCCTG]GACCCCAGTTGAAGTTGAAGTTCAGCTGGAGTTGAGAAAG	97					4	0	0	NA
TTCAAGTTCA-CGGCGTTCCAGGC	TTCAAcTTCAACtGgGgTCCAGGC	4	1	5	10_MS1_M1664	AAGTTCAGCTGGAGTTGAGAAAG	GTTGAACCTCTCTGGACCCC	GTTGAACCTCTCTGGACCCCGGTTGAACTTGCCCTGGACCCCG[GTTGAACCTGCCTG]GACCCCAGTTGAAGTTGAAGTTCAGCTGGAGTTGAGAAAG	97					4	0	0	NA
TTCAAGTTCA-CGGCGTTCCAGGC	TTCAAcTTCAACtGgGgTCCAGGC	4	1	5	10_MS1_M3497	GGGTCTAGAGAGGTTCAACCAG	AGGTGCAGCTGAGCTTTTCA	AGGTGCAGCTGAGCTTTTCAGCTGAGCTGAACTTCAGCTGAGTTGAGCTTTCTCAACTCCAGCTGAACTTCAACTTCAACTGGG[GTCCAGGCAGGTTC]AATCGGGGTCCAAGGCAAGTTCAACCGGGGTCTAGAGAGGTTCAACCAG	147					4	0	0	NA
TTCAAGTTCA-CGGCGTTCCAGGC	TTCAAcTTCAACtGgGgTCCAGGC	4	1	5	10_MS1_M3498	AAGTTCAGCTGGAGTTGAGAAAG	GTTGAACCTCTCTGGACCCC	GTTGAACCTCTCTGGACCCCGGTTGAACTTGCCTTGGACCCCGGTT[GAACCTGCCTGGAC]CCCAGTTGAAGTTGAAGTTCAGCTGGAGTTGAGAAAG	97					4	0	0	NA
TTCAAGTTCACGGCGTTCCAGGC	TTCAgcTTCA-GGttTTCCAGGC	4	1	5	10_MS1_M1698	ATCGACTCTGCAAAGTGAACAG	GGAGTATCGGACTCAAACTCTTC	GGAGTATCGGACTCAAACTCTTCAGCTTCAGGTTTTC[CAGGCGCAACTCCG]CTATAATTCACCGGACTGTCCGGTGTGCCACCGGACTGTCCGGTGTGCCACCGGACTGTCCGGTGTGCTAGCGGAGCAACGGCTACCTGCGCGCAACGATCGACTCTGCAAAGTGAACAG	171					1	0	0	NA
TTCAAGTTCACGGCGTTCCAGGC	TTCAAGTcCAaGGa-TTCCAGGa	4	1	5	10_MS1_M3473	TTAGGATTGCCTGAACTGTGTC	GCACTGTCATTGAATATGATTGG	GCACTGTCATTGAATATGATTGGTAAGAATAATCCTACATGATTGCAATGGCTTTCAAGTCCAAGGATT[CCAGGAGAAATTCT]GAAGTAGTATGCTATAATTCATTTTTTTCATATAAGATATGTTTAAGGATATTTGTTTTTGAAACATAAGAACAAGTTGTTATTTGCTGCTACAAAGTTTTTACTTTTTAGATTATGTAACATTAAAACTACTAATGTCTGTCTCACTAATTTTTAATGTGAACTTAGGATTGCCTGAACTGTGTC	269					0	NA	0	NA
TTCAAGTTCACGGCGTTCCAGGC	TTCAt-TcCACtGCGTTCCAGcC	4	1	5	10_MS1_M3543	AAGTTCCTATCTTAAAATACCCTGC	GGGGTGAATAGGCGAATAATAA	GGGGTGAATAGGCGAATAATAATTATCACTTTAAAACTGGAAATTCTTACTC[TACTCGAAGGCTGG]AACGCAGTGGAATGAAAGACCCTTCGAGTAGGTTGCAGCAGAATTGAAGTTCCTATCTTAAAATACCCTGC	137					0	NA	0	NA
TTCAAGTTCACGGCGTTCCAGGC	TTCAAGTcCA-GGCGgcCCAaGC	4	1	5	10_MS1_M3588	GGCCCAGTACTGTTTAGAGTTTT	TAGTGAACGACCCTGTTCTGGT	TAGTGAACGACCCTGTTCTGGTTTAGTCAAAACGCCAAGGGCCTCTGCGCAAAATCTCCCACGTGGGCGCGGGCGCGCGCACGAAT[CCACTCGGGCTTGG]GCCGCCTGGACTTGAATTGGCCCAGTACTGTTTAGAGTTTT	141					3	0	0	NA
TTCAAGTTCACGGCGTTCCAGGC	TTCAAGTcCA-GGCGgcCCAaGC	4	1	5	10_MS1_M3589	ATTGGCCCAGTACTGTTTAGAGTT	ATAGTGAACGACCCTGTTCTGGT	ATAGTGAACGACCCTGTTCTGGTTTAGTCAAAACGCCGAGGGCCTCTGCGCAAAATCTCCCACGCGGGCGCGGGCGCGCGCACGAAT[CCACTCGGGCTTGG]GCCGCCTGGACTTGAATTGGCCCAGTACTGTTTAGAGTT	140					3	0	0	NA
TTCAAGTTCACGGCGTTCCAGGC	TTCAAGTTaACtGacTTCC-GGC	4	1	5	10_MS1_M3690	GAAGCTGATGAAACCCAAGC	ATCTGTAATCAAGGTCCCTTTTC	ATCTGTAATCAAGGTCCCTTTTCAGCCATTTTTTTCCCTTCAAGTTAACTGACT[TCCGGCCGGCCGGC]CGGTGAAGCTGATGAAACCCAAGC	92					3	0	0	NA
TTCAAGTTCACGGCGTTCCAGGC	TTCAAGTTCACcaCaTTCaAG-C	4	1	5	10_MS1_M3691	ATTGGGAGAGGATTTAATCGAG	TATGCTTCGAGATGCTAGAGTTG	TATGCTTCGAGATGCTAGAGTTGAGAATCTC[ATGAAATCGCTTGA]ATGTGGTGAACTTGAAATTGGGAGAGGATTTAATCGAG	83					2	0	0	NA
TTCAAGTTCACGGCGTTCCAG-GC	TTCAAGTTCACtGCaaTCtAGTGC	4	1	5	10_MS1_M1863	CGCTTATAAGAAACTCCAACAAT	ATTCCTAGTTTCAAGTTCACTGC	ATTCCTAGTTTCAAGTTCACTGCAATCT[AGTGCTTTCTTGAT]ATTCTCAAGTCTACCATTTTGAAGCATACCATGGCGCTTATAAGAAACTCCAACAAT	99					5	0	0	NA
TTCAAGTTCACGGCGTTCCAG-GC	TTCAAGTTCACtGCaaTCtAGTGC	4	1	5	10_MS1_M1864	CGCTTATAAGAAACTCCAACAAT	ATTCCTAGTTTCAAGTTCACTGC	ATTCCTAGTTTCAAGTTCACTGCAATCT[AGTGCTTTCTTGAT]ATTCTCAAGTCTACCATTTTGAAGCATACCATGGCGCTTATAAGAAACTCCAACAAT	99					5	0	0	NA
TTCAAGTTCACGGCGTTCCAGGC	TTCAAcTTCg-GGttTTCCAGGC	4	1	5	10_MS1_M3591	CCCGAAGTTGAAGAGTTTGG	GCACTGGACAGTCTGGTGGTA	GCACTGGACAGTCTGGTGGTACACCAGACAGTCCAGTGAATTATAGC[GGAGCTGCGCCTGG]AAAACCCGAAGTTGAAGAGTTTGG	85					0	NA	0	NA
TTCAAGTTCACG-GCGTTCCAGGC	TTCAAGTTCACGAGCcgTtCAGGt	4	1	5	10_MS1_M3694	GAACTTGAACCATGCCGCT	AACCACCCCTATCTCTGCCT	AACCACCCCTATCTCTGCCTGCGGCTCTTGGGATCCAGAACGATCCAGTCCCGCGC[CCGTGAACCTGAAC]GGCTCGTGAACTTGAACCATGCCGCT	96					5	0	0	NA
TTCAAGTTCA-CGGCGTTCCAGGC	TTCAAcTTCAACcGgGgTCCAGGC	4	1	5	10_MS1_M3697	AAGTTCAGCTGGAGTTGAGAAAG	CTCGGCTGAACTTTTCTTGG	CTCGGCTGAACTTTTCTTGGACCCCGGTTGAACCTCTCTGGACCCCGGTT[AAACCTGCCTGGAC]CCCGGTTGAAGTTGAAGTTCAGCTGGAGTTGAGAAAG	101					4	0	0	NA
TTCAAGTTCA-CGGCGTTCCAGGC	TTCAAGTTCAACcGgGgTCCAGaC	4	1	5	10_MS1_M3698	CTTGAAGTTCAGCTAGAGTTGAGAA	GTTGAACCTCTCTGGACCCC	GTTGAACCTCTCTGGACCCCGGTTGAACTTGCCCTGGATCCCGGTT[GAACCTGTCTGGAC]CCCGGTTGAACTTGAAGTTCAGCTAGAGTTGAGAA	95					4	0	0	NA
TTCAAGTT-CACGGCGTTCCAGGC	TTCAAGTTGCAgaGCGTTCCAGaa	4	1	5	10_MS1_M3704	AAGAGTGTACATCGTCTTGCTCA	ACCAGTGAGGCTTGCTACTCTT	ACCAGTGAGGCTTGCTACTCTTGCAGCCGAGCACTGCGGGATATGAAATTGGGAGTCGGCATCTGCGTGA[TATGAATTCTGGAA]CGCTCTGCAACTTGAAGAGTGTACATCGTCTTGCTCA	121					4	0	0	NA
TTCAAGTTCACGGCGTTCCAGGC	TTCAgcTTCA-GGttTTCCAGGC	4	1	5	10_MS1_M3705	TTTGAGGTCGATCCTCGCT	CCGGACAGTCTGGTGTTACAT	CCGGACAGTCTGGTGTTACATCGGACAGTCCGGTGAATTATAGC[GGAGCTGCGCCTGG]AAAACCTGAAGCTGAAGAGTTTGAGGTCGATCCTCGCT	96					0	NA	0	NA
TTCAAGTTCA-CGGCGTTCCAGGC	TTCAAcTTCAACtGgGgTCCAGGC	4	1	5	10_MS1_M3706	GAAAGTTCAGCTGGGGTATTTT	TTCAACTACAGCTGAGCTTTTCA	TTCAACTACAGCTGAGCTTTTCAGCTGAGCTGAACTTCAGATGAGTTGAACTTTCTCAACTCCAGCTGAATTTCAACTTCAACTGGG[GTCCAGGCAGGTTC]AACCGGGGTCCAGGGCAAGTTCAACCGGGGTCCAGAGAGGTTCAACCGGTGTCCTGGGAAAGTTCAGCTGGGGTATTTT	180					3	0	0	NA
TTCAAGTTCACGGCGTTCCAG-GC	TTCAAGTTttgGGCGgTCCAGTGC	4	1	5	10_MS1_M1872	CACTGATCGACTGACTGAGCAC	CGAGTCCTTGTGTGCTTCTTC	CGAGTCCTTGTGTGCTTCTTCAAGTTTTGGGCGGTCC[AGTGCAATATAAAC]CGTGTGGTGCACTGATCGACTGACTGAGCAC	82					2	0	0	NA
TTCAAGTTC-ACGGCGTTCCAGGC	TTCgAGTTCCACGtCGTcCCAGcC	4	1	5	10_MS1_M1877	GACGTGGAACTCGAACTCGT	GTCGGTGTAAGGGCACGA	GTCGGTGTAAGGGCACGAGCTTCCCGCCGGAGAAGAGCTCGTCGGCAGCCGAGAGCGC[TACCGCGGCGGCTG]GGACGACGTGGAACTCGAACTCGT	96					1	0	0	NA
TTCAAGTTCA-CGGCGTTCCAGGC	TTCAAcTTCAACtGgGgTCCAGGC	4	1	5	10_MS1_M1879	AAGTTCAGCTGGAGTTGAGAAAG	GTTGAACCTCTCTGGACCCC	GTTGAACCTCTCTGGACCCCGGTTGAACTTGCCCTGGACCCCG[GTTGAACCTGCCTG]GACCCCAGTTGAAGTTGAAGTTCAGCTGGAGTTGAGAAAG	97					4	0	0	NA
TTCAAGTTCA-CGGCGTTCCAGGC	TTCAAcTTCAACtGgGgTCCAGGC	4	1	5	10_MS1_M1880	GAAGTTCAGCTGGAGTTGAGAA	GACCCCGATTGAACCTCTCT	GACCCCGATTGAACCTCTCTGGACCCCGGTTGAACTTGCCCTGGACCCCG[GTTGAACCTGCCTG]GACCCCAGTTGAAGTTGAAGTTCAGCTGGAGTTGAGAA	102					4	0	0	NA
TTCAAGT-TCACGGCGTTCCAGGC	TTCAAGTATCAaGGgGTTtCAGcC	4	1	5	10_MS1_M1883	TTTGGGTACACTACCGGAATC	AGCTCATTTCCCTTTCAAGTATC	AGCTCATTTCCCTTTCAAGTATCAAGGGGTTT[CAGCCCCGTAAGGC]TTTGTTTGGGTACACTACCGGAATC	71					0	NA	0	NA
TTCAAGTTCACGGCGTTCCAGGC	TTCAAGTTCAgaGC-TTCCtGGa	4	1	5	10_MS1_M1768	TCTGAACTTGAATGAATCGGAA	ACATGGCTGTTTTGCTTATGTT	ACATGGCTGTTTTGCTTATGTTGAATTTCTGGAACAAGAAGCTGTCC[AGGAAGCTATCCAG]GAAGCTCTGAACTTGAATGAATCGGAA	88					3	0	0	NA
TTCAAGTTCACGGCGTTCCAGGC	TTCAAtgTCAgGGCGTTC-AGGt	4	1	5	10_MS1_M3607	CCCTGACATTGAAGTCCAAGTA	GGGTTAATTCAGCATAGTTCCA	GGGTTAATTCAGCATAGTTCCAGTGCATTCTCGTCCTCAGTGCTGCTCGTGCGCAAAAAGGACAATACCTGGCGTTTTTGCGTGGA[CTACCGGCACCTGA]ACGCCCTGACATTGAAGTCCAAGTA	125					4	0	0	NA
TTCAAGTTCACGGCGTTCCAGGC	TTCA-GTTCAgGGttTTCCAGGg	4	1	5	10_MS1_M3609	TTCTCTCACTTGGGCTTTATTG	AGACTTAGTCATGGGAGGGAAA	AGACTTAGTCATGGGAGGGAAATTGAGTGGCTTTTTTGCAAATAAGCCCAATTCACATCTTTTGACTTGCAAATCTTCAAATATGTGAACCATATGACTTGTGGTACCTTAACACCTTGGTTTTTGCACTTAGGTCCAAAAGTGTGCAAAATTTACATATACCCCCCTAGGGTTTCAGTTCAGGGTTTT[CCAGGGGTCTATTT]AAGGTTTTGGTACTTCTAGGGTTTGGATGCCACTTAGGTCCATTAATGGTTATATTTTATGACCATTTCTAATGAGTTTTTGAAGTTTTCTCTCACTTGGGCTTTATTG	312					0	NA	0	NA
TTCAAGTTCACGGCGTTCCAGGC	TTCAAccTCACGaCGTTC-AGaC	4	1	5	10_MS1_M3623	TGAAGACAGCAGGATGTCCATA	GATTGGTTGGTAGATGAGAGAGAA	GATTGGTTGGTAGATGAGAGAGAATTGAGAATGGCGCAG[TCGGCTGGGTCTGA]ACGTCGTGAGGTTGAAGACAGCAGGATGTCCATA	87					2	0	0	NA
TTCAAGTTCACGGCGTTCCAGGC	TTCAcGgTCACGGCGgTgCAG-C	4	1	5	10_MS1_M3641	CCGTGACCGTGAACAGCA	GCGCCTCTAGAAACCCTAGTC	GCGCCTCTAGAAACCCTAGTCTGCCTCGT[CTCCGGCAGCTGCA]CCGCCGTGACCGTGAACAGCA	64					3	0	0	NA
TTCAAGT-TCACGGCGTTCCAGGC	TTCAAGaATCACcGCGTTCCAGag	4	1	5	10_MS1_M1822	GGTGATTCTTGAATTATATATGAGC	TGATTGTCTTAACTCGAACAAATAG	TGATTGTCTTAACTCGAACAAATAGTAAAGCGTTAGAGT[AAATCAATTCTCTG]GAACGCGGTGATTCTTGAATTATATATGAGC	84					2	0	0	NA
TTCAAGTTCACGGCGTTCCAGGC	TTCAtGTTCACGaaGTTaC-GGC	4	1	5	10_MS1_M3658	GTGAACATGAAGACTTGGTCACTG	CTACATATGTCGTGTGATTGGAGA	CTACATATGTCGTGTGATTGGAGATCCTCAGCTGAGTATAATCGA[TTCGGATCGCCGTA]ACTTCGTGAACATGAAGACTTGGTCACTG	88					1	0	0	NA
TTCAAGTTCA-CGGCGTTCCAGGC	TTCAAcTTCAACtGgGgTCCAGGC	4	1	5	10_MS1_M3663	AAGTTCAGCTGGAGTTGAGAAAG	GTTGAACCTCTCTGGACCCC	GTTGAACCTCTCTGGACCCCGGTTGAACTTGCCCTGGACCCCGGTT[GAACCTGCCTGGAC]CCCAGTTGAAGTTGAAGTTCAGCTGGAGTTGAGAAAG	97					4	0	0	NA
TTCAAGTTCA-CGGCGTTCCAGGC	TTCAAcTTCAACtGgGgTCCAGGC	4	1	5	10_MS1_M3664	AAGTTCAGCTGGGGTATTTTCC	GCTACTTCAGCTGAGTTGAGCTTT	GCTACTTCAGCTGAGTTGAGCTTTCTCAACTCCAGCTGAACTTCAACTTCAACTGGG[GTCCAGGCAGGTTC]AACAGGGTTCCAGGGCAAGTTCAACCGGGGTCCAGAGAGGTTCAACCGGTGTCCAGGGAAAGTTCAGCTGGGGTATTTTCC	152					5	0	0	NA
TTCAAGTTCA-CGGCGTTCCAGGC	TTCAAcTTCAACtGgGgTCCAGGC	4	1	5	10_MS1_M3665	GTTCAGCTGGAGTTAAGAAAGCTC	ATATCCTGGCTGAACTTTCCCT	ATATCCTGGCTGAACTTTCCCTGGACACCGGTTGAACCTCTCTGGACCCCGGTTGAACTTGCCCTGGACCCCGGTT[GAACCTGCCTGGAC]CCCAGTTGAAGTTGAAGTTCAGCTGGAGTTAAGAAAGCTC	130					4	0	0	NA
TTCAAGTTCACGGCG-TTCCAGGC	TTCAcGTTCACGGCGATTaCAtGa	4	1	5	10_MS1_M1832	TGAACGTGAATTTCTGATCCTG	TCCGGTAGTTCTATGACTTCGAC	TCCGGTAGTTCTATGACTTCGACGAGTTTGAGGATTAGGCTAGCGACCTCCCCCAGTCAGCTGCCTGTGGTGGGTTTATTTACGTTGGCTACGTTTCGATTCTGTGTACTTTGATTTTATATTATATAAATGACTCTTGTCTTTAATATTAATACTTACACTTTATTGTTATTCGAAGCATTGTGCTATG[ATGAGTCATTCATG]TAATCGCCGTGAACGTGAATTTCTGATCCTG	235					0	NA	0	NA
TTCAAGTTCACGGCGTTCCAGGC	TTCAAGTTg-CGaCGTaCtAGGC	4	1	5	10_MS1_M1833	ACCCCGTCTGTCATTGACTATT	GTCTCTGCAGCTATTTTCTTTTCT	GTCTCTGCAGCTATTTTCTTTTCTGCAGTAATATTTTTCCCGGACATGGTGAAAACACGTCTTTAAACCGAAGCTAAAAAAGCTTGAAAATCAGGCGAGAGCTAGTAAGCAAGAGCTAAAAATTTGAGAAAATAACGCAAATGGCAGAAATGGCGTGTGCAATGCTACCGGTGTGGGTTCA[TATTTATACGCCTA]GTACGTCGCAACTTGAAGGACCCCGTCTGTCATTGACTATT	236					2	0	0	NA
TTCAAGTTCACGGCGTTCCAGGC	TTCAAGTTgACaG-GTcCCAGaC	4	1	5	10_MS1_M1842	GACCAAGTTGAAAATCATGGG	CATTTGAAACCTGTCAGTGATGT	CATTTGAAACCTGTCAGTGATGTTAGAAAAAGTCAAGCCCGGACGGTCCGCCAACCCA[GGGCGGACGGTCTG]GGACCTGTCAACTTGAAACGCCAGAGCATTGACCAAGTTGAAAATCATGGG	123					2	0	0	NA
TTCAAGTTCACGGCGTTCCAGGC	TTCAAGT-CACGGtGTTCgAccC	4	1	5	10_MS1_M1845	CTTATATTGTAGGCACACAAGGC	ATTTGCTGTCTCCCTTGTTTCT	ATTTGCTGTCTCCCTTGTTTCTTTGAT[TCAAAGTTTGGGTC]GAACACCGTGACTTGAAACACTTGTGAGATCTTATATTGTAGGCACACAAGGC	94					1	0	0	NA
TTCAAGTTCACGGCGTTCCAGGC	TTCAAtTTCA--GaGTTtCAGaC	4	2	6	10_MS1_M1888	GCATGGTTATTAAAACGACGAA	TGAATCTGTTGGAGAAGTTGCTA	TGAATCTGTTGGAGAAGTTGCTACTGCTTTTTGCTTGGATGATGATATGCTCCAGGTAGTAGGTACTGCATTACTGCTTGTAGCCTTGTATCAATATTTCAGTTCTGCTAAAGTGCTATATGCCTATATTGCCTTTCAGTCTGTTACTCAGTTTCAATTTCAGAGTTT[CAGACTTATATAAT]GCCTATTGCAGTATTGCTTATATATACATATATCATATCATATATACATATGTCCAGAAATATATAGGACGATTAGGGGACAACCAGAGGTCGACCGGGCATGGTTATTAAAACGACGAA	302					0	NA	0	NA
TTCAAGTTCACGGCGTTCCAGGC	TTCAAGTTaA--GCGTgCttGGC	4	2	6	10_MS1_M004	GGGGACGATATATGCTCCTAGA	ATGTCTAGCGGTGTGATATCCTG	ATGTCTAGCGGTGTGATATCCTGGCCCCTAGGATGGGATATCCTGGCCCAAGGCTTAATAGAATTAATAGAGTAATCATATCAACAAGGTGCATCTTCTTTTTCAGAAGCCTATCTCGAAAGAACCTTCAAGTTAAGCGTGC[TTGGCTTGGAGCAA]TTTGGGATGGGTGACCGACCAGGAAGTTTTCTCGGGTGCGCATGAGTGAGGAAAAAGTGCGCACAAAAGACTCGTGTTGGTCTGTGGGGACGATATATGCTCCTAGA	263					0	NA	0	NA
TTCAAGTTCACGGCGTTCCAGGC	TTCAAGTTaA--GCGTgCttGGC	4	2	6	10_MS1_M1889	GGTGTTGCAGGTGGTATCAGA	GATGATGATATCCTCTCTCAATGC	GATGATGATATCCTCTCTCAATGCTTAATAGAATTAATAGAGTATTCATACCAACAAGGTGCATCTTCTTTTTCGGAAGTCTATCTCGAAAGAACCTTCAAGTTAAGCGTGC[TTGGCTTGGAGCAA]TTTGGAATGGTGACCGACCGGAAAGTTTTCTCGGGTGCGCATGCAAAAGACTCGTGTTGGTCTGTGGGGACAATATATGATCCTAGAGAGCTGCCAGGAGTAAGTACCACCGGTCCAGGGATTGGACGGGGTGTTGCAGGTGGTATCAGA	276					0	NA	0	NA
TTCAAGTTCACGGCGTTCCAGGC	TTCAAtTTCAC--CaTTCaAGGt	4	2	6	10_MS1_M006	AATATGAAGATATTTATGCCTGAGC	CATAAGCTTGCTCTGTTGATTTG	CATAAGCTTGCTCTGTTGATTTGATTCAATTTCACCATTC[AAGGTTTCTTCGCT]ACGAATGATATTGAGTATCTCTGTAAAGTTTGAAGTATAATATGAAGATATTTATGCCTGAGC	117					2	0	0	NA
TTCAAGTTCACGGCGTTCCAGGC	TTCtcGTTCtCGGa--TCCAGGC	4	2	6	10_MS1_M007	GATAACGACGAGCCTCTGCTA	CCATGTCTACAACTTCTCTCCAAC	CCATGTCTACAACTTCTCTCCAACGCTTGACAGCAACT[GAGCCACCCGCCTG]GATCCGAGAACGAGAAGGATAACGACGAGCCTCTGCTA	90					4	0	0	NA
TTCAAGTTCACGGCGTTCCAGGC	TTCAAGTgCAaGGaaTT--AGGC	4	2	6	10_MS1_M008	AAGCACCTCCTTTTCCTCTTC	TATGAAACATCTCCTCATCCCTT	TATGAAACATCTCCTCATCCCTTCATCCTTGTCTTTGTGCGGACAAGACGC[AATGAAGTGGCCTA]ATTCCTTGCACTTGAAGCACCTCCTTTTCCTCTTC	100					4	0	0	NA
TTCAAGTTCACGGCGTTCCAGGC	TTCAcGTTCA--GCtTTgCAaGC	4	2	6	10_MS1_M1891	CTCGAAGACATATTCTAACCCTTTT	CTATGGCACGTTTTCGTGGT	CTATGGCACGTTTTCGTGGTGGTTTAAACCGCGAAATCCAGGATATACTTGATTATAAGGAATATTATGATATGACTACTTTA[TTTGAATATGCTTG]CAAAGCTGAACGTGAAGTGCAGGGACGCCGCTCGAAGACATATTCTAACCCTTTT	152					4	0	0	NA
TTCAAGTTCACGGCGTTCCAGGC	TTCAcGTTCA--GCtTTgCAaGC	4	2	6	10_MS1_M1892	AAGCAATATTCTAACCCTTTTGC	TAAACCGCGAAATCCAAGATA	TAAACCGCGAAATCCAAGATATACTTGATTATAAGGAATATTATGATATGACTACTTTA[TTTGAATATGCTTG]CAAAGCTGAACGTGAAGTGCAGGGACGCCGCTCGAAGCAATATTCTAACCCTTTTGC	130					4	0	0	NA
TTCAAGTTCACGGCGTTCCAGGC	TTCAcGTTCA--GCtTTgCAaGC	4	2	6	10_MS1_M009	AATCAAGTATATCCTGAATTTCCC	AGTTAGTATATTTCTTTGATCGTCGT	AGTTAGTATATTTCTTTGATCGTCGTCCCTGCACTTCACGTTCAGCTTTG[CAAGCATATTCAAA]CAATGTGGTTATATCAAAATAATCCTTATAATCAAGTATATCCTGAATTTCCC	117					5	0	0	NA
TTCAAGTTCACGGCGTTCCAGGC	TTCAcGTTCA--GCtTTgCAaGC	4	2	6	10_MS1_M1893	CTCGAAGACATATTCTAACCCTTT	TATGGCACGTTTTCGTGGT	TATGGCACGTTTTCGTGGTGGTTTAAACCGCGAAATCCAGGATATACTTGATTATAAGGAATATTATGATATGACTACTTTA[TTTGAATATGCTTG]CAAAGCTGAACGTGAAGTGCAGGGACGCCGCTCGAAGACATATTCTAACCCTTT	150					4	0	0	NA
TTCAAGTTCACGGCGTTCCAGGC	TTCAcGTTCA--GCtTTgCAaGC	4	2	6	10_MS1_M1894	AAGCAATATTCTAACCCTTTTGC	TAAACCGCGAAATCCAAGATA	TAAACCGCGAAATCCAAGATATACTTGATTATAAGGAATATTATGATATGACTACTTTA[TTTGAATATGCTTG]CAAAGCTGAACGTGAAGTGCAGGGACGCCGCTCGAAGCAATATTCTAACCCTTTTGC	130					4	0	0	NA
TTCAAGTTCACGGCGTTCCAGGC	TTCAcGTTCA--GCtTTgCAaGC	4	2	6	10_MS1_M1895	AAGCAATATTCTAACCCTTTTGC	TAAACCGCGAAATCCAAGATA	TAAACCGCGAAATCCAAGATATACTTGATTATAAGGAATATTATGATATGACTACTTTA[TTTGAATATGCTTG]CAAAGCTGAACGTGAAGTGCAGGGACGCCGCTCGAAGCAATATTCTAACCCTTTTGC	130					4	0	0	NA
TTCAAGTTCACGGCGTTCCAGGC	TTCAcGTTCA--GCtTTgCAaGC	4	2	6	10_MS1_M1896	AGTATATCTTGGATTTCGCGG	CTGCAAAAGGGTTAGAATATGG	CTGCAAAAGGGTTAGAATATGGCTTCGAGCGGCGTCCCTGCACTTCACGTTCAGCTTTG[CAAGCATATTCAAA]TAAAGTAGTCATATCATAATATTCCTTATAATCAAGTATATCTTGGATTTCGCGG	128					3	0	0	NA
TTCAAGTTCACGGCGTTCCAGGC	TTCAcGTTCA--GCtTTgCAaGC	4	2	6	10_MS1_M010	AATCAAGTATATCCTGAATTTCCC	AGTTAGTATATGTCTTTGATCGTCGT	AGTTAGTATATGTCTTTGATCGTCGTCCCTGCACTTCACGTTCAGCTTTG[CAAGCATATTCAAA]CAATGTGGTTATATCAAAATAATCCTTATAATCAAGTATATCCTGAATTTCCC	117					5	0	0	NA
TTCAAGTTCACGGCGTTCCAGGC	TTCAtGTTCA--GCtTTgCAaGC	4	2	6	10_MS1_M011	AATCAAGTATATCCTGAATTTCCC	AGTTAGTATATGTCTTTGATCGTCGT	AGTTAGTATATGTCTTTGATCGTCGTCCCTGCACTTCATGTTCAGCTTTG[CAAGCATATTCAAA]CAATGTGGTTATATCAAAATAATCCTTATAATCAAGTATATCCTGAATTTCCC	117					5	0	0	NA
TTCAAGTTCACGGCGTTCCAGGC	TTCAcGTTCA--GCtTTgCAaGC	4	2	6	10_MS1_M1897	AATCAAGTATATCCTGAATTTCCC	AGTTAGTATATGTCTTTGATCGTCGT	AGTTAGTATATGTCTTTGATCGTCGTCCCTGCACTTCACGTTCAGCTTTG[CAAGCATATTCAAA]CAATGTGGTTATATCAAAATAATCCTTATAATCAAGTATATCCTGAATTTCCC	117					4	0	0	NA
TTCAAGTTCACGGCGTTCCAGGC	TTCAcGTTCA--GCtTTgCAaGC	4	2	6	10_MS1_M012	AGTATATCTTGGATTTCGCGG	CTGCAAAAGGGTTAGAATATGG	CTGCAAAAGGGTTAGAATATGGCTTCGAGCGGCGTCCCTGCACTTCACGTTCAGCTTTG[CAAGCATATTCAAA]TAAAGTAGTCATATCATAATATTCCTTATAATCAAGTATATCTTGGATTTCGCGG	128					4	0	0	NA
TTCAAGTTCACGGCGTTCCAGGC	TTCAcGTTCA--GCtTTgCAaGC	4	2	6	10_MS1_M013	AGTATATCTTGGATTTCGCGG	CTGCAAAAGGGTTAGAATATGG	CTGCAAAAGGGTTAGAATATGGCTTCGAGCGGCGTCCCTGCACTTCACGTTCAGCTTTG[CAAGCATATTCAAA]TAAAGTAGTCATATCATAATATTCCTTATAATCAAGTATATCTTGGATTTCGCGG	128					4	0	0	NA
TTCAAGTTCACGGCGTTCCAGGC	TTCAcGTTCA--GCtTTgCAaGC	4	2	6	10_MS1_M1898	AATCAAGTATATCCTGAATTTCCC	AGTTAGTATATGTCTTTGATCGTCGT	AGTTAGTATATGTCTTTGATCGTCGTCCCTGCACTTCACGTTCAGCTTTG[CAAGCATATTCAAA]CAATGTGGTTATATCAAAATAATCCTTATAATCAAGTATATCCTGAATTTCCC	117					4	0	0	NA
TTCAAGTTCACGGCGTTCCAGGC	TTCAAtTTCACtt--TTCtAGGC	4	2	6	10_MS1_M014	TTCGTTCCTTAGTTCAATTACTTTC	CAGCTAATTGTTTTCGAAGGTCT	CAGCTAATTGTTTTCGAAGGTCTTCAATTTCACTTTTC[TAGGCCTCAGCTTG]AGCTTTGGAACTAGCCTCGTCTTCTTTTATTTTGCTCACCAATGAAATTAATATTTTATCTTTTTCAAGGCCTTCGTTCCTTAGTTCAATTACTTTC	149					2	0	0	NA
TTCAAGTTCACGGCGTTCCAGGC	TTCAAGTTaA--GCGTgCttGGC	4	2	6	10_MS1_M1899	AAGTGCTCACAAAAGACTCGTG	TTATGAATGACTTTGGAGCTTTT	TTATGAATGACTTTGGAGCTTTTTGTTTTTGTTCAAAGTTGGACTGCAATACTGTGATATCCTGGCCCCTGGGATGGTGATATCCTGGCCCAAGGCTTAATAGAATTAATAGAGTATCTATACCAACAAGGTGTATCTTCTTTTTCGGAAGCCTATCTCGAAAGAACCTTCAAGTTAAGCGTGC[TTGGCTTGGAGCAA]TTTGGGATGGGTGACCGATCGGGAACTTTTCTCGGGTACGCATGAGTGAGGACAAAGTGCTCACAAAAGACTCGTG	274					1	0	0	NA
TTCAAGTTCACGGCGTTCCAGGC	TTCAcGTTCA--GCtTTgCAaGC	4	2	6	10_MS1_M1900	AATCAAGTATATCCTGAATTTCCC	AGTTAGTATATGTCTTTGATCGTCGT	AGTTAGTATATGTCTTTGATCGTCGTCCCTGCACTTCACGTTCAGCTTTG[CAAGCATATTCAAA]CAATGTGGTTATATCAAAATAATCCTTATAATCAAGTATATCCTGAATTTCCC	117					4	0	0	NA
TTCAAGTTCACGGCGTTCCAGGC	TTCAcGTTCA--GCtTTgCAaGC	4	2	6	10_MS1_M1901	AGTATATCTTGGATTTCGCGG	CTGCAAAAGGGTTAGAATATGG	CTGCAAAAGGGTTAGAATATGGCTTCGAGCGGCGTCCCTGCACTTCACGTTCAGCTTTG[CAAGCATATTCAAA]TAAAGTAGTCATATCATAATATTCCTTATAATCAAGTATATCTTGGATTTCGCGG	128					3	0	0	NA
TTCAAGTTCACGGCGTTCCAGGC	TTCAcGTTCA--GCtTTgCAaGC	4	2	6	10_MS1_M1902	AATCAAGTATATCCTGAATTTCCC	AGTTAGTATATGTCTTTGATCGTCGT	AGTTAGTATATGTCTTTGATCGTCGTCCCTGCACTTCACGTTCAGCTTTG[CAAGCATATTCAAA]CAATGTGGTTATATCAAAATAATCCTTATAATCAAGTATATCCTGAATTTCCC	117					4	0	0	NA
TTCAAGTTCACGGCGTTCCAGGC	TTCAcGTTCA--GCtTTgCAaGC	4	2	6	10_MS1_M016	TAATCAAGTATATCCTGAATTTCCC	AGAGTTAGTATATGCCTTTGATCGT	AGAGTTAGTATATGCCTTTGATCGTCGTCCCTGCACTTCACGTTCAGCTTTG[CAAGCATATTCAAA]CAATGTGGTTATATCAAAATAATCCTTATAATCAAGTATATCCTGAATTTCCC	119					5	0	0	NA
TTCAAGTTCACGGCGTTCCAGGC	TTCAcGTTCA--GCtTTgCAaGC	4	2	6	10_MS1_M017	AATCAAGTATATCCTGAATTTCCC	AGTTAGTATATGTCTTTGATCGTCGT	AGTTAGTATATGTCTTTGATCGTCGTCCCTGCACTTCACGTTCAGCTTTG[CAAGCATATTCAAA]CAATGTGGTTATATCAAAATAATCCTTATAATCAAGTATATCCTGAATTTCCC	117					4	0	0	NA
TTCAAGTTCACGGCGTTCCAGGC	TTCAcGTTCA--GCtTTgCAaGC	4	2	6	10_MS1_M018	AATCAAGTATATCCTGAATTTCCC	AGTTAGTATATGTCTTTGATCGTCGT	AGTTAGTATATGTCTTTGATCGTCGTCCCTGCACTTCACGTTCAGCTTTG[CAAGCATATTCAAA]CAATGTGGTTATATCAAAATAATCCTTATAATCAAGTATATCCTGAATTTCCC	117					4	0	0	NA
TTCAAGTTCACGGCGTTCCAGGC	TTCAcGTTCA--GCtTTgCAaGC	4	2	6	10_MS1_M019	AAGCAATATTCTAACCCTTTTGC	TAAACCGCGAAATCCAAGATA	TAAACCGCGAAATCCAAGATATACTTGATTATAAGGAATATTATGATATGACTACTTTA[TTTGAATATGCTTG]CAAAGCTGAACGTGAAGTGCAGGGACGCCGCTCGAAGCAATATTCTAACCCTTTTGC	130					4	0	0	NA
TTCAAGTTCACGGCGTTCCAGGC	TTCAcGTTCA--GCtTTgCAaGC	4	2	6	10_MS1_M020	GAGGTCCGATACACAGCTCAAT	AACAGGGAAATTCAGGATATACA	AACAGGGAAATTCAGGATATACATGATTATAAGGATTATTTTGATTCCACATTG[TTTGAATATGCTTG]CAAAGCTGAACGTGAAGTGCAGGGACGACGATCAAAGGCATATACTAACTCTTTTGCAGGCCGAGGTCCGATACACAGCTCAAT	152					4	0	0	NA
TTCAAGTTCACGGCGTTCCAGGC	TTCAcGTTCA--GCtTTgCAaGC	4	2	6	10_MS1_M021	AATCAAGTATATCCTGAATTTCCC	AGTTAGTATATGTCTTTGATCGTCGT	AGTTAGTATATGTCTTTGATCGTCGTCCCTGCACTTCACGTTCAGCTTTG[CAAGCATATTCAAA]CAATGTGGTTATATCAAAATAATCCTTATAATCAAGTATATCCTGAATTTCCC	117					5	0	0	NA
TTCAAGTTCACGGCGTTCCAGGC	TTCAcGTTCA--GCtTTgCAaGC	4	2	6	10_MS1_M022	AATCAAGTATATCCTGAATTTCCC	AGTTAGTATATGTCTTTGATCGTCGT	AGTTAGTATATGTCTTTGATCGTCGTCCCTGCACTTCACGTTCAGCTTTG[CAAGCATATTCAAA]CAATGTGGTTATATCAAAATAATCCTTATAATCAAGTATATCCTGAATTTCCC	117					5	0	0	NA
TTCAAGTTCACGGCGTTCCAGGC	TTCAcGTTCA--GCtTTgCAaGC	4	2	6	10_MS1_M023	AGTATATCTTGGATTTCGCGG	CTGCAAAAGGGTTAGAATATGG	CTGCAAAAGGGTTAGAATATGGCTTCGAGCGGCGTCCCTGCACTTCACGTTCAGCTTTG[CAAGCATATTCAAA]TAAAGTAGTCATATCATAATATTCCTTATAATCAAGTATATCTTGGATTTCGCGG	128					2	0	0	NA
TTCAAGTTCACGGCGTTCCAGGC	TTCAcGTTCA--GCtTTgCAaGC	4	2	6	10_MS1_M024	ATATCCTGGATTTCGCGGT	CTGCAAAAGGGTTAGAATATGG	CTGCAAAAGGGTTAGAATATGGCTTCGAGCGGCGTCCCTGCACTTCACGTTCAGCTTTG[CAAGCATATTCAAA]TAAAGTAGTCATATCATAATATTCCTTATAATCAAGTATATCCTGGATTTCGCGGT	129					3	0	0	NA
TTCAAGTTCACGGCGTTCCAGGC	TTCAcGTTCA--GCtTTgCAaGC	4	2	6	10_MS1_M025	GGACGACGATCAAAGACATATACTA	TTTTGTGGTGGTTTGAACAGG	TTTTGTGGTGGTTTGAACAGGGAAATTCAGGATATACTTGATTATAAGGATTATTTTGATATAACCACATTG[TTTGAATATGCTTG]CAAAGCTGAACGTGAAGTGCAGGGACGACGATCAAAGACATATACTA	133					5	0	0	NA
TTCAAGTTCACGGCGTTCCAGGC	TTCAcGTTCA--GCtTTgCAaGC	4	2	6	10_MS1_M1903	AATCAAGTATATCCTGAATTTCCC	AGTTAGTATATGTCTTTGATCGTCGT	AGTTAGTATATGTCTTTGATCGTCGTCCCTGCACTTCACGTTCAGCTTTG[CAAGCATATTCAAA]CAAAGTGGTTATATCAAAATAATCCTTATAATCAAGTATATCCTGAATTTCCC	117					4	0	0	NA
TTCAAGTTCACGGCGTTCCAGGC	TTCAcGTTCA--GCtTTgCAaGC	4	2	6	10_MS1_M1904	AAGTATATCCTAGATTTCGCGGT	TCGTCCTACAAAAGGGTTAGAAT	TCGTCCTACAAAAGGGTTAGAATATGTCTTCGAGCGGCGTCCCTGCACTTCACGTTCAGCTTTG[CAAGCATATTCAAA]TAAAGTAGTCATATCATAATATTCCTTATAATCAAGTATATCCTAGATTTCGCGGT	134					3	0	0	NA
TTCAAGTTCACGGCGTTCCAGGC	TTCAcGTTCA--GCtTTgCAaGC	4	2	6	10_MS1_M026	AATCAAGTATATCCTGAATTTCCC	AGTTAGTATATGTCTTTGATCGTCGT	AGTTAGTATATGTCTTTGATCGTCGTCCCTGCACTTCACGTTCAGCTTTG[CAAGCATATTCAAA]TAATGTGGTTATATCAAAATAATCCTTATAATCAAGTATATCCTGAATTTCCC	117					5	0	0	NA
TTCAAGTTCACGGCGTTCCAGGC	TTCAcGTTCA--GCtTTgCAaGC	4	2	6	10_MS1_M027	AAGACATATACTAACTCTTTTGCAGG	GTTTTCGTGGTGGTTTGAATAG	GTTTTCGTGGTGGTTTGAATAGGGAAATTCAGGATATACTTGATTATAAGGATTATTTTGATATAACCACATTG[TTTGAATATGCTTG]CAAAGCTGAACGTGAAGTGCAGGGACGACGATCAAAGACATATACTAACTCTTTTGCAGG	148					5	0	0	NA
TTCAAGTTCACGGCGTTCCAGGC	TTCAcGTTCA--GCtTTgCAaGC	4	2	6	10_MS1_M1905	CTCGAAGCCATATTCTAACCCT	GCACATTTTCGTGGTGGTTT	GCACATTTTCGTGGTGGTTTAAACCGCGAAATCCAGGATATACTTGATTATAAGGAATATTATGATATGACTACTTTA[TTTGAATATGCTTG]CAAAGCTGAACGTGAAGTGCAGGGACGCCGCTCGAAGCCATATTCTAACCCT	144					2	0	0	NA
TTCAAGTTCACGGCGTTCCAGGC	TTCAcGTTCA--GCtTTgCAaGC	4	2	6	10_MS1_M028	AGTATATCTTGGATTTCGCGG	CTGCAAAAGGGTTAGAATATGG	CTGCAAAAGGGTTAGAATATGGCTTCGAGCGGCGTCCCTGTACTTCACGTTCAGCTTTG[CAAGCATATTCAAA]TAAAGTAGTCATATCATAATATTCCTTATAATCAAGTATATCTTGGATTTCGCGG	128					3	0	0	NA
TTCAAGTTCACGGCGTTCCAGGC	TTCAcGTTCA--GCtTTgCAaGC	4	2	6	10_MS1_M029	AATCAAGTATATCCTGAATTTCCC	AGTTAGTATATGTCTTTGATCGTCGT	AGTTAGTATATGTCTTTGATCGTCGTCCCTGCACTTCACGTTCAGCTTTG[CAAGCATATTCAAA]CAATGTGGTTATATCAAAATAATCCTTATAATCAAGTATATCCTGAATTTCCC	117					4	0	0	NA
TTCAAGTTCACGGCGTTCCAGGC	TTCAcGTTCA--GCtTTgCAaGC	4	2	6	10_MS1_M1906	CTCGAAGCCATATTCTAACCCT	GCACATTTTCGTGGTGGTTT	GCACATTTTCGTGGTGGTTTAAACCGCGAAATCCAGGATATACTTGATTATAAGGAATATTATGATATGACTACTTTA[TTTGAATATGCTTG]CAAAGCTGAACGTGAAGTGCAGGGACGCCGCTCGAAGCCATATTCTAACCCT	144					4	0	0	NA
TTCAAGTTCACGGCGTTCCAGGC	TTCAcGTTCA--GCtTTgCAaGC	4	2	6	10_MS1_M1907	AATCAAGTATATCCTGAATTTCCC	AGTTAGTATATGTCTTTGATCGTCGT	AGTTAGTATATGTCTTTGATCGTCGTCCCTGCACTTCACGTTCAGCTTTG[CAAGCATATTCAAA]CAATGTGGTTATATCAAAATAATCCTTATAATCAAGTATATCCTGAATTTCCC	117					4	0	0	NA
TTCAAGTTCACGGCGTTCCAGGC	TTCAcGTTCA--GCtTTgCAaGC	4	2	6	10_MS1_M1908	AAGCAATATTCTAACCCTTTTGC	TAAACCGCGAAATCCAAGATA	TAAACCGCGAAATCCAAGATATACTTGATTATAAGGAATATTATGATATGACTACTTTA[TTTGAATATGCTTG]CAAAGCTGAACGTGAAGTGCAGGGACGCCGCTCGAAGCAATATTCTAACCCTTTTGC	130					4	0	0	NA
TTCAAGTTCACGGCGTTCCAGGC	TTCAcGTTCA--GCtTTgCAaGC	4	2	6	10_MS1_M1909	AATCAAGTATATCCTGAATTTCCC	AGTTAGTATATGTCTTTGATCGTCGT	AGTTAGTATATGTCTTTGATCGTCGTCCCTGTACTTCACGTTCAGCTTTG[CAAGCATATTCAAA]CAATGTGGTTATATCAAAATAATCCTTATAATCAAGTATATCCTGAATTTCCC	117					5	0	0	NA
TTCAAGTTCACGGCGTTCCAGGC	TTCAcGTTCA--GCtTTgCAaGC	4	2	6	10_MS1_M030	AAGCAATATTCTAACCCTTTTGC	TAAACCGCGAAATCCAAGATA	TAAACCGCGAAATCCAAGATATACTTGATTATAAGGAATATTATGATATGACTACTTTA[TTTGAATATGCTTG]CAAAGCTGAACGTGAAGTGCAGGGACGCCGCTCGAAGCAATATTCTAACCCTTTTGC	130					4	0	0	NA
TTCAAGTTCACGGCGTTCCAGGC	TTCAcGTTCA--GCtTTgCAaGC	4	2	6	10_MS1_M1910	AATCAAGTATATCCTGAATTTCCC	AGTTAGTATATGTCTTTGATCGTCGT	AGTTAGTATATGTCTTTGATCGTCGTCCCTGCACTTCACGTTCAGCTTTG[CAAGCATATTCAAA]CAATGTGGTTATATCAAAATAATCCTTATAATCAAGTATATCCTGAATTTCCC	117					4	0	0	NA
TTCAAGTTCACGGCGTTCCAGGC	TTCAcGTTCA--GCtTTgCAaGC	4	2	6	10_MS1_M1911	AATCAAGTATATCCTGAATTTCCC	AGTTAGTATATGTCTTTGATCGTCGT	AGTTAGTATATGTCTTTGATCGTCGTCCCTGCACTTCACGTTCAGCTTTG[CAAGCATATTCAAA]CAATGTGGTTATATCAAAATAATCCTTATAATCAAGTATATCCTGAATTTCCC	117					4	0	0	NA
TTCAAGTTCACGGCGTTCCAGGC	TTCAcGTTCA--GCtTTgCAaGC	4	2	6	10_MS1_M1912	CAAAGACATATACTAACTCTCTTGCAG	GTGGTGGTTTGAACAGGGAA	GTGGTGGTTTGAACAGGGAAATTCAGAATATACTTGATTATAAGGATTATTTTGATATAACCACATTA[TTTGAATATGCTTG]CAAAGCTGAACGTGAAGTGCAGGGACGACGATCAAAGACATATACTAACTCTCTTGCAG	141					3	0	0	NA
TTCAAGTTCACGGCGTTCCAGGC	TTCAcGTTCA--GCtTTgCAaGC	4	2	6	10_MS1_M031	AATCAAGTATATCCTGAATTTCCC	AGTTAGTATATGTCTTTGATCGTCGT	AGTTAGTATATGTCTTTGATCGTCGTCCCTGCACTTCACGTTCAGCTTTG[CAAGCATATTCAAA]CAATGTGGTTATATCAAAATAATCCTTATAATCAAGTATATCCTGAATTTCCC	117					4	0	0	NA
TTCAAGTTCACGGCGTTCCAGGC	TTCAcGTTCA--GCtTTgCAaGC	4	2	6	10_MS1_M032	AGTATATCTTGGATTTCGCGG	CTGCAAAAGGGTTAGAATATGG	CTGCAAAAGGGTTAGAATATGGCTTCGAGCGGCGTCCCTGCACTTCACGTTCAGCTTTG[CAAGCATATTCAAA]TAAAGTAGTCATATCATAATATTCCTTATAATCAAGTATATCTTGGATTTCGCGG	128					3	0	0	NA
TTCAAGTTCACGGCGTTCCAGGC	TTCAcGTTCA--GCtTTgCAaGC	4	2	6	10_MS1_M033	AAGTATATCCTGAATTTTCCTGTTC	AGTTAGTATATGTCTTTGATCGTCGT	AGTTAGTATATGTCTTTGATCGTCGTCCCTGCACTTCACGTTCAGCTTTG[CAAGCATATTCAAA]CAATGTGGTTATATCAAAATAATCCTTATAATCAAGTATATCCTGAATTTTCCTGTTC	122					5	0	0	NA
TTCAAGTTCACGGCGTTCCAGGC	TTCAcGTTCA--GCtTTgCAaGC	4	2	6	10_MS1_M034	AATCAAGTATATCCTGAATTTCCC	AGTTAGTATATGTCTTTGATCGTCGT	AGTTAGTATATGTCTTTGATCGTCGTCCCTGCACTTCACGTTCAGCTTTG[CAAGCATATTCAAA]CAATGTGGTTATATCAAAATAATTCTTATAATCAAGTATATCCTGAATTTCCC	117					5	0	0	NA
TTCAAGTTCACGGCGTTCCAGGC	TTCAcGTTCA--GCtTTgCAaGC	4	2	6	10_MS1_M1913	ATCAAGTATATCTTGGATTTTGCG	CAAAAGGGTTAGAATATGGCTTC	CAAAAGGGTTAGAATATGGCTTCGAGCGGCGTCCCTGCACTTCACGTTCAGCTTTG[CAAGCATATTCAAA]TAAAGTAGTCATATCATAATATTCCTTATAATCAAGTATATCTTGGATTTTGCG	124					2	0	0	NA
TTCAAGTTCACGGCGTTCCAGGC	TTCAAGTTCACGGttTTgCt--C	4	2	6	10_MS1_M035	CGTGAACTTGAAGATGTGTATTAAG	CAAGAATCTATCAGTTCGCCTT	CAAGAATCTATCAGTTCGCCTTTTTGACTC[TTTCGCCGCGAGCA]AAACCGTGAACTTGAAGATGTGTATTAAG	73					4	0	0	NA
TTCAAGTTCACGGCGTTCCAGGC	TTCAcGTTCA--GCtTTgCAaGC	4	2	6	10_MS1_M1914	AATCAAGTATATCCTGAATTTCCC	AGTTAGTATATGTCTTTGATCGTCGT	AGTTAGTATATGTCTTTGATCGTCGTCCCTGCACTTCACGTTCAGCTTTG[CAAGCATATTCAAA]CAATGTGGTTATATCAAAATAATCCTTATAATCAAGTATATCCTGAATTTCCC	117					4	0	0	NA
TTCAAGTTCACGGCGTTCCAGGC	TTCAcGTTCA--GCtTTgCAaGC	4	2	6	10_MS1_M1917	TAATCAAGTATATCCTGAATTTCCC	AATTAGTATATGTCTTTGATCGTCGT	AATTAGTATATGTCTTTGATCGTCGTCCCTGCACTTCACGTTCAGCTTTG[CAAGCATATTCAAA]CAATGTGGTTATATCAAAATAATCCTTATAATCAAGTATATCCTGAATTTCCC	117					5	0	0	NA
TTCAAGTTCACGGCGTTCCAGGC	TTCAcGTTCA--GCtTTgCAaGC	4	2	6	10_MS1_M036	AATCAAGTATATCCTGAATTTCCC	AGTTAGTATATGTCTTTGATCGTCGT	AGTTAGTATATGTCTTTGATCGTCGTCCCTGCACTTCACGTTCAGCTTTG[CAAGCATATTCAAA]CAATGTGGTTATATCAAAATAATCCTTATAATCAAGTATATCCTGAATTTCCC	117					4	0	0	NA
TTCAAGTTCACGGCGTTCCAGGC	TTCAcGTTCA--GCtTTgCAaGC	4	2	6	10_MS1_M037	AATCAAGTATATCCTGAATTTCCC	AGTTAGTATATGTCTTTGATCGTCGT	AGTTAGTATATGTCTTTGATCGTCGTCCCTGCACTTCACGTTCAGCTTTG[CAAGCATATTCAAA]CAATGTGGTTATATCAAAATAATCCTTATAATCAAGTATATCCTGAATTTCCC	117					5	0	0	NA
TTCAAGTTCACGGCGTTCCAGGC	TTCAcGTTCA--GCtTTgCAcGC	4	2	6	10_MS1_M1918	AAGACATATACTAACTCTTTTGCAGG	GTTTTCGTGGTGGTTTGAATAG	GTTTTCGTGGTGGTTTGAATAGGGAAATTCAGGATATACTTGATTATAAGGATTATTTTGATATAACCACATTG[TTTGAATATGCGTG]CAAAGCTGAACGTGAAGTGCAGGGACGACGATCAAAGACATATACTAACTCTTTTGCAGG	148					4	0	0	NA
TTCAAGTTCACGGCGTTCCAGGC	TTCAcGTTCA--GCtTTgCAaGC	4	2	6	10_MS1_M038	AATCAAGTATATCCTGAATTTCCC	AGTTAGTATATGTCTTTGATCGTCGT	AGTTAGTATATGTCTTTGATCGTCGTCCCTGCACTTCACGTTCAGCTTTG[CAAGCATATTCAAA]CAATGTGGTTATATCAAAATAATCCTTATAATCAAGTATATCCTGAATTTCCC	117					5	0	0	NA
TTCAAGTTCACGGCGTTCCAGGC	TTCAcGTTCA--GCtTTgCAaGC	4	2	6	10_MS1_M039	AATCAAGTATATCCTGAATTTCCC	AGTTAGTATATGTCTTTGATCGTCGT	AGTTAGTATATGTCTTTGATCGTCGTCCCTGCACTTCACGTTCAGCTTTG[CAAGCATATTCAAA]CAATGTGGTTATATCAAAATAATCCTTATAATCAAGTATATCCTGAATTTCCC	117					4	0	0	NA
TTCAAGTTCACGGCGTTCCAGGC	TTCAcGTTCA--GCtTTgCAaGC	4	2	6	10_MS1_M1919	AAGCAATATTCTAACCCTTTTGC	TAAACCGCGAAATCCAAGATA	TAAACCGCGAAATCCAAGATATACTTGATTATAAGGAATATTATGATATGACTACTTTA[TTTGAATATGCTTG]CAAAGCTGAACGTGAAGTGCAGGGACGCCGCTCGAAGCAATATTCTAACCCTTTTGC	130					4	0	0	NA
TTCAAGTTCACGGCGTTCCAGGC	TTCAcGTTCA--GCtTTgCAaGC	4	2	6	10_MS1_M1920	AAGACATATACTAACTCTTTTGCAGG	GTTTTCGTGGTGGTTTGAATAG	GTTTTCGTGGTGGTTTGAATAGGGAAATTCAGGATATACTTGATTATAAGGATTATTTTGATATAACCACATTG[TTTGAATATGCTTG]CAAAGCTGAACGTGAAGTGCAGGGACGACGATCAAAGACATATACTAACTCTTTTGCAGG	148					5	0	0	NA
TTCAAGTTCACGGCGTTCCAGGC	TTCAcGTTCA--GCtTTgCAaGC	4	2	6	10_MS1_M040	AATCAAGTATATCCTGAATTTCCC	AGTTAGTATATGTCTTTGATCGTCGT	AGTTAGTATATGTCTTTGATCGTCGTCCCTGCACTTCACGTTCAGCTTTG[CAAGCATATTCAAA]CAATGTGGTTATATCAAAATAATCCTTATAATCAAGTATATCCTGAATTTCCC	117					4	0	0	NA
TTCAAGTTCACGGCGTTCCAGGC	TTCAcGTTCA--GCtTTgCAaGC	4	2	6	10_MS1_M1921	AATCAAGTATATCCTGAATTTCCC	AGTTAGTATATGTCTTTGATCGTCGT	AGTTAGTATATGTCTTTGATCGTCGTCCCTGCACTTCACGTTCAGCTTTG[CAAGCATATTCAAA]CAATGTGGTTATATCAAAATAATCCTTATAATCAAGTATATCCTGAATTTCCC	117					5	0	0	NA
TTCAAGTTCACGGCGTTCCAGGC	TTCAcGTTCA--GCtTTgCAaGC	4	2	6	10_MS1_M1922	AAGACATATACTAACTCTTTTGCAGG	GTGGTGGTTTGAACAGGGAA	GTGGTGGTTTGAACAGGGAAATTCAATATATACTTGATTATAAGGATTATTTTGATATAACCACATTG[TTTGAATATGCTTG]CAAAGCTGAACGTGAAGTGCAGGGACGACGATCAAAGACATATACTAACTCTTTTGCAGG	142					3	0	0	NA
TTCAAGTTCACGGCGTTCCAGGC	TTCAcGTTCA--GCtTTgCAaGC	4	2	6	10_MS1_M1923	ACGAAGCATACTGATGAAGCTG	TCGGTCTGCAAAAGAGTTAGTAT	TCGGTCTGCAAAAGAGTTAGTATATGTCTTTGATCGTCGTCCTTGCACTTCACGTTCAGCTTTG[CAAGCATATTCAAA]CAATGTTGTTATATCAAAATAATCCTTATAATCAAGTATATCCTGAATTTCCCTGTTCAAACCACCATGAAAACGCGCCATAGCAGCGTCATCTGACTCAACCAAACCACAACGAAGCATACTGATGAAGCTG	211					5	0	0	NA
TTCAAGTTCACGGCGTTCCAGGC	TTCAcGTTCA--GCtTTgCAaGC	4	2	6	10_MS1_M041	AAGACATATACTAACTCTTTTGCAGG	GTGGTGGTTTGAAAGGGAAA	GTGGTGGTTTGAAAGGGAAATTCAGGATATACTTGATTATAAGGATTATTTTGATATAACAACATTA[TTTGAATATGCTTG]CAAAGCTGAACGTGAAGTGCAGGGACGACGATCAAAGACATATACTAACTCTTTTGCAGG	141					5	0	0	NA
TTCAAGTTCACGGCGTTCCAGGC	TTCAcGTTCA--GCtTTgCAaGC	4	2	6	10_MS1_M042	AATCAAGTATATCCTGAATTTCCC	AGTTAGTATATGTCTTTGATCGTCGT	AGTTAGTATATGTCTTTGATCGTCGTCCCTGCACTTCACGTTCAGCTTTG[CAAGCATATTCAAA]CAATGTGGTTATATCAAAATAATCCTTATAATCAAGTATATCCTGAATTTCCC	117					5	0	0	NA
TTCAAGTTCACGGCGTTCCAGGC	TTCAcGTTCA--GCtTTgCAaGC	4	2	6	10_MS1_M043	AATCAAGTATATCCTGAATTTCCC	AGTTAGTATATGTCTTTGATCGTCGT	AGTTAGTATATGTCTTTGATCGTCGTCCCTGCACTTCACGTTCAGCTTTG[CAAGCATATTCAAA]CAATGTGGTTATATCAAAATAATCCTTATAATCAAGTATATCCTGAATTTCCC	117					4	0	0	NA
TTCAAGTTCACGGCGTTCCAGGC	TTCAcGTTCA--GCtTTgCAaGC	4	2	6	10_MS1_M044	AATCAAGTATATCCTGAATTTCCC	AGTTAGTATATGTCTTTGATCGTCGT	AGTTAGTATATGTCTTTGATCGTCGTCCCTGCACTTCACGTTCAGCTTTG[CAAGCATATTCAAA]CAATGTGGTTATATCAAAATAATCCTTATAATCAAGTATATCCTGAATTTCCC	117					4	0	0	NA
TTCAAGTTCACGGCGTTCCAGGC	TTCAcGTTCA--GCtTTgCAaGC	4	2	6	10_MS1_M045	AATCAAGTATATCCTGAATTTCCC	AGTTAGTATATGTCTTTGATCGTCGT	AGTTAGTATATGTCTTTGATCGTCGTCCCTGCACTTCACGTTCAGCTTTG[CAAGCATATTCAAA]CAATGTGGTTATATCAAAATAATCCTTATAATCAAGTATATCCTGAATTTCCC	117					4	0	0	NA
TTCAAGTTCACGGCGTTCCAGGC	TTCAcGTTCA--GCtTTgCAaGC	4	2	6	10_MS1_M046	AATCAAGTATATCCTGAATTTCCC	AGTTAGTATATGTCTTTGATCGTCGT	AGTTAGTATATGTCTTTGATCGTCGTCCCTGCACTTCACGTTCAGCTTTG[CAAGCATATTCAAA]CAATGTGGTTATATCAAAATAATCCTTATAATCAAGTATATCCTGAATTTCCC	117					4	0	0	NA
TTCAAGTTCACGGCGTTCCAGGC	TTCAcGTTCA--GCtTTgCAaGC	4	2	6	10_MS1_M047	AATCAAGTATATCCTGAATTTCCC	AGTTAGTATATGTCTTTGATCGTCGT	AGTTAGTATATGTCTTTGATCGTCGTCCCTGCACTTCACGTTCAGCTTTG[CAAGCATATTCAAA]CAATGTGGTTATATCAAAATAATCCTTATAATCAAGTATATCCTGAATTTCCC	117					5	0	0	NA
TTCAAGTTCACGGCGTTCCAGGC	TTCAcGTTCA--GCtTTgCAaGC	4	2	6	10_MS1_M1924	AATCAAGTATATCCTGAATTTCCC	AGTTAGTATATGTCTTTGATCGTCGT	AGTTAGTATATGTCTTTGATCGTCGTCCCTGCACTTCACGTTCAGCTTTG[CAAGCATATTCAAA]CAATGTGGTTATATCAAAATAATCCTTATAATCAAGTATATCCTGAATTTCCC	117					5	0	0	NA
TTCAAGTTCACGGCGTTCCAGGC	TTCAcGTTCA--GCtTTgCAaGC	4	2	6	10_MS1_M048	AATCAAGTATATCCTGAATTTCCC	AGTTAGTATATGTCTTTGATCGTCGT	AGTTAGTATATGTCTTTGATCGTCGTCCCTGCACTTCACGTTCAGCTTTG[CAAGCATATTCAAA]CAATGTGGTTATATCAAAATAATCCTTATAATCAAGTATATCCTGAATTTCCC	117					4	0	0	NA
TTCAAGTTCACGGCGTTCCAGGC	TTCAcGTTCA--GCtTTgCAaGC	4	2	6	10_MS1_M1925	AATCAAGTATATCCTGAATTTCCC	AGTTAGTATATGTCTTTGATCGTCGT	AGTTAGTATATGTCTTTGATCGTCGTCCCTGCACTTCACGTTCAGCTTTG[CAAGCATATTCAAA]CAATGTGGTTATATCAAAATAATCCTTATAATCAAGTATATCCTGAATTTCCC	117					4	0	0	NA
TTCAAGTTCACGGCGTTCCAGGC	TTCAcGTTCA--GCtTTgCAaGC	4	2	6	10_MS1_M049	AATCAAGTATATCCTGAATTTCCC	AGTTAGTATATGTCTTTGATCGTCGT	AGTTAGTATATGTCTTTGATCGTCGTCCCTGCACTTCACGTTCAGCTTTG[CAAGCATATTCAAA]CAATGTGGTTATATCAAAATAATCCTTATAATCAAGTATATCCTGAATTTCCC	117					5	0	0	NA
TTCAAGTTCACGGCGTTCCAGGC	TTCAcGTTCA--GCtTTgCAaGC	4	2	6	10_MS1_M1927	AGTATATCTTGGATTTCGCGG	CTGCAAAAGGGTTAGAATATGG	CTGCAAAAGGGTTAGAATATGGCTTCGAGCGGCGTCCCTGCACTTCACGTTCAGCTTTG[CAAGCATATTCAAA]TAAAGTAGTCATATCATAATATTCCTTATAATCAAGTATATCTTGGATTTCGCGG	128					4	0	0	NA
TTCAAGTTCACGGCGTTCCAGGC	TTCAcGTTCA--GCtTTgCAaGC	4	2	6	10_MS1_M1928	AATCAAGTATATCCTGAATTTCCC	AGTTAGTATATGTCTTTGATCGTCGT	AGTTAGTATATGTCTTTGATCGTCGTCCCTGCACTTCACGTTCAGCTTTG[CAAGCATATTCAAA]CAATGTGGTTATATCAAAATAATCCTTATAATCAAGTATATCCTGAATTTCCC	117					5	0	0	NA
TTCAAGTTCACGGCGTTCCAGGC	TTCAcGTTCA--GCtTTgCAaGC	4	2	6	10_MS1_M1929	AATCAAGTATATCCTGAATTTCCC	AGTTAGTATATGTCTTTGATCGTCGT	AGTTAGTATATGTCTTTGATCGTCGTCCCTGCACTTCACGTTCAGCTTTG[CAAGCATATTCAAA]CAATGTGGTTATATCAAAATAATCCTTATAATCAAGTATATCCTGAATTTCCC	117					4	0	0	NA
TTCAAGTTCACGGCGTTCCAGGC	TTCAcGTTCA--GCtTTgCAaGC	4	2	6	10_MS1_M1930	AATCAAGTATATCCTGAATTTCCC	AGTTAGTATATGTCTTTGATCGTCGT	AGTTAGTATATGTCTTTGATCGTCGTCCCTGCACTTCACGTTCAGCTTTG[CAAGCATATTCAAA]CAATGTGGTTATATCAAAATAATCCTTATAATCAAGTATATCCTGAATTTCCC	117					5	0	0	NA
TTCAAGTTCACGGCGTTCCAGGC	TTCAcGTTCA--GCtTTgCAaGC	4	2	6	10_MS1_M050	AATCAAGTATATCCTGAATTTCCC	AGTTAGTATATGTCTTTGATCGTCGT	AGTTAGTATATGTCTTTGATCGTCGTCCCTGCACTTCACGTTCAGCTTTG[CAAGCATATTCAAA]CAATGTGGTTATATCAAAATAATCCTTATAATCAAGTATATCCTGAATTTCCC	117					4	0	0	NA
TTCAAGTTCACGGCGTTCCAGGC	TTCAcGTTCA--GCtTTgCAaGC	4	2	6	10_MS1_M1931	ATATCCTGGATTTCGCGGT	CTGCAAAAGGGTTAGAATATGG	CTGCAAAAGGGTTAGAATATGGCTTCGAGCGGCGTCCCTGCACTTCACGTTCAGCTTTG[CAAGCATATTCAAA]TAAAGTAGTCATATCATAATATTCCTTATAATCAAGTATATCCTGGATTTCGCGGT	129					2	0	0	NA
TTCAAGTTCACGGCGTTCCAGGC	TTCAcGTTCA--GCtTTgCAaGC	4	2	6	10_MS1_M051	AATCAAGTATATCCTGAATTTCCC	AGTTAGTATATGTCTTTGATCGTCGT	AGTTAGTATATGTCTTTGATCGTCGTCCCAGCACTTCACGTTCAGCTTTG[CAAGCATATTCAAA]CAATGTGGTTATATCAAAATAATCCTTATAATCAAGTATATCCTGAATTTCCC	117					5	0	0	NA
TTCAAGTTCACGGCGTTCCAGGC	TTCAcGTTCA--GCtTTgCAaGC	4	2	6	10_MS1_M1932	CTCGAAGACATATTCTAACCCTTTT	CTATGGCACGTTTTCGTGGT	CTATGGCACGTTTTCGTGGTGGTTTAAACCGCGAAATCCAGGATATACTTGATTATAAGGAATATTATGATATGACTACTTTA[TTTGAATATGCTTG]CAAAGCTGAACGTGAAGTGCAGGGATGCCGCTCGAAGACATATTCTAACCCTTTT	152					4	0	0	NA
TTCAAGTTCACGGCGTTCCAGGC	TTCAcGTTCA--GCtTTgCAaGC	4	2	6	10_MS1_M1933	AAGCCATATTCTAACCCTTTTGT	GTGGATGTCTTCATCAGATTCGT	GTGGATGTCTTCATCAGATTCGTTGTGGGATATTAGAGGACAACGACGCTGCTATGGCACGTTTTCGTGGTGGTTTAAACCGCGAAATCCAAGATATACTTGATTATAAGGAATATTATGATATGACTACTTTA[TTTGAATATGCTTG]CAAAGCTGAACGTGAAGTGCAGGGACGCCGCTCGAAGCCATATTCTAACCCTTTTGT	205					4	0	0	NA
TTCAAGTTCACGGCGTTCCAGGC	TTCAcGTTCA--GCtTTgCAaGC	4	2	6	10_MS1_M1934	AATCAAGTATATCCTGAATTTCCC	AGTTAGTATATGTCTTTGATCGTCGT	AGTTAGTATATGTCTTTGATCGTCGTCCCTGCACTTCACGTTCAGCTTTG[CAAGCATATTCAAA]CAATGTGGTTATATCAAAATAATCCTTATAATCAAGTATATCCTGAATTTCCC	117					5	0	0	NA
TTCAAGTTCACGGCGTTCCAGGC	TTCAcGTTCA--GCtTTgCAaGC	4	2	6	10_MS1_M052	AGACATATACTAACTCTCTTGCAGGC	TGGTTTAAATAGGGAAATTCAGG	TGGTTTAAATAGGGAAATTCAGGATATACTTGATTATAAGGATTATTTTGATATAACCACATTG[TTTGAATATGCTTG]CAAAGCTGAACGTGAAGTGCAGGGACGACGATCCAAGACATATACTAACTCTCTTGCAGGC	139					3	0	0	NA
TTCAAGTTCACGGCGTTCCAGGC	TTCAcGTTCA--GCtTTgCAaGC	4	2	6	10_MS1_M1935	AAGCAATATTCTAACCCTTTTGC	TAAACCGCGAAATCCAAGATA	TAAACCGCGAAATCCAAGATATACTTGATTATAAGGAATATTATGATATGACTACTTTA[TTTGAATATGCTTG]CAAAGCTGAACGTGAAGTGCAGGGACGCCGCTCGAAGCAATATTCTAACCCTTTTGC	130					4	0	0	NA
TTCAAGTTCACGGCGTTCCAGGC	TTCAcGTTCA--GCtTTgCAaGC	4	2	6	10_MS1_M053	ACGACGATCAAAGACATATACTAACT	GTTTGAACAGGGAAATTCAGG	GTTTGAACAGGGAAATTCAGGATATACTTGATTATAAGGATTATTTTGATATAACCACATTG[TTTGAATATGCTTG]CAAAGCTGAACGTGAAGTGCAGGGACGACGATCAAAGACATATACTAACT	126					4	0	0	NA
TTCAAGTTCACGGCGTTCCAGGC	TTCAcGTTCA--GCtTTgCAaGC	4	2	6	10_MS1_M054	AAGTATATCCTGAATTTCCATGTTC	AGTTAGTATATGTCTTTGATCGTCGT	AGTTAGTATATGTCTTTGATCGTCGTCCCTGCACTTCACGTTCAGCTTTG[CAAGCATATTCAAA]CAATGTGGTTATATCAAAATAATCCTTATAATCAAGTATATCCTGAATTTCCATGTTC	122					5	0	0	NA
TTCAAGTTCACGGCGTTCCAGGC	TTCAcGTTCA--GCtTTgCAaGC	4	2	6	10_MS1_M1936	AATCAAGTATATCCTGAATTTCCC	AGTTAGTATATGTCTTTGATCGTCGT	AGTTAGTATATGTCTTTGATCGTCGTCCCTGCACTTCACGTTCAGCTTTG[CAAGCATATTCAAA]CAATGTGGTTATATCAAAATAATCCTTATAATCAAGTATATCCTGAATTTCCC	117					4	0	0	NA
TTCAAGTTCACGGCGTTCCAGGC	TTCAcGTTCA--GCtTTgCAaGC	4	2	6	10_MS1_M1937	ATCAAGTATATCCTAAATTTCCCTG	AGTTAGTATATGTCTTTGATCGTCGT	AGTTAGTATATGTCTTTGATCGTCGTCCCTGCACTTCACGTTCAGCTTTG[CAAGCATATTCAAA]CAATGTGGTTATATCAAAATAATCCTTATAATCAAGTATATCCTAAATTTCCCTG	119					5	0	0	NA
TTCAAGTTCACGGCGTTCCAGGC	TTCAcGTTCA--GCtTTgCAaGC	4	2	6	10_MS1_M055	CTCAACAGATTGAGAACGCTTG	AAAAGGGTTAGAATATGGCTTCA	AAAAGGGTTAGAATATGGCTTCAAGCGGCGTCCCTGCACTTCACGTTCAGCTTTG[CAAGCATATTCAAA]TAAAGTAGTCATATCATAATATTCCTTATAATCAAGTATATCTTGGATTTCGCGGTTTAAACCACCACGAAAACGTGCCATAGCAGCGTCGTTGTCCTCTAATATCCCACAACGAATCATACCTTTTTGTAACTCCTGGAAATAGTCCTCAACAGATTGAGAACGCTTG	238					3	0	0	NA
TTCAAGTTCACGGCGTTCCAGGC	TTCAcGTTCA--GCtTTgCAaGC	4	2	6	10_MS1_M056	AATCAAGTATATCCTGAATTTCCC	AGTTAGTATATGTCTTTGATCGTCGT	AGTTAGTATATGTCTTTGATCGTCGTCCCTGCACTTCACGTTCAGCTTTG[CAAGCATATTCAAA]CAATGTGGTTATATCAAAATAATCCTTATAATCAAGTATATCCTGAATTTCCC	117					4	0	0	NA
TTCAAGTTCACGGCGTTCCAGGC	TTCAcGTTCA--GCtTTgCAaGC	4	2	6	10_MS1_M1938	CTGTTCAAACCAACACGAAAAC	TTAGTATGTCTTTGATCGTCGTCC	TTAGTATGTCTTTGATCGTCGTCCCTGCACTTCACGTTCAGCTTTG[CAAGCATATTCAAA]CAATGTGGTTATATCAAAATAATCCTTATAATCAAGTATATCCTGAATTTCCCTGTTCAAACCAACACGAAAAC	134					5	0	0	NA
TTCAAGTTCACGGCGTTCCAGGC	TTCAcGTTCA--GCtTTgCAaGC	4	2	6	10_MS1_M057	AATCAAGTATATCCTGAATTTCCC	AGTTAGTATATGTCTTTGATCGTCGT	AGTTAGTATATGTCTTTGATCGTCGTCCCTGCACTTCACGTTCAGCTTTG[CAAGCATATTCAAA]CAATGTGGTTATATCAAAATAATCCTTATAATCAAGTATATCCTGAATTTCCC	117					4	0	0	NA
TTCAAGTTCACGGCGTTCCAGGC	TTCAcGTTCA--GCtTTgCAaGC	4	2	6	10_MS1_M1939	AGTATATCTTGGATTTCGCGG	CTGCAAAAGGGTTAGAATATGG	CTGCAAAAGGGTTAGAATATGGCTTCGAGCGGCGTCCCTGCACTTCACGTTCAGCTTTG[CAAGCATATTCAAA]TAAAGTAGTCATATCATAATATTCCTTATAATCAAGTATATCTTGGATTTCGCGG	128					4	0	0	NA
TTCAAGTTCACGGCGTTCCAGGC	TTCAcGTTCA--GCtTTgCAaGC	4	2	6	10_MS1_M1940	AATCAAGTATATCCTGAATTTCCC	AGTTAGTATATGTCTTTGATCGTCGT	AGTTAGTATATGTCTTTGATCGTCGTCCCTGCACTTCACGTTCAGCTTTG[CAAGCATATTCAAA]CAATGTGGTTATATCAAAATAATCCTTATAATCAAGTATATCCTGAATTTCCC	117					5	0	0	NA
TTCAAGTTCACGGCGTTCCAGGC	TTCAcGTTCA--GCtTTgCAaGC	4	2	6	10_MS1_M1941	AATCAAGTATATCCTGAATTTCCC	AGTTAGTATATGTCTTTGATCGTCGT	AGTTAGTATATGTCTTTGATCGTCGTCCCTGCACTTCACGTTCAGCTTTG[CAAGCATATTCAAA]CAATGTGGTTATATCAAAATAATCCTTATAATCAAGTATATCCTGAATTTCCC	117					5	0	0	NA
TTCAAGTTCACGGCGTTCCAGGC	TTCAcGTTCA--GCtTTgCAaGC	4	2	6	10_MS1_M058	TATATCCTAGATTTCGCGGTTT	TCCTCTACAACGATGACCTGTG	TCCTCTACAACGATGACCTGTGGGTGGGGCAGTGCTGGCTGGTTTGGTCGTCTTCTCGCGTGGAGTAGTGGTGGACGTGGATGGCGCAGGGGGAACTGGTGCTGAGGTGGATGTCGAGCTTCGTCCTGCAAAAGGGTTAGAATATGTCTTCGAGCGGCGTCCCTGCACTTCACGTTCAGCTTTG[CAAGCATATTCAAA]TAAAGTAGTCATATCATAATATTCCTTATAATCAAGTATATCCTAGATTTCGCGGTTT	256					4	0	0	NA
TTCAAGTTCACGGCGTTCCAGGC	TTCAcGTTCA--GCtTTgCAaGC	4	2	6	10_MS1_M1942	ACGACGATCAAAGACATATACTAACT	GTTTGAACAGGGAAATTCAGG	GTTTGAACAGGGAAATTCAGGATATACTTGATTATAAGGATTATTTTGATATAACCACATTG[TTTGAATATGCTTG]CAAAGCTGAACGTGAAGTGCAGGGACGACGATCAAAGACATATACTAACT	126					4	0	0	NA
TTCAAGTTCACGGCGTTCCAGGC	TTCAcGTTCA--GCtTTgCAaGC	4	2	6	10_MS1_M1943	AATCAAGTATATCCTGAATTTCCC	AGTTAGTATATGTCTTTGATCGTCGT	AGTTAGTATATGTCTTTGATCGTCGTCCCTGCACTTCACGTTCAGCTTTG[CAAGCATATTCAAA]CAATGTGGTTATATCAAAATAATCCTTATAATCAAGTATATCCTGAATTTCCC	117					5	0	0	NA
TTCAAGTTCACGGCGTTCCAGGC	TTCAcGTTCA--GCtTTgCAaGC	4	2	6	10_MS1_M059	AATCAAGTATATCCTGAATTTCCC	AGTTAGTATATGTCTTTGATCGTCGT	AGTTAGTATATGTCTTTGATCGTCGTCCCTGCACTTCACGTTCAGCTTTG[CAAGCATATTCAAA]CAATGTGGTTATATCAAAATAATCCTTATAATCAAGTATATCCTGAATTTCCC	117					4	0	0	NA
TTCAAGTTCACGGCGTTCCAGGC	TTCAcGTTCA--GCtTTgCAaGC	4	2	6	10_MS1_M060	AATCAAGTATATCCTGAATTTCCC	AGTTAGTATATGTCTTTGATCGTCGT	AGTTAGTATATGTCTTTGATCGTCGTCCCTGCACTTCACGTTCAGCTTTG[CAAGCATATTCAAA]CAATGTGGTTATATCAAAATAATCCTTATAATCAAGTATATCCTGAATTTCCC	117					4	0	0	NA
TTCAAGTTCACGGCGTTCCAGGC	TTCAcGTTCA--GCtTTgCAaGC	4	2	6	10_MS1_M061	AATCAAGTATATCCTGAATTTCCC	AGTTAGTATATGTCTTTGATCGTCGT	AGTTAGTATATGTCTTTGATCGTCGTCCCTGCACTTCACGTTCAGCTTTG[CAAGCATATTCAAA]CAATGTGGTTATATCAAAATAATCCTTATAATCAAGTATATCCTGAATTTCCC	117					4	0	0	NA
TTCAAGTTCACGGCGTTCCAGGC	TTCAcGTTCA--GCtTTgCAaGC	4	2	6	10_MS1_M1944	CTCGAAGACATATTCTAACCCTTTC	CTATGGCACGTTTTCGTGGT	CTATGGCACGTTTTCGTGGTGGTTTAAACCGCGAAATCCAGGATATACTTGATTACAAGGAATATTATGATATGACTACTTTA[TTTGAATATGCTTG]CAAAGCTGAACGTGAAGTGCAGGGACACCGCTCGAAGACATATTCTAACCCTTTC	152					4	0	0	NA
TTCAAGTTCACGGCGTTCCAGGC	TTCAcGTTCA--GCtTTgCAaGC	4	2	6	#N/A	#N/A	#N/A	#N/A	#N/A					4	0	0	NA
TTCAAGTTCACGGCGTTCCAGGC	TTCAcGTTCA--GCtTTgCAaGC	4	2	6	10_MS1_M062	AATCAAGTATATCCTGAATTTCCC	AGTTAGTATATGTCTTTGATCGTCGT	AGTTAGTATATGTCTTTGATCGTCGTCCCTGCACTTCACGTTCAGCTTTG[CAAGCATATTCAAA]CAATGTGGTTATATCAAAATAATCCTTATAATCAAGTATATCCTGAATTTCCC	117					4	0	0	NA
TTCAAGTTCACGGCGTTCCAGGC	TTCAcGTTCA--GCtTTgCAaGC	4	2	6	10_MS1_M063	AATCAAGTATATCCTGAATTTCCC	AGTTAGTATATGTCTTTGATCGTCGT	AGTTAGTATATGTCTTTGATCGTCGTCCCTGCACTTCACGTTCAGCTTTG[CAAGCATATTCAAA]CAATGTGGTTATATCAAAATAATCCTTATAATCAAGTATATCCTGAATTTCCC	117					4	0	0	NA
TTCAAGTTCACGGCGTTCCAGGC	TTCAcGTTCA--GCtTTgCAaGC	4	2	6	10_MS1_M064	AATCAAGTATATCCTGAATTTCCC	AGTTAGTATATGTCTTTGATCGTCGT	AGTTAGTATATGTCTTTGATCGTCGTCCCTGCACTTCACGTTCAGCTTTG[CAAGCATATTCAAA]CAATGTGGTTATATCAAAATAATCCTTATAATCAAGTATATCCTGAATTTCCC	117					5	0	0	NA
TTCAAGTTCACGGCGTTCCAGGC	TTCAAagTCA--GCGgTCCAcGC	4	2	6	10_MS1_M001	GTATGAATCCATAAGCTGTTTGC	CTGTATCCACTCGAGGCAGC	CTGTATCCACTCGAGGCAGCGAAGTCTGGGCTCTCGGTCCGGCACTTCAAAGTCAGCGGTC[CACGCGCCCAGCTC]ATGGTATGAATCCATAAGCTGTTTGC	101					0	NA	0	NA
TTCAAGTTCACGGCGTTCCAGGC	TTCAcGTTCA--GCtTTgCAaGC	4	2	6	10_MS1_M065	AATCAAGTATATCCTGAATTTCCC	AGTTAGTATATGTCTTTGATCGTCGT	AGTTAGTATATGTCTTTGATCGTCGTCCCTGCACTTCACGTTCAGCTTTG[CAAGCATATTCAAA]CAATGTGGTTATATCAAAATAATCCTTATAATCAAGTATATCCTGAATTTCCC	117					4	0	0	NA
TTCAAGTTCACGGCGTTCCAGGC	TTCAcGTTCA--GCtTTgCAaGC	4	2	6	10_MS1_M1945	AATCAAGTATATCCTGAATTTCCC	AGTTAGTATATGTCTTTGATCGTCGT	AGTTAGTATATGTCTTTGATCGTCGTCCCTGCACTTCACGTTCAGCTTTG[CAAGCATATTCAAA]CAATGTGGTTATATCAAAATAATCCTTATAATCAAGTATATCCTGAATTTCCC	117					4	0	0	NA
TTCAAGTTCACGGCGTTCCAGGC	TTCAcGTTCA--GCtTTgCAaGC	4	2	6	10_MS1_M066	AATCAAGTATATCCTGAATTTCCC	AGTTAGTATATGTCTTTGATCGTCGT	AGTTAGTATATGTCTTTGATCGTCGTCCCTGCACTTCACGTTCAGCTTTG[CAAGCATATTCAAA]CAATGTGGTTATATCAAAATAATCCTTATAATCAAGTATATCCTGAATTTCCC	117					4	0	0	NA
TTCAAGTTCACGGCGTTCCAGGC	TTCAcGTTCA--GCtTTgCAaGC	4	2	6	10_MS1_M067	AATCAAGTATATCCTGAATTTCCC	AGTTAGTATATGTCTTTGATCGTCGT	AGTTAGTATATGTCTTTGATCGTCGTCCCTGCACTTCACGTTCAGCTTTG[CAAGCATATTCAAA]CAATGTGGTTATATCAAAATAATCCTTATAATCAAGTATATCCTGAATTTCCC	117					4	0	0	NA
TTCAAGTTCACGGCGTTCCAGGC	TTCAcGTTCA--GCtTTgCAaGC	4	2	6	10_MS1_M068	CTCGAAGACATATTCTAACCCTTTT	CTATGGCACGTTTTCGTGGT	CTATGGCACGTTTTCGTGGTGGTTTAAACCGTGAAATCCAGGATATACTTGATTATAAGGAATATTATGATATGACTACTTTA[TTTGAATATGCTTG]CAAAGCTGAACGTGAAGTGCAGGGACGCCGCTCGAAGACATATTCTAACCCTTTT	152					5	0	0	NA
TTCAAGTTCACGGCGTTCCAGGC	TTCAcGTTCA--GCtTTgCAaGC	4	2	6	10_MS1_M069	AAGTATATCTTGAATTTCCCTGTTC	AGTTAGTATATGTCTTTGATCGTCGT	AGTTAGTATATGTCTTTGATCGTCGTCCCTGCACTTCACGTTCAGCTTTG[CAAGCATATTCAAA]CAATGTGGTTATATCAAAATAATCCTTATAATCAAGTATATCTTGAATTTCCCTGTTC	122					5	0	0	NA
TTCAAGTTCACGGCGTTCCAGGC	TTCAcGTTCA--GCtTTgCAaGC	4	2	6	10_MS1_M1946	AATCAAGTATATCCTGAATTTCCC	AGTTAGTATATGTCTTTGATCGTCGT	AGTTAGTATATGTCTTTGATCGTCGTCCCTGCACTTCACGTTCAGCTTTG[CAAGCATATTCAAA]CAATGTGGTTATATCAAAATAATCCTTATAATCAAGTATATCCTGAATTTCCC	117					5	0	0	NA
TTCAAGTTCACGGCGTTCCAGGC	TTCAcGTTCA--GCtTTgCAaGC	4	2	6	10_MS1_M1947	AATCAAGTATATCCTGAATTTCCC	AGTTAGTATATGTCTTTGATCGTCGT	AGTTAGTATATGTCTTTGATCGTCGTCCCTGCACTTCACGTTCAGCTTTG[CAAGCATATTCAAA]CAATGTGGTTATATCAAAATAATCCTTATAATCAAGTATATCCTGAATTTCCC	117					4	0	0	NA
TTCAAGTTCACGGCGTTCCAGGC	TTCAcGTTCA--GCtTTgCAaGC	4	2	6	10_MS1_M1948	AATCAAGTATATCCTGAATTTCCC	AGTTAGTATATGTCTTTGATCGTCGT	AGTTAGTATATGTCTTTGATCGTCGTCCCTGCACTTCACGTTCAGCTTTG[CAAGCATATTCAAA]CAATGTGGTTATATCAAAATAATCCTTATAATCAAGTATATCCTGAATTTCCC	117					4	0	0	NA
TTCAAGTTCACGGCGTTCCAGGC	TTCAcGTTCA--GCtTTgCAaGC	4	2	6	10_MS1_M1949	AATCAAGTATATCCTGAATTTCCC	AGTTAGTATATGTCTTTGATCGTCGT	AGTTAGTATATGTCTTTGATCGTCGTCCCTGCACTTCACGTTCAGCTTTG[CAAGCATATTCAAA]CAATGTGGTTATATCAAAATAATCCTTATAATCAAGTATATCCTGAATTTCCC	117					4	0	0	NA
TTCAAGTTCACGGCGTTCCAGGC	TTCAcGTTCA--GCtTTgCAaGC	4	2	6	10_MS1_M070	AATCAAGTATATCCTGAATTTCCC	AGTTAGTATATGTCTTTGATCGTCGT	AGTTAGTATATGTCTTTGATCGTCGTCCCTGCACTTCACGTTCAGCTTTG[CAAGCATATTCAAA]CAATGTGGTTATATCAAAATAATCCTTATAATCAAGTATATCCTGAATTTCCC	117					4	0	0	NA
TTCAAGTTCACGGCGTTCCAGGC	TTCAcGTTCA--GCtTTgCAaGC	4	2	6	10_MS1_M071	AATCAAGTATATCCTGAATTTCCC	AGTTAGTATATGTCTTTGATCGTCGT	AGTTAGTATATGTCTTTGATCGTCGTCCCTGCACTTCACGTTCAGCTTTG[CAAGCATATTCAAA]CAATGTGGTTATATCAAAATAATCCTTATAATCAAGTATATCCTGAATTTCCC	117					4	0	0	NA
TTCAAGTTCACGGCGTTCCAGGC	TTCAcGTTCA--GCtTTgCAaGC	4	2	6	10_MS1_M072	AATCAAGTATATCCTGAATTTCCC	AGTTAGTATATGTCTTTGATCGTCGT	AGTTAGTATATGTCTTTGATCGTCGTCCCTGCACTTCACGTTCAGCTTTG[CAAGCATATTCAAA]CAATGTGGTTATATCAAAATAATCCTTATAATCAAGTATATCCTGAATTTCCC	117					4	0	0	NA
TTCAAGTTCACGGCGTTCCAGGC	TTCAcGTTCA--GCtTTgCAaGC	4	2	6	10_MS1_M073	AATCAAGTATATCCTGAATTTCCC	AGTTAGTATATGTCTTTGATCGTCGT	AGTTAGTATATGTCTTTGATCGTCGTCCCTGCACTTCACGTTCAGCTTTG[CAAGCATATTCAAA]CAATGTGGTTATATCAAAATAATCCTTATAATCAAGTATATCCTGAATTTCCC	117					4	0	0	NA
TTCAAGTTCACGGCGTTCCAGGC	TTCAcGTTCA--GCtTTgCAaGC	4	2	6	10_MS1_M074	AATCAAGTATATCCTGAATTTCCC	AGTTAGTATATGTCTTTGATCGTCGT	AGTTAGTATATGTCTTTGATCGTCGTCCCTGCACTTCACGTTCAGCTTTG[CAAGCATATTCAAA]CAATGTGGTTATATCAAAATAATCCTTATAATCAAGTATATCCTGAATTTCCC	117					4	0	0	NA
TTCAAGTTCACGGCGTTCCAGGC	TTCAcGTTCA--GCtTTgCAaGC	4	2	6	10_MS1_M075	GGACGACGATCAAAGACATTAT	TAAGGAATATTACCCAGGAGTTG	TAAGGAATATTACCCAGGAGTTGCAAAAGGGTATGCTTCGTTGTGGTTTGGTTGAGTCAGATGACGCTTGGCTATGGCGCGTTTTCGTGGTGGTTTGAACAGGGAAATTCAGGATATACTTGATATAAGGATTATTTTGAATATAATCCACTTTG[TTTGAATATGCTTG]CAAAGCTGAACGTGAAGTGCAGGGACGACGATCAAAGACATTAT	213					2	0	0	NA
TTCAAGTTCACGGCGTTCCAGGC	TTCAcGTTCA--GCtTTgCAaGC	4	2	6	10_MS1_M1950	AATCAAGTATATCCTGAATTTCCC	AGTTAGTATATGTCTTTGATCGTCGT	AGTTAGTATATGTCTTTGATCGTCGTCCCTGCACTTCACGTTCAGCTTTG[CAAGCATATTCAAA]CAATGTGGTTATATCAAAATAATCCTTATAATCAAGTATATCCTGAATTTCCC	117					4	0	0	NA
TTCAAGTTCACGGCGTTCCAGGC	TTCAcGTTCA--GCtTTgCAaGC	4	2	6	10_MS1_M1951	CTCAAAGACATATTCTAACCCTTTT	TATGGCACGTTTTCGTGGT	TATGGCACGTTTTCGTGGTGGTTTAAACCGCGAAATCCAGGATATACTTGATTATAAGGAATATTATGATATGACTACTTTA[TTTGAATATGCTTG]CAAAGCTGAACGTGAAGTGCAGGGACGCCGCTCAAAGACATATTCTAACCCTTTT	151					4	0	0	NA
TTCAAGTTCACGGCGTTCCAGGC	TTCAcGTTCA--GCtTTgCAaGC	4	2	6	10_MS1_M1952	AATCAAGTATATCCTGAATTTCCC	AGTTAGTATATGTCTTTGATCGTCGT	AGTTAGTATATGTCTTTGATCGTCGTCCCTGCACTTCACGTTCAGCTTTG[CAAGCATATTCAAA]CAATGTGGTTATATCAAAATAATCCTTATAATCAAGTATATCCTGAATTTCCC	117					5	0	0	NA
TTCAAGTTCACGGCGTTCCAGGC	TTCAcGTTCA--GCtTTgCAaGC	4	2	6	10_MS1_M1953	AATCAAGTATATCCTGAATTTCCC	AGTTAGTATATGTCTTTGATCGTCGT	AGTTAGTATATGTCTTTGATCGTCGTCCCTGCACTTCACGTTCAGCTTTG[CAAGCATATTCAAA]CAATGTGGTTATATCAAAATAATCCTTATAATCAAGTATATCCTGAATTTCCC	117					5	0	0	NA
TTCAAGTTCACGGCGTTCCAGGC	TTCAcGTTCA--GCtTTgCAaGC	4	2	6	10_MS1_M076	TAATCAAGTATATCCTGAATTTCCC	GTATATATCTTTGATCGTCGTCCC	GTATATATCTTTGATCGTCGTCCCTGCACTTCACGTTCAGCTTTG[CAAGCATATTCAAA]CAATGTGGTTATATCAAAATAATCCTTATAATCAAGTATATCCTGAATTTCCC	112					5	0	0	NA
TTCAAGTTCACGGCGTTCCAGGC	TTCAcGTTCA--GCtTTgCAaGC	4	2	6	10_MS1_M077	AATCAAGTATATCCTGAATTTCCC	AGTTAGTATATGTCTTTGATCGTCGT	AGTTAGTATATGTCTTTGATCGTCGTCCCTGCACTTCACGTTCAGCTTTG[CAAGCATATTCAAA]CAATGTGGTTATATCAAAATAATCCTTATAATCAAGTATATCCTGAATTTCCC	117					4	0	0	NA
TTCAAGTTCACGGCGTTCCAGGC	TTCAcGTTCA--GCtTTgCAaGC	4	2	6	10_MS1_M1954	AATCAAGTATATCCTGAATTTCCC	AGTTAGTATATGTCTTTGATCGTCGT	AGTTAGTATATGTCTTTGATCGTCGTCCCTGCACTTCACGTTCAGCTTTG[CAAGCATATTCAAA]CAATGTGGTTATATCAAAATAATCCTTATAATCAAGTATATCCTGAATTTCCC	117					5	0	0	NA
TTCAAGTTCACGGCGTTCCAGGC	TTCAcGTTCA--GCtTTgCAaGC	4	2	6	10_MS1_M078	AATCAAGTATATCCTGAATTTCCC	AGTTAGTATATGTCTTTGATCGTCGT	AGTTAGTATATGTCTTTGATCGTCGTCCCTGCACTTCACGTTCAGCTTTG[CAAGCATATTCAAA]CAATGTGGTTATATCAAAATAATCCTTATAATCAAGTATATCCTGAATTTCCC	117					5	0	0	NA
TTCAAGTTCACGGCGTTCCAGGC	TTCAcGTTCA--GCtTTgCAaGC	4	2	6	10_MS1_M079	AATCAAGTATATCCTGAATTTCCC	AGTTAGTATATGTCTTTGATCGTCGT	AGTTAGTATATGTCTTTGATCGTCGTCCCTGCACTTCACGTTCAGCTTTG[CAAGCATATTCAAA]CAATGTGGTTATATCAAAATAATCCTTATAATCAAGTATATCCTGAATTTCCC	117					4	0	0	NA
TTCAAGTTCACGGCGTTCCAGGC	TTCAcGTTCA--GCtTTgCAaGC	4	2	6	10_MS1_M080	CTCAAAGACATATTCTAACCCTTTT	TATGGCACGTTTTCGTGGT	TATGGCACGTTTTCGTGGTGGTTTAAACCGTGAAATCCAGGATATACTTGATTATAAGGAATATTATGATATGACTACTTTA[TTTGAATATGCTTG]CAAAGCTGAACGTGAAGTGCAGGGACGCCGCTCAAAGACATATTCTAACCCTTTT	151					4	0	0	NA
TTCAAGTTCACGGCGTTCCAGGC	TTCAcGTTCA--GCtTTgCAaGC	4	2	6	10_MS1_M081	AATCAAGTATATCCTGAATTTCCC	AGTTAGTATATGTCTTTGATCGTCGT	AGTTAGTATATGTCTTTGATCGTCGTCCCTGCACTTCACGTTCAGCTTTG[CAAGCATATTCAAA]CAATGTGGTTATATCAAAATAATCCTTATAATCAAGTATATCCTGAATTTCCC	117					4	0	0	NA
TTCAAGTTCACGGCGTTCCAGGC	TTCAcGTTCA--GCtTTgCAaGC	4	2	6	10_MS1_M1955	CACCGATCCAAGACACATACTAA	GGTTTGAACCGATAAATTCAGG	GGTTTGAACCGATAAATTCAGGATATACTTGATTATAAGGAATATTTTGATATGACCACATTG[TTTGAATATGCTTG]CAAAGCTGAACGTGAAGTGCAGGGGCACCGATCCAAGACACATACTAA	125					1	0	0	NA
TTCAAGTTCACGGCGTTCCAGGC	TTCAcGTTCA--GCtTTgCAaGC	4	2	6	10_MS1_M082	AATCAAGTATATCCTGAATTTCCC	AGTTAGTATATGTCTTTGATCGTCGT	AGTTAGTATATGTCTTTGATCGTCGTCCCTGCACTTCACGTTCAGCTTTG[CAAGCATATTCAAA]CAATGTGGTTATATCAAAATAATCCTTATAATCAAGTATATCCTGAATTTCCC	117					5	0	0	NA
TTCAAGTTCACGGCGTTCCAGGC	TTCAcGTTCA--GCtTTgCAaGC	4	2	6	10_MS1_M083	AGTATATCTTGGATTTCGCGG	CTGCAAAAGGGTTAGAATATGG	CTGCAAAAGGGTTAGAATATGGCTTCGAGCGGCGTCCCTGCACTTCACGTTCAGCTTTG[CAAGCATATTCAAA]TAAAGTAGTCATATCATAATATTCCTTATAATCAAGTATATCTTGGATTTCGCGG	128					3	0	0	NA
TTCAAGTTCACGGCGTTCCAGGC	TTCAcGTTCA--GCtTTgCAaGC	4	2	6	10_MS1_M1956	AGTATATCTTGGATTTCGCGG	CTGCAAAAGGGTTAGAATATGG	CTGCAAAAGGGTTAGAATATGGCTTCGAGCGGCGTCCCTGCACTTCACGTTCAGCTTTG[CAAGCATATTCAAA]TAAAGTAGTCATATCATAATATTCCTTATAATCAAGTATATCTTGGATTTCGCGG	128					4	0	0	NA
TTCAAGTTCACGGCGTTCCAGGC	TTCAcGTTCA--GCtTTgCAaGC	4	2	6	10_MS1_M084	AATCAAGTATATCCTGAATTTCCC	AGTTAGTATATGTCTTTGATCGTCGT	AGTTAGTATATGTCTTTGATCGTCGTCCCTGCACTTCACGTTCAGCTTTG[CAAGCATATTCAAA]CAATGTGGTTATATCAAAATAATCCTTATAATCAAGTATATCCTGAATTTCCC	117					4	0	0	NA
TTCAAGTTCACGGCGTTCCAGGC	TTCAcGTTCA--GCtTTgCAaGC	4	2	6	10_MS1_M1957	AATCAAGTATATCCTGAATTTCCC	AGTTAGTATATGTCTTTGATCGTCGT	AGTTAGTATATGTCTTTGATCGTCGTCCCTGCACTTCACGTTCAGCTTTG[CAAGCATATTCAAA]CAATGTGGTTATATCAAAATAATCCTTATAATCAAGTATATCCTGAATTTCCC	117					5	0	0	NA
TTCAAGTTCACGGCGTTCCAGGC	TTCAcGTTCA--GCtTTgCAaGC	4	2	6	10_MS1_M1958	AATCAAGTATATCCTGAATTTCCC	AGTTAGTATATGTCTTTGATCGTCGT	AGTTAGTATATGTCTTTGATCGTCGTCCCTGCACTTCACGTTCAGCTTTG[CAAGCATATTCAAA]CAATGTGGTTATATCAAAATAATCCTTATAATCAAGTATATCCTGAATTTCCC	117					5	0	0	NA
TTCAAGTTCACGGCGTTCCAGGC	TTCAcGTTCA--GCtTTgCAaGC	4	2	6	10_MS1_M085	AAGCAATATTCTAACCCTTTTGC	TAAACCGCGAAATCCAAGATA	TAAACCGCGAAATCCAAGATATACTTGATTATAAGGAATATTATGATATGACTACTTTA[TTTGAATATGCTTG]CAAAGCTGAACGTGAAGTGCAGGGACGCCGCTCGAAGCAATATTCTAACCCTTTTGC	130					4	0	0	NA
TTCAAGTTCACGGCGTTCCAGGC	TTCAcGTTCA--GCtTTgCAaGC	4	2	6	10_MS1_M1959	AGTATATCTTGGATTTCGCGG	CTGCAAAAGGGTTAGAATATGG	CTGCAAAAGGGTTAGAATATGGCTTCGAGCGGCGTCCCTGCACTTCACGTTCAGCTTTG[CAAGCATATTCAAA]TAAAGTAGTCATATCATAATATTCCTTATAATCAAGTATATCTTGGATTTCGCGG	128					3	0	0	NA
TTCAAGTTCACGGCGTTCCAGGC	TTCAcGTTCA--GCtTTgCAaGC	4	2	6	10_MS1_M1960	AATCAAGTATATCCTGAATTTCCC	AGTTAGTATATGTCTTTGATCGTCGT	AGTTAGTATATGTCTTTGATCGTCGTCCCTGCACTTCACGTTCAGCTTTG[CAAGCATATTCAAA]CAAGGTGGTTATATCAAAATAATCCTTATAATCAAGTATATCCTGAATTTCCC	117					5	0	0	NA
TTCAAGTTCACGGCGTTCCAGGC	TTCAcGTTCA--GCtTTgCAaGC	4	2	6	10_MS1_M1961	AATCAAGTATATCCTGAATTTCCC	AGTTAGTATATGTCTTTGATCGTCGT	AGTTAGTATATGTCTTTGATCGTCGTCCCTGCACTTCACGTTCAGCTTTG[CAAGCATATTCAAA]CAATGTGGTTATATCAAAATAATCCTTATAATCAAGTATATCCTGAATTTCCC	117					4	0	0	NA
TTCAAGTTCACGGCGTTCCAGGC	TTCAcGTTCA--GCtTTgCAaGC	4	2	6	10_MS1_M1962	GGACGACGATCAAAGACATATACTA	TGGTTTGAACAGGTAAATTCAGG	TGGTTTGAACAGGTAAATTCAGGATATACTTGATAATAAGGATTATTTTGATATAACCACATTG[TTTGAATATGCTTG]CAAAGCTGAACGTGAAGTGCAGGGACGACGATCAAAGACATATACTA	125					5	0	0	NA
TTCAAGTTCACGGCGTTCCAGGC	TTCAcGTTCA--GCtTTgCAaGC	4	2	6	10_MS1_M1963	AATCAAGTATATCCTGAATTTCCC	AGTTAGTATATGTCTTTGATCGTCGT	AGTTAGTATATGTCTTTGATCGTCGTCCCTGCACTTCACGTTCAGCTTTG[CAAGCATATTCAAA]CAATGTGGTTATATCAAAATAATCCTTATAATCAAGTATATCCTGAATTTCCC	117					4	0	0	NA
TTCAAGTTCACGGCGTTCCAGGC	TTCAcGTTCA--GCtTTgCAaGC	4	2	6	10_MS1_M1964	AATCAAGTATATCCTGAATTTCCC	AGTTAGTATATGTCTTTGATCGTCGT	AGTTAGTATATGTCTTTGATCGTCGTCCCTGCACTTCACGTTCAGCTTTG[CAAGCATATTCAAA]CAATGTGGTTATATCAAAATAATCCTTATAATCAAGTATATCCTGAATTTCCC	117					4	0	0	NA
TTCAAGTTCACGGCGTTCCAGGC	TTCAcGTTCA--GCtTTgCAaGC	4	2	6	10_MS1_M1965	AATCAAGTATATCCTGAATTTCCC	AGTTAGTATATGTCTTTGATCGTCGT	AGTTAGTATATGTCTTTGATCGTCGTCCCTGCACTTCACGTTCAGCTTTG[CAAGCATATTCAAA]CAATGTGGTTATATCAAAATAATCCTTATAATCAAGTATATCCTGAATTTCCC	117					4	0	0	NA
TTCAAGTTCACGGCGTTCCAGGC	TTCAcGTTCA--GCtTTgCAaGC	4	2	6	10_MS1_M1966	AATCAAGTATATCCTGAATTTCCC	TTAGTATATGTCTTTGATCGTCGC	TTAGTATATGTCTTTGATCGTCGCCCCTGCACTTCACGTTCAGCTTTG[CAAGCATATTCAAA]CAATGTGGTTATATCAAAATAATCCTTATAATCAAGTATATCCTGAATTTCCC	115					4	0	0	NA
TTCAAGTTCACGGCGTTCCAGGC	TTCAcGTTCA--GCtTTgCAaGC	4	2	6	10_MS1_M086	AATCAAGTATATCCTGAATTTCCC	AGTTAGTATATGTCTTTGATCGTCGT	AGTTAGTATATGTCTTTGATCGTCGTCCCTGCACTTCACGTTCAGCTTTG[CAAGCATATTCAAA]CAATGTGGTTATATCAAAATAATCCTTATAATCAAGTATATCCTGAATTTCCC	117					4	0	0	NA
TTCAAGTTCACGGCGTTCCAGGC	TTCAcGTTCA--GCtTTgCAaGC	4	2	6	10_MS1_M087	GCGACGATCAAAGACATATACTAA	GTTTGAACAGGGAAATTCAGG	GTTTGAACAGGGAAATTCAGGATATACTTGATTATAAGGATTATTTTGATATAACCACATTG[TTTGAATATGCTTG]CAAAGCTGAACGTGAAGTGCAGGGGCGACGATCAAAGACATATACTAA	124					4	0	0	NA
TTCAAGTTCACGGCGT--TCCAGGC	TTCAAGTcCACGcCaTCCTCCAaGC	4	2	6	10_MS1_M088	CGTGGACTTGAAGCAGCG	CACAAAACAGAAACCGAGAGG	CACAAAACAGAAACCGAGAGGCGTGCG[TTACCTCGCGCTTG]GAGGATGGCGTGGACTTGAAGCAGCG	67					0	NA	0	NA
TTCAAGTTCACGGCGTTCCAGGC	TTCAcGTTCA--GCtTTgCAaGC	4	2	6	10_MS1_M1967	AATCAAGTATATCCTGAATTTCCC	AGTTAGTATATGTCTTTGATCGTCGT	AGTTAGTATATGTCTTTGATCGTCGTCCCTGCACTTCACGTTCAGCTTTG[CAAGCATATTCAAA]CAATGTGGTTATATCAAAATAATCCTTATAATCAAGTATATCCTGAATTTCCC	117					5	0	0	NA
TTCAAGTTCACGGCGTTCCAGGC	TTCAcGTTCA--GCtTTgCAaGC	4	2	6	10_MS1_M1968	CTCGAAGCCATATTCTAACCCT	GCACATTTTCGTGGTGGTTT	GCACATTTTCGTGGTGGTTTAAACCGCGAAATCCAGGATATACTTGATTATAAGGAATATTATGATATGACTACTTTA[TTTGAATATGCTTG]CAAAGCTGAACGTGAAGTGCAGGGACGCCGCTCGAAGCCATATTCTAACCCT	144					3	0	0	NA
TTCAAGTTCACGGCGTTCCAGGC	TTCAcGTTCA--GCtTTgCAaGC	4	2	6	10_MS1_M1969	AATCAAGTATATCCTGAATTTCCC	AGTTAGTATATGTCTTTGATCGTCGT	AGTTAGTATATGTCTTTGATCGTCGTCCCTGCACTTCACGTTCAGCTTTG[CAAGCATATTCAAA]CAATGTGGTTATATCAAAATAATCCTTATAATCAAGTATATCCTGAATTTCCC	117					4	0	0	NA
TTCAAGTTCACGGCGTTCCAGGC	TTCAcGTTCA--GCtTTgCAaGC	4	2	6	10_MS1_M1970	AATCAAGTATATCCTGAATTTCCC	AGTTAGTATATGTCTTTGATCGTCGT	AGTTAGTATATGTCTTTGATCGTCGTCCCTGCACTTCACGTTCAGCTTTG[CAAGCATATTCAAA]CAATGTGGTTATATCAAAATAATCCTTATAATCAAGTATATCCTGAATTTCCC	117					4	0	0	NA
TTCAAGTTCACGGCGTTCCAGGC	TTCAcGTTCA--GCtTTgCAaGC	4	2	6	10_MS1_M1971	AATCAAGTATATCCTGAATTTCCC	AGTTAGTATATGTCTTTGATCGTCGT	AGTTAGTATATGTCTTTGATCGTCGTCCCTGCACTTCACGTTCAGCTTTG[CAAGCATATTCAAA]CAATGTGGTTATATCAAAATAATCCTTATAATCAAGTATATCCTGAATTTCCC	117					5	0	0	NA
TTCAAGTTCACGGCGTTCCAGGC	TTCAcGTTCA--GCtTTgCAaGC	4	2	6	10_MS1_M1972	AATCAAGTATATCCTGAATTTCCC	AGTTAGTATATGTCTTTGATCGTCGT	AGTTAGTATATGTCTTTGATCGTCGTCCCTGCACTTCACGTTCAGCTTTG[CAAGCATATTCAAA]CAATGTGGTTATATCAAAATAATCCTTATAATCAAGTATATCCTGAATTTCCC	117					5	0	0	NA
TTCAAGTTCACGGCGTTCCAGGC	TTCAcGTTCA--GCtTTgCAaGC	4	2	6	10_MS1_M089	AATCAAGTATATCCTGAATTTCCC	AGTTAGTATATGTCTTTGATCGTCGT	AGTTAGTATATGTCTTTGATCGTCGTCCCTGCACTTCACGTTCAGCTTTG[CAAGCATATTCAAA]CAATGTGGTTATATCAAAATAATCCTTATAATCAAGTATATCCTGAATTTCCC	117					4	0	0	NA
TTCAAGTTCACGGCGTTCCAGGC	TTCAcGTTCA--GCtTTgCAaGC	4	2	6	10_MS1_M1973	AATCAAGTATATCCTGAATTTCCC	AGTTAGTATATGTCTTTGATCGTCGT	AGTTAGTATATGTCTTTGATCGTCGTCCCTGCACTTCACGTTCAGCTTTG[CAAGCATATTCAAA]CAATGTGGTTATATCAAAATAATCCTTATAATCAAGTATATCCTGAATTTCCC	117					5	0	0	NA
TTCAAGTTCACGGCGTTCCAGGC	TTCAcGTTCA--GCtTTgCAaGC	4	2	6	10_MS1_M090	AGTATATCTTGGATTTCGCGG	CTGCAAAAGGGTTAGAATATGG	CTGCAAAAGGGTTAGAATATGGCTTCGAGCGGCGTCCCTGCACTTCACGTTCAGCTTTG[CAAGCATATTCAAA]TAAAGTAGTCATATCATAATATTCCTTATAATCAAGTATATCTTGGATTTCGCGG	128					4	0	0	NA
TTCAAGTTCACGGCGTTCCAGGC	TTCAcGTTCA--GCtTTgCAaGC	4	2	6	10_MS1_M091	AATCAAGTATATCCTGAATTTCCC	AGTTAGTATATGTCTTTGATCGTCGT	AGTTAGTATATGTCTTTGATCGTCGTCCCTGCACTTCACGTTCAGCTTTG[CAAGCATATTCAAA]CAATGTGGTTATATCAAAATAATCCTTATAATCAAGTATATCCTGAATTTCCC	117					5	0	0	NA
TTCAAGTTCACGGCGTTCCAGGC	TTCAcGTTCA--GCtTTgCAaGC	4	2	6	10_MS1_M092	AATCAAGTATATCCTGAATTTCCC	AGTTAGTATATGTCTTTGATCGTCGT	AGTTAGTATATGTCTTTGATCGTCGTCCCTGCACTTCACGTTCAGCTTTG[CAAGCATATTCAAA]CAATGTGGTTATATCAAAATAATCCTTATAATCAAGTATATCCTGAATTTCCC	117					4	0	0	NA
TTCAAGTTCACGGCGTTCCAGGC	TTCAcGTTCA--GCtTTgCAaGC	4	2	6	10_MS1_M1974	AATCAAGTATATCCTGAATTTCCC	AGTTAGTATATGTCTTTGATCGTCGT	AGTTAGTATATGTCTTTGATCGTCGTCCCTGCACTTCACGTTCAGCTTTG[CAAGCATATTCAAA]CAATGTGGTTATATCAAAATAATCCTTATAATCAAGTATATCCTGAATTTCCC	117					5	0	0	NA
TTCAAGTTCACGGCGTTCCAGGC	TTCAcGTTCA--GCtTTgCAaGC	4	2	6	10_MS1_M093	AATCAAGTATATCCTGAATTTCCC	AGTTAGTATATGTCTTTGATCGTCGT	AGTTAGTATATGTCTTTGATCGTCGTCCCTGCACTTCACGTTCAGCTTTG[CAAGCATATTCAAA]CAATGTAGTTATATCAAAATAATCCTTATAATCAAGTATATCCTGAATTTCCC	117					4	0	0	NA
TTCAAGTTCACGGCGTTCCAGGC	TTCAcGTTCA--GCtTTgCAaGC	4	2	6	10_MS1_M094	AATCAAGTATATCCTGAATTTCCC	AGTTAGTATATGTCTTTGATCGTCGT	AGTTAGTATATGTCTTTGATCGTCGTCCCAGCACTTCACGTTCAGCTTTG[CAAGCATATTCAAA]CAATGTGGTTATATCAAAATAATCCTTATAATCAAGTATATCCTGAATTTCCC	117					5	0	0	NA
TTCAAGTTCACGGCGTTCCAGGC	TTCAcGTTCA--GCtTTgCAaGC	4	2	6	10_MS1_M1975	AATCAAGTATATCCTGAATTTCCC	AGTTAGTATATGTCTTTGATCGTCGT	AGTTAGTATATGTCTTTGATCGTCGTCCCTGCACTTCACGTTCAGCTTTG[CAAGCATATTCAAA]CAATGTGGTTATATCAAAATAATCCTTATAATCAAGTATATCCTGAATTTCCC	117					5	0	0	NA
TTCAAGTTCACGGCGTTCCAGGC	TTCAcGTTCA--GCtTTgCAaGC	4	2	6	10_MS1_M095	AATCAAGTATATCCTGAATTTCCC	AGTTAGTATATGTCTTTGATCGTCGT	AGTTAGTATATGTCTTTGATCGTCGTCCCTGCACTTCACGTTCAGCTTTG[CAAGCATATTCAAA]CAATGTGGTTATATCAAAATAATCCTTATAATCAAGTATATCCTGAATTTCCC	117					5	0	0	NA
TTCAAGTTCACGGCGTTCCAGGC	TTCAcGTTCA--GCtTTgCAaGC	4	2	6	10_MS1_M096	AATCAAGTATATCCTGAATTTCCC	AGTTAGTATATGTCTTTGATCGTCGT	AGTTAGTATATGTCTTTGATCGTCGTCCCTGCACTTCACGTTCAGCTTTG[CAAGCATATTCAAA]CAATGTGGTTATATCAAAATAATCCTTATAATCAAGTATATCCTGAATTTCCC	117					5	0	0	NA
TTCAAGTTCACGGCGTTCCAGGC	TTCAcGTTCA--GCtTTgCAaGC	4	2	6	10_MS1_M097	AATCAAGTATATCCTGAATTTCCC	AGTTAGTATATGTCTTTGATCGTCGT	AGTTAGTATATGTCTTTGATCGTCGTCCCTGCACTTCACGTTCAGCTTTG[CAAGCATATTCAAA]CAATGTGGTTATATCAAAATAATCCTTATAATCAAGTATATCCTGAATTTCCC	117					5	0	0	NA
TTCAAGTTCACGGCGTTCCAGGC	TTCAcGTTCA--GCtTTgCAaGC	4	2	6	10_MS1_M1976	CAAAGACATATACTAACTCTCTTGCAG	GTGGTGGTTTGAACAGGGAA	GTGGTGGTTTGAACAGGGAAATCCAGGATATACTTGATTATAAGGATTATTTTGATATAACCACATTG[TTTGAATATGCTTG]CAAAGCTGAACGTGAAGTGCAGGGACGACGATCAAAGACATATACTAACTCTCTTGCAG	141					5	0	0	NA
TTCAAGTTCACGGCGTTCCAGGC	TTCAcGTTCA--GCtTTgCAaGC	4	2	6	10_MS1_M098	AGTATATCTTGGATTTCGCGG	CTGCAAAAGGGTTAGAATATGG	CTGCAAAAGGGTTAGAATATGGCTTCAAGCGGCGTCCCTGCACTTCACGTTCAGCTTTG[CAAGCATATTCAAA]TAAAGTAGTCATATCATAATATTCCTTATAATCAAGTATATCTTGGATTTCGCGG	128					4	0	0	NA
TTCAAGTTCACGGCGTTCCAGGC	TTCAcGTTCA--GCtTTgCAaGC	4	2	6	10_MS1_M099	ACGACGATCAAAGACATATACTAACT	GTTTGAACAGGGAAATTCAGG	GTTTGAACAGGGAAATTCAGGATATACTTGATTATAAGGATTATTTTGATATAACCACATTG[TTTGAATATGCTTG]CAAAGCTGAACGTGAAGTGCAGGGACGACGATCAAAGACATATACTAACT	126					5	0	0	NA
TTCAAGTTCACGGCGTTCCAGGC	TTCAcGTTCA--GCtTTgCAaGC	4	2	6	10_MS1_M100	AGACATATTCTAACCCTTTTGCAG	GCACATTTTCGTGGTGGTTT	GCACATTTTCGTGGTGGTTTAAACCGCGAAATCCAGGATATACTTGATTATAAGGAATATTATGATATGAATACTTTA[TTTGAATATGCTTG]CAAAGCTGAACGTGAAGTGCAGGGACGCCGCTCGAAGACATATTCTAACCCTTTTGCAG	151					2	0	0	NA
TTCAAGTTCACGGCGTTCCAGGC	TTCAcGTTCA--GCtTTgCAaGC	4	2	6	10_MS1_M1977	TTTACTAACTCTTTTGCACGCC	GTTGGCTTGAACAGCGAAAT	GTTGGCTTGAACAGCGAAATTCAGGATATACTTGATTATAAGGATTATTTTGATATAACCACATTG[TTTGAATATGCTTG]CAAAGCTGAACGTGAAGTGCAGGGACGACGATCAAAGACATTTACTAACTCTTTTGCACGCC	142					3	0	0	NA
TTCAAGTTCACGGCGTTCCAGGC	TTCAcGTTCA--GCtTTgCAaGC	4	2	6	10_MS1_M101	AATCAAGTATATCCTGAATTTCCC	AGTTAGTATATGTCTTTGATCGTCGT	AGTTAGTATATGTCTTTGATCGTCGTCCCTGCACTTCACGTTCAGCTTTG[CAAGCATATTCAAA]CAATGTGGTTATATCAAAATAATCCTTATAATCAAGTATATCCTGAATTTCCC	117					5	0	0	NA
TTCAAGTTCACGGCGTTCCAGGC	TTCc--TTCACGGaGTTCCgGGa	4	2	6	10_MS1_M102	AAGAAGAGACACCACTACCACCTT	CATATTATTTAGAAGCCTTGGGTAA	CATATTATTTAGAAGCCTTGGGTAAAGTTTGAATTGATTTGGACCTTGTTTGATCACCAAACCCCAAAACACCCCCCCTGCCCTATGAACTCCTTTACCGACTCCGGAA[ACCCTAAGTTCCCG]GAACTCCGTGAAGGAAAGTTGTATTCAAGACATAATAATAAGTTTATACTATCTTTGCATCCTCATGAGCATCCCATGGCATCCATTCTTATACCTATGTATGGTTATGATTAGAACGTGAAGAGGAAATCGAAGTAACTGAAGAAGAGACACCACTACCACCTT	288					5	0	0	NA
TTCAAGTTCACGGCGTTCCAGGC	TTCc--TTCACGGaGTTCCgGGa	4	2	6	10_MS1_M103	GAAGAAGAGACACCACTACCACCT	CATATTATTTAGAAGCCTTGGGTAA	CATATTATTTAGAAGCCTTGGGTAAAGTTTGAATTGATTTGGACCTTGTTTGATCACCAAACCCCAAAACACCCCCCCTGCCCTATGAACTCCTTTACCGACTCCGGAA[ACCCTAAGTTCCCG]GAACTCCGTGAAGGAAAGTTGTATTCAAGACATAATAATAAGTTTATACTATCTTTGCATCCTCATGAGCATCCCATGGCATCCATTCTTATACCTATGTATGGTTATGATTAGAACGTGAAGAGGAAATCGAAGTAACTGAAGAAGAGACACCACTACCACCT	287					5	0	0	NA
TTCAAGTTCACGGCGTTCCAGGC	TTCAcGTTCA--GCtTTgCAaGC	4	2	6	10_MS1_M1978	AATCAAGTATATCCTGAATTTCCC	AGTTAGTATATGTCTTTGATCGTCGT	AGTTAGTATATGTCTTTGATCGTCGTCCCTGCACTTCACGTTCAGCTTTG[CAAGCATATTCAAA]CAATGTGGTTATATCAAAATAATCCTTATAATCAAGTATATCCTGAATTTCCC	117					5	0	0	NA
TTCAAGTTCACGGCGTTCCAGGC	TTCAcGTTCA--GCtTTgCAaGC	4	2	6	10_MS1_M104	AATCAAGTATATCCTGAATTTCCC	AGTTAGTATATGTCTTTGATCGTCGT	AGTTAGTATATGTCTTTGATCGTCGTCCCTGCACTTCACGTTCAGCTTTG[CAAGCATATTCAAA]CAATGTGGTTATATCAAAATAATCCTTATAATCAAGTATATCCTGAATTTCCC	117					5	0	0	NA
TTCAAGTTCACGGCGTTCCAGGC	TTCAcGTTCA--GCtTTgCAaGC	4	2	6	10_MS1_M1979	ACGACGATCAAAGACATATACTAACT	GTTTGAACTGGGAAATTCAGG	GTTTGAACTGGGAAATTCAGGATATACTTGATTATAAGGATTATTTTGATATAACCACATTG[TTTGAGTATGCTTG]CAAAGCTGAACGTGAAGTGCAGGGACGACGATCAAAGACATATACTAACT	126					5	0	0	NA
TTCAAGTTCACGGCGTTCCAGGC	TTCAcGTTCA--GCtTTgCAaGC	4	2	6	#N/A	#N/A	#N/A	#N/A	#N/A					5	0	0	NA
TTCAAGTTCACGGCGTTCCAGGC	TTCAcGTTCA--GCtTTgCAaGC	4	2	6	10_MS1_M105	AATCAAGTATATCCTGAATTTCCC	AGTTAGTATATGTCTTTGATCGTCGT	AGTTAGTATATGTCTTTGATCGTCGTCCCTGCACTTCACGTTCAGCTTTG[CAAGCATATTCAAA]CAATGTGGTTATATCAAAATAATCCTTATAATCAAGTATATCCTGAATTTCCC	117					5	0	0	NA
TTCAAGTTCACGGCGTTCCAGGC	TTCAcGTTCA--GCtTTgCAaGC	4	2	6	10_MS1_M1980	AATCAAGTATATCCTGAATTTCCC	AGTTAGTATATGTCTTTGATCGTCGT	AGTTAGTATATGTCTTTGATCGTCGTCCCTGCACTTCACGTTCAGCTTTG[CAAGCATATTCAAA]CAATGTGGTTATATCAAAATAATCCTTATAATCAAGTATATCCTGAATTTCCC	117					4	0	0	NA
TTCAAGTTCACGGCGTTCCAGGC	TTCAcGTTCA--GCtTTgCAaGC	4	2	6	10_MS1_M1981	CGACGATCAAAGACATATACTAACTC	ATCAGTTTTCGTGGTGGTTTG	ATCAGTTTTCGTGGTGGTTTGAACAGGGAAATTCAGGATATACTTGATTATAAGGATTATTTTGATATAACCACATTG[TTTGAATATGCTTG]CAAAGCTGAACGTGAAGTGCAGGGACGACGATCAAAGACATATACTAACTC	143					5	0	0	NA
TTCAAGTTCACGGCGTTCCAGGC	TTCAcGTTCA--GCtTTgCAaGC	4	2	6	10_MS1_M1982	AATCAAGTATATCCTGAATTTCCC	AGTTAGTATATGTCTTTGATCGTCGT	AGTTAGTATATGTCTTTGATCGTCGTCCCTGCACTTCACGTTCAGCTTTG[CAAGCATATTCAAA]CAATGTGGTTATATCAAAATAATCCTTATAATCAAGTATATCCTGAATTTCCC	117					5	0	0	NA
TTCAAGTTCACGGCGTTCCAGGC	TTCAcGTTCA--GCtTTgCAaGC	4	2	6	10_MS1_M106	AATCAAGTATATCCTGAATTTCCC	AGAGTTAGTATATGTCTTTGCTCGTC	AGAGTTAGTATATGTCTTTGCTCGTCGTCCATGCACTTCACGTTCAGCTTTG[CAAGCATATTCAAA]CAATGTGGTTATATCAAAATAATCCTTATAATCAAGTATATCCTGAATTTCCC	119					4	0	0	NA
TTCAAGTTCACGGCGTTCCAGGC	TTCAcGTTCA--GCtTTgCAaGC	4	2	6	10_MS1_M107	AATCAAGTATATCCTGAATTTCCC	AGAGTTAGTATATGTCTTTGCTCGTC	AGAGTTAGTATATGTCTTTGCTCGTCGTCCATGCACTTCACGTTCAGCTTTG[CAAGCATATTCAAA]CAATGTGGTTATATCAAAATAATCCTTATAATCAAGTATATCCTGAATTTCCC	119					4	0	0	NA
TTCAAGTTCACGGCGTTCCAGGC	TTCAA--TCAtGGCtTTCaAGtC	4	2	6	10_MS1_M1983	TTAGGAATTCAAAGCACTCTCG	AATTAAAGTATGGATACGATGGCT	AATTAAAGTATGGATACGATGGCTTTGCCTTGCGTTCTTCAATCATGGCTTTC[AAGTCTGATAACCG]CAATTAGGAATTCAAAGCACTCTCG	92					3	0	0	NA
TTCAAGTTCACGGCGTTCCAGGC	TTCAAGTgCAaGaaGTT--AGGC	4	2	6	10_MS1_M1984	TTTTGTACTTGAATGACATGGAGA	CTTGTCTCTTCATTCTTGTCTTTGT	CTTGTCTCTTCATTCTTGTCTTTGTACGGACAAGACGC[GATGAGGTGGCCTA]ACTTCTTGCACTTGAAACACCTCCTTTTTCCTTTTCCCTTTTTGTACTTGAATGACATGGAGA	115					4	0	0	NA
TTCAAGTTCACGGCGTTCCAGGC	TTCAcGTTCA--GCtTTgCAaGC	4	2	6	10_MS1_M108	AATCAAGTATATCCTGAATTTCCC	AGTTAGTATATGTCTTTGATCGTCGT	AGTTAGTATATGTCTTTGATCGTCGTCCCTGCACTTCACGTTCAGCTTTG[CAAGCATATTCAAA]CAATGTAGTTATATCAAAATAATCCTTATAATCAAGTATATCCTGAATTTCCC	117					5	0	0	NA
TTCAAGTTCACGGCGTTCCAGGC	TTCAcGTTCA--GCtTTgCAaGC	4	2	6	10_MS1_M109	AATCAAGTATATCCTGAATTTCCC	AGTTAGTATATGTCTTTGATCGTCGT	AGTTAGTATATGTCTTTGATCGTCGTCCCAGCACTTCACGTTCAGCTTTG[CAAGCATATTCAAA]CAATGTGGTTATATCAAAATAATCCTTATAATCAAGTATATCCTGAATTTCCC	117					5	0	0	NA
TTCAAGTTCACGGCGTTCCAGGC	TTCAcGTTCA--GCtTTgCAaGC	4	2	6	10_MS1_M110	AATCAAGTATATCCTGAATTTCCC	AGTTAGTATATGTCTTTGATCGTCGT	AGTTAGTATATGTCTTTGATCGTCGTCCCTGCACTTCACGTTCAGCTTTG[CAAGCATATTCAAA]CAATGTGGTTATATCAAAATAATCCTTATAATCAAGTATATCCTGAATTTCCC	117					4	0	0	NA
TTCAAGTTCACGGCGTTCCAGGC	TTCc--TTCACGGaGTTCCgGGa	4	2	6	10_MS1_M111	GTGATCAACAAGGTCCAAATCA	AGGTGGTAGTGGTGTCTCTTCTT	AGGTGGTAGTGGTGTCTCTTCTTCAGTTACTTCGATTTCCTCTTCACGTTCTAATCATAACCATACATAGGTATAAGAATGGATGCCATGGGATGCTCATGAGGATGCAAAGATAGTATAAACTTATTATTATGTCTTGAATACAACTTTCCTTCACGGAGTTC[CGGGAACTTAGGGT]TTCCGGAGTCGGTAAAGGAGTTCATAGGGCAGGGGGGTGTTTTGGGGTTTGGTGATCAACAAGGTCCAAATCA	251					5	0	0	NA
TTCAAGTTCACGGCGTTCCAGGC	TTCAcGTTCA--GCtTTgCAaGC	4	2	6	10_MS1_M112	AATCAAGTATATCCTGAATTTCCC	AGTTAGTATATGTCTTTGATCGTCGT	AGTTAGTATATGTCTTTGATCGTCGTCCCTGCACTTCACGTTCAGCTTTG[CAAGCATATTCAAA]CAATGTGGTTATATCAAAATAATCCTTATAATCAAGTATATCCTGAATTTCCC	117					4	0	0	NA
TTCAAGTTCACGGCGTTCCAGGC	TTCAcGTTCA--GCtTTgCAaGC	4	2	6	10_MS1_M1985	AATCAAGTATATCCTGAATTTCCC	AGTTAGTATATGTCTTTGATCGTCGT	AGTTAGTATATGTCTTTGATCGTCGTCCCTGCACTTCACGTTCAGCTTTG[CAAGCATATTCAAA]CAATGTGGTTATATCAAAATAATCCTTATAATCAAGTATATCCTGAATTTCCC	117					4	0	0	NA
TTCAAGTTCACGGCGTTCCAGGC	TTCAcGTTCA--GCtTTgCAaGC	4	2	6	10_MS1_M113	AATCAAGTATATCCTGAATTTCCC	AGTTAGTATATGTCTTTGATCGTCGT	AGTTAGTATATGTCTTTGATCGTCGTCCCTGCACTTCACGTTCAGCTTTG[CAAGCATATTCAAA]CAATGTGGTTATATCAAAATAATCCTTATAATCAAGTATATCCTGAATTTCCC	117					4	0	0	NA
TTCAAGTTCACGGCGTTCCAGGC	TTCAcGTTCA--GCtTTgCAaGC	4	2	6	10_MS1_M114	AATCAAGTATATCCTGAATTTCCC	AGTTAGTATATGTCTTTGATCGTCGT	AGTTAGTATATGTCTTTGATCGTCGTCCCTGCACTTCACGTTCAGCTTTG[CAAGCATATTCAAA]CAATGTGGTTATATCAAAATAATCCTTATAATCAAGTATATCCTGAATTTCCC	117					4	0	0	NA
TTCAAGTTCACGGCGTTCCAGGC	TTCAcGTTCA--GCtTTgCAaGC	4	2	6	10_MS1_M115	AATCAAGTATATCCTGAATTTCCC	AGTTAGTATATGTCTTTGATCGTCGT	AGTTAGTATATGTCTTTGATCGTCGTCCCTGCACTTCACGTTCAGCTTTG[CAAGCATATTCAAA]CAATGTGGTTATATCAAAATAATCCTTATAATCAAGTATATCCTGAATTTCCC	117					4	0	0	NA
TTCAAGTTCACGGCGTTCCAGGC	TTCAcGTTCA--GCtTTgCAaGC	4	2	6	10_MS1_M1986	AAGCAATATTCTAACCCTTTTGC	TAAACCGCGAAATCCAAGATA	TAAACCGCGAAATCCAAGATATACTTGATTATAAGGAATATTATGATATGACTACTTTA[TTTGAATATGCTTG]CAAAGCTGAACGTGAAGTGCAGGGACGCCGCTCGAAGCAATATTCTAACCCTTTTGC	130					4	0	0	NA
TTCAAGTTCACGGCGTTCCAGGC	TTCAcGTTCA--GCtTTgCAaGC	4	2	6	10_MS1_M116	AATCAAGTATATCCTGAATTTCCC	AGTTAGTATATGTCTTTGATCGTCGT	AGTTAGTATATGTCTTTGATCGTCGTCCCTGCACTTCACGTTCAGCTTTG[CAAGCATATTCAAA]CAATGTGGTTATATCAAAATAATCCTTATAATCAAGTATATCCTGAATTTCCC	117					4	0	0	NA
TTCAAGTTCACGGCGTTCCAGGC	TTCAcGTTCA--GCtTTgCAaGC	4	2	6	10_MS1_M117	CTCAAAGACATATTCTAACCCTTTT	TATGGCACGTTTTCGTGGT	TATGGCACGTTTTCGTGGTGGTTTAAACCGTGAAATCCAGGATATACTTGATTATAAGGAATATTATGATATGACTACTTTA[TTTGAATATGCTTG]CAAAGCTGAACGTGAAGTGCAGGGACGCCGCTCAAAGACATATTCTAACCCTTTT	151					4	0	0	NA
TTCAAGTTCACGGCGTTCCAGGC	TTCAcGTTCA--GCtTTgCAaGC	4	2	6	10_MS1_M118	TAATCAAGTATATCCTGAATTTCCC	CTGCAAAAGGGTTAGAATATGG	CTGCAAAAGGGTTAGAATATGGCTTCGAGCGGCGTCCCTGCACTTCACGTTCAGCTTTG[CAAGCATATTCAAA]TAATGTGGTTATATCAAAATAATCCTTATAATCAAGTATATCCTGAATTTCCC	126					4	0	0	NA
TTCAAGTTCACGGCGTTCCAGGC	TTCAcGTTCA--GCtTTgCAaGC	4	2	6	10_MS1_M1987	AATCAAGTATATCCTGAATTTCCC	AGTTAGTATATGTCTTTGATCGTCGT	AGTTAGTATATGTCTTTGATCGTCGTCCCTGCACTTCACGTTCAGCTTTG[CAAGCATATTCAAA]CAATGTGGTTATATCAAAATAATCCTTATAATCAAGTATATCCTGAATTTCCC	117					5	0	0	NA
TTCAAGTTCACGGCGTTCCAGGC	TTCAcGTTCA--GCtTTgCAaGC	4	2	6	10_MS1_M1988	TACACGGATATTCAGTGTCATCG	TCCAAGATATACTTGATTACAAGGAA	TCCAAGATATACTTGATTACAAGGAATATTATATAATGACTACTTTA[TTTGAATATGCTTG]CAAAGCTGAACGTGAAGTGGCAGGGACGCCGCTCGAAGCCATATTCTAACCCTTTTGCAGGACGAAGCTCGACATCCACCTCAGCACCAGTTCCCCTGCGCCATCCACGTCCACCACTACTCCACGCGAGAAGACGACCAAACCACCAGCACTGCCCCACCACAGGTCGTACACGGATATTCAGTGTCATCG	253					0	NA	0	NA
TTCAAGTTCACGGCGTTCCAGGC	TTCAcGTTCA--GCtTTgCAaGC	4	2	6	10_MS1_M1989	GAGGTCCAACACACAGCTCAA	TATTACCGAGGAGTTACAAAAGG	TATTACCGAGGAGTTACAAAAGGGTATGCTTCGTTGTGGTTTGGTTGAGTCAGATGACGCTGCTATGGCGCGTTTTCGTGGTGCTTTGAACAGGGAAATTCAGGATATACTTGATTATAAGGATTATTTTGATTATAACAACATTG[TTTGAATATGCTTG]CAAAGCTGAACGTGAAGTGCAGGGACGACGATCAAAGACATATACTAACTCTTTTGCAGGCCGAGGTCCAACACACAGCTCAA	243					0	NA	0	NA
TTCAAGTTCACGGCGTTCCAGGC	TTCAcGTTCA--GCtTTgCAaGC	4	2	6	10_MS1_M1990	AAGCAATATTCTAACCCTTTTGC	TAAACCGCGAAATCCAAGATA	TAAACCGCGAAATCCAAGATATACTTGATTATAAGGAATATTATGATATGACTACTTTA[TTTGAATATGCTTG]CAAAGCTGAACGTGAAGTGCAGGGACGCCGCTCGAAGCAATATTCTAACCCTTTTGC	130					4	0	0	NA
TTCAAGTTCACGGCGTTCCAGGC	TTCAcGTTCA--GCtTTgCAaGC	4	2	6	10_MS1_M119	AATCAAGTATATCCTGAATTTCCC	AGTTAGTATATGTCTTTGATCGTCGT	AGTTAGTATATGTCTTTGATCGTCGTCCCTACACTTCACGTTCAGCTTTG[CAAGCATATTCAAA]CAATGTGGTTATATCAAAATAATCCTTATAATCAAGTATATCCTGAATTTCCC	117					5	0	0	NA
TTCAAGTTCACGGCGTTCCAGGC	TTCAcGTTCA--GCtTTgCAaGC	4	2	6	10_MS1_M1991	AATCAAGTATATCCTGAATTTCCC	AGTTAGTATATGTCTTTGATCGTCGT	AGTTAGTATATGTCTTTGATCGTCGTCCCTGCACTTCACGTTCAGCTTTG[CAAGCATATTCAAA]CAATGTGGTTATATCAAAATAATCCTTATAATCAAGTATATCCTGAATTTCCC	117					4	0	0	NA
TTCAAGTTCACGGCGTTCCAGGC	TTCAcGTTCA--GCtTTgCAaGC	4	2	6	10_MS1_M120	AATCAAGTATATCCTGAATTTCCC	AGTTAGTATATGTCTTTGATCGTCGT	AGTTAGTATATGTCTTTGATCGTCGTCCCTGCACTTCACGTTCAGCTTTG[CAAGCATATTCAAA]CAATGTGGTTATATCAAAATAATCCTTATAATCAAGTATATCCTGAATTTCCC	117					5	0	0	NA
TTCAAGTTCACGGCGTTCCAGGC	TTCAcGTTCA--GCtTTgCAaGC	4	2	6	10_MS1_M121	AATCAAGTATATCCTGAATTTCCC	AGTTAGTATATGTCTTTGATCGTCGT	AGTTAGTATATGTCTTTGATCGTCGTCCCTGCACTTCACGTTCAGCTTTG[CAAGCATATTCAAA]CAATGTGGTTATATCAAAATAATCCTTATAATCAAGTATATCCTGAATTTCCC	117					4	0	0	NA
TTCAAGTTCACGGCGTTCCAGGC	TTCAcGTTCA--GCtTTgCAaGC	4	2	6	10_MS1_M1992	AAGCAATATTCTAACCCTTTTGC	TAAACCGCGAAATCCAAGATA	TAAACCGCGAAATCCAAGATATACTTGATTATAAGGAATATTATGATATGACTACTTTA[TTTGAATATGCTTG]CAAAGCTGAACGTGAAGTGCAGGGACGCCGCTCGAAGCAATATTCTAACCCTTTTGC	130					4	0	0	NA
TTCAAGTTCACGGCGTTCCAGGC	TTCAcGTTCA--GCtTTgCAaGC	4	2	6	10_MS1_M122	AATCAAGTATATCCTGAATTTCCC	AGTTAGTATATGTCTTTGATCGTCGT	AGTTAGTATATGTCTTTGATCGTCGTCCCTGCACTTCACGTTCAGCTTTG[CAAGCATATTCAAA]CAATGTGGTTATATCAAAATAATCCTTATAATCAAGTATATCCTGAATTTCCC	117					5	0	0	NA
TTCAAGTTCACGGCGTTCCAGGC	TTCAcGTTCA--GCtTTgCAaGC	4	2	6	10_MS1_M123	AATCAAGTATATCCTGAATTTCCC	AGTTAGTATATGTCTTTGATCGTCGT	AGTTAGTATATGTCTTTGATCGTCGTCCCTGTACTTCACGTTCAGCTTTG[CAAGCATATTCAAA]CAATGTGGTTATATCAAAATAATCCTTATAATCAAGTATATCCTGAATTTCCC	117					5	0	0	NA
TTCAAGTTCACGGCGTTCCAGGC	TTCAcGTTCA--GCtTTgCAaGC	4	2	6	10_MS1_M124	TAATCAAGTATATCCTGAATTTCCC	CTGCAAAAGGGTTAGAATATGG	CTGCAAAAGGGTTAGAATATGGCTTCGAGCGGCGTCCCTGCACTTCACGTTCAGCTTTG[CAAGCATATTCAAA]TAATGTGGTTATATCAAAATAATCCTTATAATCAAGTATATCCTGAATTTCCC	126					3	0	0	NA
TTCAAGTTCACGGCGTTCCAGGC	TTCc--TTCACGGaGTTCCgGGa	4	2	6	10_MS1_M125	AAGAAGAAGTTGTTGAAGAAGGG	AAATAGTAAGTCCAAAATTCCCC	AAATAGTAAGTCCAAAATTCCCCAAACTTTTTATGTGAGCTTTTCACATTATTTAGAAGCCATGGGTAGAGTTTGGTTTGATTTGGACCTTGTTTGATCACTAAACCCAAAACCACCCCCCCTGCCCTATGAACTCCTTTACCGACTCCGGAA[ACCCTAGGTTCCCG]GAACTCCGTGAAGGAAAGTTGTACTCAAGACATAAATAACAAGTTTATGCTATCTTTGCATCCTCATGAGCATTCCATGACATCCATCCTTATGTATGTATATGGTTATATTAGAGCAAGAAGAAGAAGAAGAAGTTGTTGAAGAAGGG	316					4	0	0	NA
TTCAAGTTCACGGCGTTCCAGGC	TTCc--TTCACGGaGTTCCgGGa	4	2	6	10_MS1_M126	AAGAAGAAGTTGTTGAAGAAGGG	AAATAGTAAGTCCAAAATTCCCC	AAATAGTAAGTCCAAAATTCCCCAAACTTTTTATGTGAGCTTTTCACATTATTTAGAAGCCATGGGTAGAGTTTGGTTTGATTTGGACCTTGTTTGATCACTAAACCCAAAACCACCCCCCCTGCCCTATGAACTCCTTTACCGACTCCGGAA[ACCCTAGGTTCCCG]GAACTCCGTGAAGGAAAGTTGTACTCAAGACATAAATAACAAGTTTATGCTATCTTTGCATCCTCATGAGCATTCCATGACATCCATCCTTATGTATGTATATGGTTATATTAGAGCAAGAAGAAGAAGAAGAAGAAGTTGTTGAAGAAGGG	319					5	0	0	NA
TTCAAGTTCACGGCGTTCCAGGC	TTCAcGTTCA--GCtTTgCAaGC	4	2	6	10_MS1_M1993	AATCAAGTATATCCTGAATTTCCC	AGTTAGTATATGTCTTTGATCGTCGT	AGTTAGTATATGTCTTTGATCGTCGTCCCTGCACTTCACGTTCAGCTTTG[CAAGCATATTCAAA]CAATGTGGTTATATCAAAATAATCCTTATAATCAAGTATATCCTGAATTTCCC	117					4	0	0	NA
TTCAAGTTCACGGCGTTCCAGGC	TTCAcGTTCA--GCtTTgCAaGC	4	2	6	10_MS1_M1994	AATCAAGTATATCCTGAATTTCCC	AGTTAGTATATGTCTTTGATCGTCGT	AGTTAGTATATGTCTTTGATCGTCGTCCCTGCACTTCACGTTCAGCTTTG[CAAGCATATTCAAA]CAATGTGGTTATATCAAAATAATCCTTATAATCAAGTATATCCTGAATTTCCC	117					4	0	0	NA
TTCAAGTTCACGGCGTTCCAGGC	TTCAcGTTCA--GCtTTgCAaGC	4	2	6	10_MS1_M127	AATCAAGTATATCCTGAATTTCCC	AGTTAGTATATGTCTTTGATCGTCGT	AGTTAGTATATGTCTTTGATCGTCGTCCCTGCACTTCACGTTCAGCTTTG[CAAGCATATTCAAA]CAATGTGGTTATATCAAAATAATCCTTATAATCAAGTATATCCTGAATTTCCC	117					5	0	0	NA
TTCAAGTTCACGGCGTTCCAGGC	TTCAcGTTCA--GCtTTgCAaGC	4	2	6	10_MS1_M128	AATCAAGTATATCCTGAATTTCCC	AGTTAGTATATGTCTTTGATCGTCGT	AGTTAGTATATGTCTTTGATCGTCGTCCCTGCACTTCACGTTCAGCTTTG[CAAGCATATTCAAA]CAATGTGGTTATATCAAAATAATCCTTATAATCAAGTATATCCTGAATTTCCC	117					4	0	0	NA
TTCAAGTTCACGGCGTTCCAGGC	TTCAcGTTCA--GCtTTgCAaGC	4	2	6	10_MS1_M129	AATCAAGTATATCCTGAATTTCCC	AGTTAGTATATGTCTTTGATCGTCGT	AGTTAGTATATGTCTTTGATCGTCGTCCCTGCACTTCACGTTCAGCTTTG[CAAGCATATTCAAA]CAATGTGGTTATATCAAAATAATCCTTATAATCAAGTATATCCTGAATTTCCC	117					5	0	0	NA
TTCAAGTTCACGGCGTTCCAGGC	TTCgtaTgCACGG--TTCCAGGC	4	2	6	10_MS1_M1995	GCTTGTTAGTTTCTGGGGAGAT	TGCTAAATACATCAAGACACCCA	TGCTAAATACATCAAGACACCCATGGGAATAAATGGGCATCTCGACCTCGACACGAGAGGTAAATCCGTAGATCAAAAGGTATACTGATCGATGATAGGATCTTTACTCTATTTATGTGCTTCACGACCGAATATTATGCTTTTCGTATGCACGGTTC[CAGGCAAATCCTAA]GGAAGTTTGCCTTAGGGTCGTGAAAAGAATCATGAGATATTTGGTTTACACTCATAAGTTTGGGCTTTGGTACCCCAAGGGATCTACCTTTGATTTAATTGGGTATTCCGATGCCGATTATTCTGGATGTAAAACTGATAGGAAGAGCACATCAGGGGCTTGTTAGTTTCTGGGGAGAT	351					0	NA	0	NA
TTCAAGTTCACGGCGTTCCAGGC	TTCAcGTTCA--GCtTTgCAaGC	4	2	6	10_MS1_M1996	AATCAAGTATATCCTGAATTTCCC	AGTTAGTATATGTCTTTGATCGTCGT	AGTTAGTATATGTCTTTGATCGTCGTCCCTGCACTTCACGTTCAGCTTTG[CAAGCATATTCAAA]CAATGTGGTTATATCAAAATAATCCTTATAATCAAGTATATCCTGAATTTCCC	117					5	0	0	NA
TTCAAGTTCACGGCGTTCCAGGC	TTCAcGTTCA--GCtTTgCAaGC	4	2	6	10_MS1_M130	TAATCAAGTATATCCTGAATTTCCC	GTATATGTCTATGATCGTCGTCCC	GTATATGTCTATGATCGTCGTCCCTGCACTTCACGTTCAGCTTTG[CAAGCATATTCAAA]CAATGTGGTTATATCAAAATAATCCTTATAATCAAGTATATCCTGAATTTCCC	112					5	0	0	NA
TTCAAGTTCACGGCGTTCCAGGC	TTCAcGTTCA--GCtTTgCAaGC	4	2	6	10_MS1_M131	AATCAAGTATATCCTGAATTTCCC	AGTTAGTATATGTCTTTGATCGTCGT	AGTTAGTATATGTCTTTGATCGTCGTCCCTGCACTTCACGTTCAGCTTTG[CAAGCATATTCAAA]CAATGTGGTTATATCAAAATAATCCTTATAATCAAGTATATCCTGAATTTCCC	117					5	0	0	NA
TTCAAGTTCACGGCGTTCCAGGC	TTCAcGTTCA--GCtTTgCAaGC	4	2	6	10_MS1_M132	AATCAAGTATATCCTGAATTTCCC	AGTTAGTATATGTCTTTGATCGTCGT	AGTTAGTATATGTCTTTGATCGTCGTCCCTGCACTTCACGTTCAGCTTTG[CAAGCATATTCAAA]CAATGTGGTTATATCAAAATAATCCTTATAATCAAGTATATCCTGAATTTCCC	117					5	0	0	NA
TTCAAGTTCACGGCGTTCCAGGC	TTCAcGTTCA--GCtTTgCAaGC	4	2	6	10_MS1_M133	AATCAAGTATATCCTGAATTTCCC	AGTTAGTATATGTCTTTGATCGTCGT	AGTTAGTATATGTCTTTGATCGTCGTCCCTGCACTTCACGTTCAGCTTTG[CAAGCATATTCAAA]CAATGTGGTTATATCAAAATAATCCTTATAATCAAGTATATCCTGAATTTCCC	117					4	0	0	NA
TTCAAGTTCACGGCGTTCCAGGC	TTCAAtTTCACat--TTCtAGGC	4	2	6	10_MS1_M134	ATAGTACATCCTTCGTCTTCGGT	AAGTTCTGCAACTGTTTTCCTAAT	AAGTTCTGCAACTGTTTTCCTAATAATTTTTCTAGTAATCACTAGCATCTCGTTCAGCTTCAGCAACAGGGCATTTTAATTTGGCTTTAGCCAGCTGTTTCCGAAGGTCTTCAATTTCACATTTC[TAGGCTTCAGCTTG]GGCTTTGGAAGTAGCTTCGTCTTCTTTTATTTTGCTCACCAATGAAATTAATATTTTATCTTTTTCAAGACCTTCGTTCCTTAGTTCAACTACTTCTGAACGAAGGTTGTTCAGAGCTATAGTACATCCTTCGTCTTCGGT	280					4	0	0	NA
TTCAAGTTCACGGCGTTCCAGGC	TTCAcGTTCA--GCtTTgCAaGC	4	2	6	10_MS1_M135	AATCAAGTATATCCTGAATTTCCC	AGTTAGTATATGTCTTTGATCGTCGT	AGTTAGTATATGTCTTTGATCGTCGTCCCTGCACTTCACGTTCAGCTTTG[CAAGCATATTCAAA]CAATGTGGTTATATCAAAATAATCCTTATAATCAAGTATATCCTGAATTTCCC	117					5	0	0	NA
TTCAAGTTCACGGCGTTCCAGGC	TTCAcGTTCA--GCtTTgCAaGC	4	2	6	10_MS1_M136	TAATCAAGTATATCCTGAATTTCCC	GTATATGTCTTTGATCATCGTCCC	GTATATGTCTTTGATCATCGTCCCTGCACTTCACGTTCAGCTTTG[CAAGCATATTCAAA]CAATGTGGTTATATCAAAATAATCCTTATAATCAAGTATATCCTGAATTTCCC	112					5	0	0	NA
TTCAAGTTCACGGCGTTCCAGGC	TTCAcGTTCA--GCtTTgCAaGC	4	2	6	10_MS1_M137	AATCAAGTATATCCTGAATTTCCC	AGTTAGTATATGTCTTTGATCGTCGT	AGTTAGTATATGTCTTTGATCGTCGTCCCTGCACTTCACGTTCAGCTTTG[CAAGCATATTCAAA]CAATGTGGTTATATCAAAATAATCCTTATAATCAAGTATATCCTGAATTTCCC	117					4	0	0	NA
TTCAAGTTCACGGCGTTCCAGGC	TTCAcGTTCA--GCtTTgCAaGC	4	2	6	10_MS1_M138	AATCAAGTATATCCTGAATTTCCC	AGTTAGTATATGTCTTTGATCGTCGT	AGTTAGTATATGTCTTTGATCGTCGTCCCTGCACTTCACGTTCAGCTTTG[CAAGCATATTCAAA]CAATGTGGTTATATCAAAATAATCCTTATAATCAAGTATATCCTGAATTTCCC	117					4	0	0	NA
TTCAAGTTCACGGCGTTCCAGGC	TTCAcGTTCA--GCtTTgCAaGC	4	2	6	10_MS1_M139	AATCAAGTATATCCTGAATTTCCC	AGTTAGTATATGTCTTTGATCGTCGT	AGTTAGTATATGTCTTTGATCGTCGTCCCTGCACTTCACGTTCAGCTTTG[CAAGCATATTCAAA]CAATGTGGTTATATCAAAATAATCCTTATAATCAAGTATATCCTGAATTTCCC	117					5	0	0	NA
TTCAAGTTCACGGCGTTCCAGGC	TTCAcGTTCA--GCtTTgCAaGC	4	2	6	10_MS1_M1997	AATCAAGTATATCCTGAATTTCCC	AGTTAGTATATGTCTTTGATCGTCGT	AGTTAGTATATGTCTTTGATCGTCGTCCCTGCACTTCACGTTCAGCTTTG[CAAGCATATTCAAA]CAATGTGGTTATATCAAAATAATCCTTATAATCAAGTATATCCTGAATTTCCC	117					5	0	0	NA
TTCAAGTTCACGGCGTTCCAGGC	TTCAcGTTCA--GCtTTgCAaGC	4	2	6	10_MS1_M1998	AATCAAGTATATCCTGAATTTCCC	AGTTAGTATATGTCTTTGATCGTCGT	AGTTAGTATATGTCTTTGATCGTCGTCCCTGCACTTCACGTTCAGCTTTG[CAAGCATATTCAAA]CAATGTGGTTATATCAAAATAATCCTTATAATCAAGTATATCCTGAATTTCCC	117					4	0	0	NA
TTCAAGTTCACGGCGTTCCAGGC	TTCAcGTTCA--GCtTTgCAaGC	4	2	6	10_MS1_M140	AAGACATATACTAACTCTTTTGCAGG	GTGGTGGTTTGAACAAGGAAA	GTGGTGGTTTGAACAAGGAAATTCAGGATATACTTGATTATAAGGATTATTTTGATATAACCACATTG[TTTGAATATGCTTG]CAAAGCTGAACGTGAAGTGCAGGGACGACGATCAAAGACATATACTAACTCTTTTGCAGG	142					5	0	0	NA
TTCAAGTTCACGGCGTTCCAGGC	TTCAcGTTCA--GCtTTgCAaGC	4	2	6	10_MS1_M1999	AATCAAGTATATCCTGAATTTCCC	AGTTAGTATATGTCTTTGATCGTCGT	AGTTAGTATATGTCTTTGATCGTCGTCCCTGCACTTCACGTTCAGCTTTG[CAAGCATATTCAAA]CAATGTGGTTATATCAAAATAATCCTTATAATCAAGTATATCCTGAATTTCCC	117					5	0	0	NA
TTCAAGTTCACGGCGTTCCAGGC	TTCAcGTTCA--GCtTTgCAaGC	4	2	6	10_MS1_M141	AATCAAGTATATCCTGAATTTCCC	AGTTAGTATATGTCTTTGATCGTCGT	AGTTAGTATATGTCTTTGATCGTCGTCCCTGCACTTCACGTTCAGCTTTG[CAAGCATATTCAAA]CAATGTGGTTATATCAAAATAATCCTTATAATCAAGTATATCCTGAATTTCCC	117					4	0	0	NA
TTCAAGTTCACGGCGTTCCAGGC	TTCAcGTTCA--GCtTTgCAaGC	4	2	6	10_MS1_M142	AATCAAGTATATCCTGAATTTCCC	AGTTAGTATATGTCTTTGATCGTCGT	AGTTAGTATATGTCTTTGATCGTCGTCCCTGCACTTCACGTTCAGCTTTG[CAAGCATATTCAAA]CAATGTAGTTATATCAAAATAATCCTTATAATCAAGTATATCCTGAATTTCCC	117					4	0	0	NA
TTCAAGTTCACGGCGTTCCAGGC	TTCAcGTTCA--GCtTTgCAaGC	4	2	6	10_MS1_M143	AATCAAGTATATCCTGAATTTCCC	AGTTAGTATATGTCTTTGATCGTCGT	AGTTAGTATATGTCTTTGATCGTCGTCCCTGCACTTCACGTTCAGCTTTG[CAAGCATATTCAAA]CAATGTGGTTATATCAAAATAATCCTTATAATCAAGTATATCCTGAATTTCCC	117					4	0	0	NA
TTCAAGTTCACGGCGTTCCAGGC	TTCAcGTTCA--GCtTTgCAaGC	4	2	6	10_MS1_M144	AAGCAATATTCTAACCCTTTTGC	TAAACCGCGAAATCCAAGATA	TAAACCGCGAAATCCAAGATATACTTGATTATAAGGAATATTATGATATGACTACTTTA[TTTGAATATGCTTG]CAAAGCTGAACGTGAAGTGCAGGGACGCCGCTCGAAGCAATATTCTAACCCTTTTGC	130					4	0	0	NA
TTCAAGTTCACGGCGTTCCAGGC	TTCAcGTTCA--GCtTTgCAaGC	4	2	6	10_MS1_M145	AATCAAGTATATCCTGAATTTCCC	AGTTAGTATATGTCTTTGATCGTCGT	AGTTAGTATATGTCTTTGATCGTCGTCCCTGCACTTCACGTTCAGCTTTG[CAAGCATATTCAAA]CAATGTGGTTATATCAAAATAATCCTTATAATCAAGTATATCCTGAATTTCCC	117					5	0	0	NA
TTCAAGTTCACGGCGTTCCAGGC	TTCAcGTTCA--GCtTTgCAaGC	4	2	6	10_MS1_M146	AAGTATATCTTGGATTTCACGGTT	CTGCAAAAGGGTTAGAATATGG	CTGCAAAAGGGTTAGAATATGGCTTCGAGCGGCGTCCCTGAACTTCACGTTCAGCTTTG[CAAGCATATTCAAA]TAAAGTAGTCATATCATAATATTCCTTATAATCAAGTATATCTTGGATTTCACGGTT	130					2	0	0	NA
TTCAAGTTCACGGCGTTCCAGGC	TTCAcGTTCA--GCtTTgCAaGC	4	2	6	10_MS1_M2000	AATCAAGTATATCCTGAATTTCCC	AGAGTTGGTATATGTCTTTGATCGT	AGAGTTGGTATATGTCTTTGATCGTCGTCCCTGCACTTCACGTTCAGCTTTG[CAAGCATATTCAAA]CAATGTGGTTATATCAAAATAATCCTTATAATCAAGTATATCCTGAATTTCCC	119					4	0	0	NA
TTCAAGTTCACGGCGTTCCAGGC	TTCAcGTTCA--GCtTTgCAaGC	4	2	6	10_MS1_M147	AATCAAGTATATCCTGAATTTCCC	AGTTAGTATATGTCTTTGATCGTCGT	AGTTAGTATATGTCTTTGATCGTCGTCCCTGCACTTCACGTTCAGCTTTG[CAAGCATATTCAAA]CAATGTGGTTATATCAAAATAATCCTTATAATCAAGTATATCCTGAATTTCCC	117					5	0	0	NA
TTCAAGTTCACGGCGTTCCAGGC	TTCAcGTTCA--GCtTTgCAaGC	4	2	6	10_MS1_M148	AAGCAATATTCTAACCCTTTTGC	TAAACCGCGAAATCCAAGATA	TAAACCGCGAAATCCAAGATATACTTGATTATAAGGAATATTATGATATGACTACTTTA[TTTGAATATGCTTG]CAAAGCTGAACGTGAAGTGCAGGGACGCCGCTCGAAGCAATATTCTAACCCTTTTGC	130					4	0	0	NA
TTCAAGTTCACGGCGTTCCAGGC	TTCAcGTTCA--GCtTTgCAaGC	4	2	6	10_MS1_M2001	AGTATATCTTGGATTTCGCGG	CTGCAAAAGGGTTAGAATATGG	CTGCAAAAGGGTTAGAATATGGCTTCGAGCGGCGTCCCTGCACTTCACGTTCAGCTTTG[CAAGCATATTCAAA]TAAAGTAGTCATATCATAATATTCCTTATAATCAAGTATATCTTGGATTTCGCGG	128					3	0	0	NA
TTCAAGTTCACGGCGTTCCAGGC	TTCAcGTTCA--GCtTTgCAaGC	4	2	6	10_MS1_M2002	AGTATATCTTGGATTTCGCGG	CTGCAAAAGGGTTAGAATATGG	CTGCAAAAGGGTTAGAATATGGCTTCGAGCGGCGTCCCTGCACTTCACGTTCAGCTTTG[CAAGCATATTCAAA]TAAAGTAGTCATATCATAATATTCCTTATAATCAAGTATATCTTGGATTTCGCGG	128					4	0	0	NA
TTCAAGTTCACGGCGTTCCAGGC	TTCAcGTTCA--GCtTTgCAaGC	4	2	6	10_MS1_M2003	AATCAAGTATATCCTGAATTTCCC	AGTTAGTATATGTCTTTGATCGTCGT	AGTTAGTATATGTCTTTGATCGTCGTCCCTGCACTTCACGTTCAGCTTTG[CAAGCATATTCAAA]CAATGTGGTTATATCAAAATAATCCTTATAATCAAGTATATCCTGAATTTCCC	117					5	0	0	NA
TTCAAGTTCACGGCGTTCCAGGC	TTCAcGTTCA--GCtTTgCAaGC	4	2	6	10_MS1_M149	AATCAAGTATATCCTGAATTTCCC	AGTTAGTATATGTCTTTGATCGTCGT	AGTTAGTATATGTCTTTGATCGTCGTCCCTGCACTTCACGTTCAGCTTTG[CAAGCATATTCAAA]CAATGTGGTTATATCAAAATAATCCTTATAATCAAGTATATCCTGAATTTCCC	117					5	0	0	NA
TTCAAGTTCACGGCGTTCCAGGC	TTCAcGTTCA--GCtTTgCAaGC	4	2	6	10_MS1_M2004	AATCAAGTATATCCTGAATTTCCC	AGTTAGTATATGTCTTTGATCGTCGT	AGTTAGTATATGTCTTTGATCGTCGTCCCTGCACTTCACGTTCAGCTTTG[CAAGCATATTCAAA]CAATGTGGTTATATCAAAATAATCCTTATAATCAAGTATATCCTGAATTTCCC	117					4	0	0	NA
TTCAAGTTCACGGCGTTCCAGGC	TTCAcGTTCA--GCtTTgCAaGC	4	2	6	10_MS1_M150	AATCAAGTATATCCTGAATTTCCC	AGTTAGTATATGTCTTTGATCGTCGT	AGTTAGTATATGTCTTTGATCGTCGTCCCTGCACTTCACGTTCAGCTTTG[CAAGCATATTCAAA]CAATGTGGTTATATCAAAATAATCCTTATAATCAAGTATATCCTGAATTTCCC	117					4	0	0	NA
TTCAAGTTCACGGCGTTCCAGGC	TTCAcGTTCA--GCtTTgCAaGC	4	2	6	10_MS1_M151	AATCAAGTATATCCTGAATTTCCC	AGTTAGTATATGTCTTTGATCGTCGT	AGTTAGTATATGTCTTTGATCGTCGTCCCTGCACTTCACGTTCAGCTTTG[CAAGCATATTCAAA]CAATGTGGTTATATCAAAATAATCCTTATAATCAAGTATATCCTGAATTTCCC	117					4	0	0	NA
TTCAAGTTCACGGCGTTCCAGGC	TTCAcGTTCA--GCtTTgCAaGC	4	2	6	10_MS1_M152	AATCAAGTATATCCTGAATTTCCC	AGTTAGTATATGTCTTTGATCGTCGT	AGTTAGTATATGTCTTTGATCGTCGTCCCTGCACTTCACGTTCAGCTTTG[CAAGCATATTCAAA]CAATGTGGTTATATCAAAATAATCCTTATAATCAAGTATATCCTGAATTTCCC	117					5	0	0	NA
TTCAAGTTCACGGCGTTCCAGGC	TTCAcGTTCA--GCtTTgCAaGC	4	2	6	10_MS1_M2005	AATCAAGTATATCCTGAATTTCCC	AGTTAGTATATGTCTTTGATCGTCGT	AGTTAGTATATGTCTTTGATCGTCGTCCCTGCACTTCACGTTCAGCTTTG[CAAGCATATTCAAA]CAATGTGGTTATATCAAAATAATCCTTATAATCAAGTATATCCTGAATTTCCC	117					5	0	0	NA
TTCAAGTTCACGGCGTTCCAGGC	TTCAcGTTCA--GCtTTgCAaGC	4	2	6	10_MS1_M153	TTCCTTATAATCAAGTCTATCCTGG	GGTGTAGATGTGCTCGTATTGG	GGTGTAGATGTGCTCGTATTGGTGTTGATGTCCTCATCAGTTAGAATATGTCTTCGAGCGGCGTCCCTGCACTTCACGTTCAGCTTTG[CAAGCATATTCAAA]TAAAGTAGTCATATCATAATATTCCTTATAATCAAGTCTATCCTGG	148					1	0	0	NA
TTCAAGTTCACGGCGTTCCAGGC	TTCAcGTTCA--GCtTTgCAaGC	4	2	6	10_MS1_M154	AAGCAATATTCTAACCCTTTTGC	TAAACCGCGAAATCCAAGATA	TAAACCGCGAAATCCAAGATATACTTGATTATAAGGAATATTATGATATGACTACTTTA[TTTGAATATGCTTG]CAAAGCTGAACGTGAAGTGCAGGGACGCCGCTCGAAGCAATATTCTAACCCTTTTGC	130					4	0	0	NA
TTCAAGTTCACGGCGTTCCAGGC	TTCAcGTTCA--GCtTTgCAaGC	4	2	6	10_MS1_M2006	ATCAAGTATATCCTAAATTTCCCTG	AGTTAGTATATGTCTTTGATCGTCGT	AGTTAGTATATGTCTTTGATCGTCGTCCCTGCACTTCACGTTCAGCTTTG[CAAGCATATTCAAA]CAATGTGGTTATATCAAAATAATCCTTATAATCAAGTATATCCTAAATTTCCCTG	119					5	0	0	NA
TTCAAGTTCACGGCGTTCCAGGC	TTCAcGTTCA--GCtTTgCAaGC	4	2	6	10_MS1_M155	AATCAAGTATATCCTGAATTTCCC	AGTTAGTATATGTCTTTGATCGTCGT	AGTTAGTATATGTCTTTGATCGTCGTCCCTGCACTTCACGTTCAGCTTTG[CAAGCATATTCAAA]CAATGTGGTTATATCAAAATAATCCTTATAATCAAGTATATCCTGAATTTCCC	117					5	0	0	NA
TTCAAGTTCACGGCGTTCCAGGC	TTCAcGTTCA--GCtTTgCAaGC	4	2	6	10_MS1_M156	AATCAAGTATATCCTGAATTTCCC	AGTTAGTATATGTCTTTGATCGTCGT	AGTTAGTATATGTCTTTGATCGTCGTCCCTGCACTTCACGTTCAGCTTTG[CAAGCATATTCAAA]CAATGTGGTTATATCAAAATAATCCTTATAATCAAGTATATCCTGAATTTCCC	117					4	0	0	NA
TTCAAGTTCACGGCGTTCCAGGC	TTCAcGTTCA--GCtTTgCAaGC	4	2	6	10_MS1_M2007	AATCAAGTATATCCTGAATTTCCC	AGTTAGTATATGTCTTTGATCGTCGT	AGTTAGTATATGTCTTTGATCGTCGTCCCTGCACTTCACGTTCAGCTTTG[CAAGCATATTCAAA]CAATGTGGTTATATCAAAATAATCCTTATAATCAAGTATATCCTGAATTTCCC	117					4	0	0	NA
TTCAAGTTCACGGCGTTCCAGGC	TTCAcGTTCA--GCtTTgCAaGC	4	2	6	10_MS1_M157	AATCAAGTATATCCTGAATTTCCC	AGTTAGTATATGTCTTTGATCGTCGT	AGTTAGTATATGTCTTTGATCGTCGTCCCTGCACTTCACGTTCAGCTTTG[CAAGCATATTCAAA]CAATGTGGTTATATCAAAATAATCCTTATAATCAAGTATATCCTGAATTTCCC	117					4	0	0	NA
TTCAAGTTCACGGCGTTCCAGGC	TTCAcGTTCA--GCtTTgCAaGC	4	2	6	10_MS1_M159	AATCAAGTATATCCTGAATTTCCC	AGTTAGTATATGTCTTTGATCGTCGT	AGTTAGTATATGTCTTTGATCGTCGTCCCTGCACTTCACGTTCAGCTTTG[CAAGCATATTCAAA]CAATGTGGTTATATCAAAATAATCCTTATAATCAAGTATATCCTGAATTTCCC	117					5	0	0	NA
TTCAAGTTCACGGCGTTCCAGGC	TTCAcGTTCA--GCtTTgCAaGC	4	2	6	10_MS1_M2008	AATCAAGTATATCCTGAATTTCCC	AGTTAGTATATGTCTTTGATCGTCGT	AGTTAGTATATGTCTTTGATCGTCGTCCCTGCACTTCACGTTCAGCTTTG[CAAGCATATTCAAA]CAATGTGGTTATATCAAAATAATCCTTATAATCAAGTATATCCTGAATTTCCC	117					4	0	0	NA
TTCAAGTTCACGGCGTTCCAGGC	TTCAcGTTCA--GCtTTgCAaGC	4	2	6	10_MS1_M2009	AATCAAGTATATCCTGAATTTCCC	AGTTAGTATATGTCTTTGATCGTCGT	AGTTAGTATATGTCTTTGATCGTCGTCCCTGCACTTCACGTTCAGCTTTG[CAAGCATATTCAAA]CAATGTGGTTATATCAAAATAATCCTTATAATCAAGTATATCCTGAATTTCCC	117					5	0	0	NA
TTCAAGTTCACGGCGTTCCAGGC	TTCAcGTTCA--GCtTTgCAaGC	4	2	6	10_MS1_M2010	AAGCAATATTCTAACCCTTTTGC	TAAACCGCGAAATCCAAGATA	TAAACCGCGAAATCCAAGATATACTTGATTATAAGGAATATTATGATATGACTACTTTA[TTTGAATATGCTTG]CAAAGCTGAACGTGAAGTGCAGGGACGCCGCTCGAAGCAATATTCTAACCCTTTTGC	130					4	0	0	NA
TTCAAGTTCACGGCGTTCCAGGC	TTCAcGTTCA--GCtTTgCAaGC	4	2	6	10_MS1_M160	AATCAAGTATATCCTGAATTTCCC	AGTTAGTATATGTCTTTGATCGTCGT	AGTTAGTATATGTCTTTGATCGTCGTCCCTGCACTTCACGTTCAGCTTTG[CAAGCATATTCAAA]CAATGTGGTTATATCAAAATAATCCTTATAATCAAGTATATCCTGAATTTCCC	117					5	0	0	NA
TTCAAGTTCACGGCGTTCCAGGC	TTCc--TTCACGGaGTTCCgGGa	4	2	6	10_MS1_M2011	GAAGGAAAGTTGTATTCAAGACATAA	CCTGCCCTATGAACTCCTTTAC	CCTGCCCTATGAACTCCTTTACCGACTCCGGAA[ACCCTAAGTTCCCG]GAACTCCGTGAAGGAAAGTTGTATTCAAGACATAA	82					5	0	0	NA
TTCAAGTTCACGGCGTTCCAGGC	TTCc--TTCACGGaGTTCCgGGa	4	2	6	10_MS1_M2012	GAAGGAAAGTTGTATTCAAGACATAA	CCTGCCCTATGAACTCCTTTAC	CCTGCCCTATGAACTCCTTTACCGACTTCGGAA[ACCCTAAGTTCCCG]GAACTCCGTGAAGGAAAGTTGTATTCAAGACATAA	82					4	0	0	NA
TTCAAGTTCACGGCGTTCCAGGC	TTCAcGTTCA--GCtTTgCAaGC	4	2	6	10_MS1_M2013	AATCAAGTATATCCTGAATTTCCC	AGTTAGTATATGTCTTTGATCGTCGT	AGTTAGTATATGTCTTTGATCGTCGTCCCTGCACTTCACGTTCAGCTTTG[CAAGCATATTCAAA]CAATGTGGTTATATCAAAATAATCCTTATAATCAAGTATATCCTGAATTTCCC	117					4	0	0	NA
TTCAAGTTCACGGCGTTCCAGGC	TTCAcGTTCA--GCtTTgCAaGC	4	2	6	10_MS1_M2014	GACGACGATCAAAGACATATACTAAC	GTTTTCGTGGTGGTTTGAATAG	GTTTTCGTGGTGGTTTGAATAGGGAAATTCAGGATATACTTGATTATAAGGATTATTTTGATATAACCACATTG[TTTGAATATGCTTG]CAAAGCTGAACGTGAAGTGCAGGGACGACGATCAAAGACATATACTAAC	137					5	0	0	NA
TTCAAGTTCACGGCGTTCCAGGC	TTCAcGTTCA--GCtTTgCAaGC	4	2	6	10_MS1_M2015	AATCAAGTATATCCTGAATTTCCC	AGTTAGTATATGTCTTTGATCGTCGT	AGTTAGTATATGTCTTTGATCGTCGTCCCTGCACTTCACGTTCAGCTTTG[CAAGCATATTCAAA]CAATGTGGTTATATCAAAATAATCCTTATAATCAAGTATATCCTGAATTTCCC	117					5	0	0	NA
TTCAAGTTCACGGCGTTCCAGGC	TTCAtGTTCA--GCtTTgCAaGC	4	2	6	10_MS1_M161	AATCAAGTATATCCTGAATTTCCC	AGTTAGTATATGTCTTTGATCGTCGT	AGTTAGTATATGTCTTTGATCGTCGTCCCTGCACTTCATGTTCAGCTTTG[CAAGCATATTCAAA]CAATGTGGTTATATCAAAATAATCCTTATAATCAAGTATATCCTGAATTTCCC	117					5	0	0	NA
TTCAAGTTCACGGCGTTCCAGGC	TTCAcGTTCA--GCtTTgCAaGC	4	2	6	10_MS1_M2016	AATCAAGTATATCCTGAATTTCCC	AGTTAGTATATGTCTTTGATCGTCGT	AGTTAGTATATGTCTTTGATCGTCGTCCCTGCACTTCACGTTCAGCTTTG[CAAGCATATTCAAA]CAATGTGGTTATATCAAAATAATCCTTATAATCAAGTATATCCTGAATTTCCC	117					5	0	0	NA
TTCAAGTTCACGGCGTTCCAGGC	TTCAAGTgCAaGaaGTT--AGGC	4	2	6	10_MS1_M2017	AATTCTTGTCCGCTATTGATGA	AACTGTAGCAAGTGTCAAGCTCA	AACTGTAGCAAGTGTCAAGCTCAATAAGAAAAATGTTCCTAAAGATGAAGAAATCAACATGAGCTTGAAAAACGGTAAAGATTCAATTAATCATGTTGTTTGCACTAACCTTCTCTCTATGTCATCAAAGAGCAAAAAGAGAAGAGGAAAAAGGAGGTGCTTCAAGTGCAAGAAGT[TAGGCCACCTCATC]GCGTCTTGTCCGTACAAAGACAAGGATGAAGGGACAAGAAGTTGTTTTGGATGCAACAATAAGGACCACATGATCAATTCTTGTCCGCTATTGATGA	287					2	0	0	NA
TTCAAGTTCACGGCGTTCCAGGC	TTCAcGTTCA--GCtTTgCAaGC	4	2	6	10_MS1_M162	AATCAAGTATATCCTGAATTTCCC	AGTTAGTATATGTCTTTGATCGTCGT	AGTTAGTATATGTCTTTGATCGTCGTCCCTGCACTTCACGTTCAGCTTTG[CAAGCATATTCAAA]CAATGTGGTTATATCAAAATAATCCTTATAATCAAGTATATCCTGAATTTCCC	117					4	0	0	NA
TTCAAGTTCACGGCGTTCCAGGC	TTCAtGTTCA--GCtTTgCAaGC	4	2	6	10_MS1_M2018	AAGTATATCTTGGATTTTGCGGT	TGCAAAAGGGTTAGAATATGACTT	TGCAAAAGGGTTAGAATATGACTTCGAGCGGCGTCCCTGCACTTCATGTTCAGCTTTG[CAAGCATATTCAAA]TAAAGTAGTCATATCATAATATTCCTTATAATCAAGTATATCTTGGATTTTGCGGT	128					0	NA	0	NA
TTCAAGTTCACGGCGTTCCAGGC	TTCAcGTTCA--GCtTTgCAaGC	4	2	6	10_MS1_M2019	ACGACGATCAAAGACATATACTAACT	CTTTGAACAGGGAAATTCAGG	CTTTGAACAGGGAAATTCAGGATATACTTGATTATAAGGATTATTTTGATATAACAACATTG[TTTGAATATGCTTG]CAAAGCTGAACGTGAAGTGCAGGGACGACGATCAAAGACATATACTAACT	126					5	0	0	NA
TTCAAGTTCACGGCGTTCCAGGC	TTCAcGTTCA--GCtTTgCAaGC	4	2	6	10_MS1_M163	AATCAAGTATATCCTGAATTTCCC	AGTTAGTATATGTCTTTGATCGTCGT	AGTTAGTATATGTCTTTGATCGTCGTCCCTGCACTTCACGTTCAGCTTTG[CAAGCATATTCAAA]CAATGTGGTTATATCAAAATAATCCTTATAATCAAGTATATCCTGAATTTCCC	117					5	0	0	NA
TTCAAGTTCACGGCGTTCCAGGC	TTCAcGTTCA--GCtTTgCAaGC	4	2	6	10_MS1_M164	AAGCAATATTCTAACCCTTTTGC	TAAACCGCGAAATCCAAGATA	TAAACCGCGAAATCCAAGATATACTTGATTATAAGGAATATTATGATATGACTACTTTA[TTTGAATATGCTTG]CAAAGCTGAACGTGAAGTGCAGGGACGCCGCTCGAAGCAATATTCTAACCCTTTTGC	130					4	0	0	NA
TTCAAGTTCACGGCGTTCCAGGC	TTCAcGTTCA--GCtTTgCAaGC	4	2	6	10_MS1_M2020	AATCAAGTATATCCTGAATTTCCC	AGTTAGTATATGTCTTTGATCGTCGT	AGTTAGTATATGTCTTTGATCGTCGTCCCTGCACTTCACGTTCAGCTTTG[CAAGCATATTCAAA]CAATGTAGTTATATCAAAATAATCCTTATAATCAAGTATATCCTGAATTTCCC	117					4	0	0	NA
TTCAAGTTCACGGCGTTCCAGGC	TTCAcGTTCA--GCtTTgCAaGC	4	2	6	10_MS1_M2021	AATCAAGTATATCCTGAATTTCCC	AGTTAGTATATGTCTTTGATCGTCGT	AGTTAGTATATGTCTTTGATCGTCGTCCCTGCACTTCACGTTCAGCTTTG[CAAGCATATTCAAA]CAATGTGGTTATATCAAAATAATCCTTATAATCAAGTATATCCTGAATTTCCC	117					4	0	0	NA
TTCAAGTTCACGGCGTTCCAGGC	TTCAcGTTCA--GCtTTgCAaGC	4	2	6	10_MS1_M2022	AATCAAGTATATCCTGAATTTCCC	AGTTAGTATATGTCTTTGATCGTCGT	AGTTAGTATATGTCTTTGATCGTCGTCCCTGCACTTCACGTTCAGCTTTG[CAAGCATATTCAAA]CAATGTGGTTATATCAAAATAATCCTTATAATCAAGTATATCCTGAATTTCCC	117					4	0	0	NA
TTCAAGTTCACGGCGTTCCAGGC	TTCAcGTTCA--GCtTTgCAaGC	4	2	6	10_MS1_M165	AATCAAGTATATCCTGAATTTCCC	AGTTAGTATATGTCTTTGATCGTCGT	AGTTAGTATATGTCTTTGATCGTCGTCCCTGCACTTCACGTTCAGCTTTG[CAAGCATATTCAAA]CAATGTGGTTATATCAAAATAATCCTTATAATCAAGTATATCCTGAATTTCCC	117					5	0	0	NA
TTCAAGTTCACGGCGTTCCAGGC	TTCAcGTTCA--GCtTTgCAaGC	4	2	6	10_MS1_M166	CTCAAAGACATATTCTAACCCTTTT	TATGGCACGTTTTCGTGGT	TATGGCACGTTTTCGTGGTGGTTTAAACCGCGAAATCCAGGATATACTTGATTATAAGGAATATTATGATATGACTACTTTA[TTTGAATATGCTTG]CAAAGCTGAACGTGAAGTGCAGGGACGCCGCTCAAAGACATATTCTAACCCTTTT	151					4	0	0	NA
TTCAAGTTCACGGCGTTCCAGGC	TTCAcGTTCA--GCtTTgCAaGC	4	2	6	10_MS1_M167	AATCAAGTATATCCTGAATTTCCC	AGTTAGTATATGTCTTTGATCGTCGT	AGTTAGTATATGTCTTTGATCGTCGTCCCTGCACTTCACGTTCAGCTTTG[CAAGCATATTCAAA]CAATGTGGTTATATCAAAATAATCCTTATAATCAAGTATATCCTGAATTTCCC	117					5	0	0	NA
TTCAAGTTCACGGCGTTCCAGGC	TTCgAGTTCACccCGTTC--GGg	4	2	6	10_MS1_M1885	GGGTGAACTCGAAGTCGTTG	TCCCAGTCGAAATGGTAGAGA	TCCCAGTCGAAATGGTAGAGAAGGCTAGCGAGCGCGAGCTCCATGTTGGCCAGCCCGAGCGCGATGCCAGGGCAGATCCT[CCTGCCGGCCCCGA]ACGGGGTGAACTCGAAGTCGTTG	117					2	0	0	NA
TTCAAGTTCACGGCGTTCCAGGC	TTCAcGTTCA--GCtTTgCAaGC	4	2	6	10_MS1_M168	AGTATATCTTGGATTTCGCGG	CTGCAAAAGGGTTAGAATATGG	CTGCAAAAGGGTTAGAATATGGCTTCGAGCGGCGTCCCTGCACTTCACGTTCAGCTTTG[CAAGCATATTCAAA]TAAAGTAGTCATATCATAATATTCCTTATAATCAAGTATATCTTGGATTTCGCGG	128					2	0	0	NA
TTCAAGTTCACGGCGTTCCAGGC	TTCAcGTTCA--GCtTTgCAaGC	4	2	6	10_MS1_M2023	AATCAAGTATATCCTGAATTTCCC	AGTTAGTATATGTCTTTGATCGTCGT	AGTTAGTATATGTCTTTGATCGTCGTCCCTGCACTTCACGTTCAGCTTTG[CAAGCATACTCAAA]CAATGTGGTTATATCAAAATAATCCTTATAATCAAGTATATCCTGAATTTCCC	117					5	0	0	NA
TTCAAGTTCACGGCGTTCCAGGC	TTCAcGTTCA--GCtTTgCAaGC	4	2	6	10_MS1_M2024	AGTATATCTTGGATTTCGCGG	CTGCAAAAGGGTTAGAATATGG	CTGCAAAAGGGTTAGAATATGGCTTCGAGCGGCGTCCCTGCACTTCACGTTCAGCTTTG[CAAGCATATTCAAA]TAAAGTAGTCATATCATAATATTCCTTGTAATCAAGTATATCTTGGATTTCGCGG	128					4	0	0	NA
TTCAAGTTCACGGCGTTCCAGGC	TTCAcGTTCA--GCtTTgCAaGC	4	2	6	10_MS1_M2025	AAGCAATATTCTAACCCTTTTGC	TAAACCGCGAAATCCAAGATA	TAAACCGCGAAATCCAAGATATACTTGATTATAAGGAATATTATGATATGACTACTTTA[TTTGAATATGCTTG]CAAAGCTGAACGTGAAGTGCAGGGACGCCGCTCGAAGCAATATTCTAACCCTTTTGC	130					4	0	0	NA
TTCAAGTTCACGGCGTTCCAGGC	TTCAcGTTCA--GCtTTgCAaGC	4	2	6	10_MS1_M169	AATCAAGTATATCCTGAATTTCCC	AGTTAGTATATGTCTTTGATCGTCGT	AGTTAGTATATGTCTTTGATCGTCGTCCCTGCACTTCACGTTCAGCTTTG[CAAGCATATTCAAA]CAATGTGGTTATATCAAAATAATCCTTATAATCAAGTATATCCTGAATTTCCC	117					4	0	0	NA
TTCAAGTTCACGGCGTTCCAGGC	TTCAcGTTCA--GCtTTgCAaGC	4	2	6	10_MS1_M170	GGACGACGATCAAAGACATATACTA	TTTTGTGGTGGTTTGAACAGG	TTTTGTGGTGGTTTGAACAGGGAAATTCAGGATATACTTGATTATAAGGATTATTTTGATATAACCACATTG[TTTGAATATGCTTG]CAAAGCTGAACGTGAAGTGCAGGGACGACGATCAAAGACATATACTA	133					5	0	0	NA
TTCAAGTTCACGGCGTTCCAGGC	TTCAcGTTCA--GCtTTgCAaGC	4	2	6	10_MS1_M2026	AATCAAGTATATCCTGAATTTCCC	AGTTAGTATATGTCTTTGATCGTCGT	AGTTAGTATATGTCTTTGATCGTCGTCCCTGCACTTCACGTTCAGCTTTG[CAAGCATATTCAAA]CAATATGGTTATATCAAAATAATCCTTATAATCAAGTATATCCTGAATTTCCC	117					5	0	0	NA
TTCAAGTTCACGGCGTTCCAGGC	TTCAcGTTCA--GCtTTgCAaGC	4	2	6	10_MS1_M171	AATCAAGTATATCCTGAATTTCCC	AGTTAGTATATGTCTTTGATCGTCGT	AGTTAGTATATGTCTTTGATCGTCGTCCCTGCACTTCACGTTCAGCTTTG[CAAGCATATTCAAA]CAATGTGGTTATATCAAAATAATCCTTATAATCAAGTATATCCTGAATTTCCC	117					5	0	0	NA
TTCAAGTTCACGGCGTTCCAGGC	TTCAcGTTCA--GCtTTgCAaGC	4	2	6	10_MS1_M2027	AATCAAGTATATCCTGAATTTCCC	AGTTAGTATATGTCTTTGATCGTCGT	AGTTAGTATATGTCTTTGATCGTCGTCCCTGCACTTCACGTTCAGCTTTG[CAAGCATATTCAAA]CAATGTGGTTATATCAAAATAATCCTTATAATCAAGTATATCCTGAATTTCCC	117					5	0	0	NA
TTCAAGTTCACGGCGTTCCAGGC	TTCAcGTTCA--GCtTTgCAaGC	4	2	6	#N/A	#N/A	#N/A	#N/A	#N/A					4	0	0	NA
TTCAAGTTCA--CGGCGTTCCAGGC	TTCAAGTTCAACCGGgGTcCagGGC	4	2	6	10_MS1_M1886	AGTGTCCAGAGATGTTCAACCG	GAACTTCAGCTGAGTAGAGCTTTC	GAACTTCAGCTGAGTAGAGCTTTCTCAACTCCAGCTGAACTTCAAGTTCAACCGGG[GTCCAGGGCAAGTT]CAACCAGTGTCCAGAGATGTTCAACCG	97					5	0	0	NA
TTCAAGTTCACGGCGTTCCAGGC	TTCAcGTTCA--GCtTTgCAaGC	4	2	6	10_MS1_M2028	AATCAAGTATATCCTGAATTTCCC	AGTTAGTATATGTCTTTGATCGTCGT	AGTTAGTATATGTCTTTGATCGTCGTCCCTGCACTTCACGTTCAGCTTTG[CAAGCATATTCAAA]CAATGTGGTTATATCAAAATAATCCTTATAATCAAGTATATCCTGAATTTCCC	117					5	0	0	NA
TTCAAGTTCACGGCGTTCCAGGC	TTCAcGTTCA--GCtTTgCAaGC	4	2	6	10_MS1_M172	AATCAAGTATATCCTGAATTTCCC	AGTTAGTATATGTCTTTGATCGTCGT	AGTTAGTATATGTCTTTGATCGTCGTCCCTGCACTTCACGTTCAGCTTTG[CAAGCATATTCAAA]CAATGTGGTTATATCAAAATAATCCTTATAATCAAGTATATCCTGAATTTCCC	117					5	0	0	NA
TTCAAGTTCACGGCGTTCCAGGC	TTCAcGTTCA--GCtTTgCAaGC	4	2	6	10_MS1_M2029	AATCAAGTATATCCTGAATTTCCC	AGTTAGTATATGTCTTTGATCGTCGT	AGTTAGTATATGTCTTTGATCGTCGTCCCTGCACTTCACGTTCAGCTTTG[CAAGCATATTCAAA]CAATGTGGTTATATCAAAATAATCCTTATAATCAAGTATATCCTGAATTTCCC	117					5	0	0	NA
TTCAAGTTCACGGCGTTCCAGGC	TTCAcGTTCA--GCtTTgCAaGC	4	2	6	10_MS1_M2030	CGTTCATCTGACTCAACCAAAC	GTAATGTCTTTGATCGTCGTCC	GTAATGTCTTTGATCGTCGTCCCTGCACTTCACGTTCAGCTTTG[CAAGCATATTCAAA]CAATGTGGTTATATCAAAATAATCCTTATAATCAAGTATATCCTGAATTTCCCTGTTCAAACCACCACGAAAACGCGCCATAGCAGCGTTCATCTGACTCAACCAAAC	166					5	0	0	NA
TTCAAGTTCACGGCGTTCCAGGC	TTCAcGTTCA--GCtTTgCAaGC	4	2	6	10_MS1_M173	AATCAAGTATATCCTGAATTTCCC	AGTTAGTATATGTCTTTGATCGTCGT	AGTTAGTATATGTCTTTGATCGTCGTCCCTGCACTTCACGTTCAGCTTTG[CAAGCATATTTAAA]CAATGTGGTTATATTCAAAATAATCCTTATAATCAAGTATATCCTGAATTTCCC	118					0	NA	0	NA
TTCAAGTTCACGGCGTTCCAGGC	TTCAcGTTCA--GCtTTgCAaGC	4	2	6	10_MS1_M2031	AATCAAGTATATCCTGAATTTCCC	AGTTAGTATATGTCTTTGATCGTCGT	AGTTAGTATATGTCTTTGATCGTCGTCCCTGCACTTCACGTTCAGCTTTG[CAAGCATATTCAAA]CAATGTGGTTATATCAAAATAATCCTTATAATCAAGTATATCCTGAATTTCCC	117					5	0	0	NA
TTCAAGTTCACGGCGTTCCAGGC	TTCAcGTTCA--GCtTTgCAaGC	4	2	6	10_MS1_M174	AATCAAGTATATCCTGAATTTCTCTG	AGTTAGTATATGTCTTTGATCGTCGT	AGTTAGTATATGTCTTTGATCGTCGTCCCTGCACTTCACGTTCAGCTTTG[CAAGCATATTCAAA]CAATGTGGTTATATCAAAATAATCCTTATAATCAAGTATATCCTGAATTTCTCTG	119					5	0	0	NA
TTCAAGTTCACGGCGTTCCAGGC	TTCAcGTTCA--GCtTTgCAaGC	4	2	6	10_MS1_M2032	AATCAAGTATATCCTGAATTTCCC	AGTTAGTATATGTCTTTGATCGTCGT	AGTTAGTATATGTCTTTGATCGTCGTCCCTGCACTTCACGTTCAGCTTTG[CAAGCATATTCAAA]CAATGTGGTTATATCAAAATAATCCTTATAATCAAGTATATCCTGAATTTCCC	117					5	0	0	NA
TTCAAGTTCACGGCGTTCCAGGC	TTCAcGTTCA--GCtTTgCAaGC	4	2	6	10_MS1_M2033	AATCAAGTATATCCTGAATTTCCC	AGTTAGTATATGTCTTTGATCGTCGT	AGTTAGTATATGTCTTTGATCGTCGTCCCTGCACTTCACGTTCAGCTTTG[CAAGCATATTCAAA]CAATGTGGTTATATCAAAATAATCCTTATAATCAAGTATATCCTGAATTTCCC	117					4	0	0	NA
TTCAAGTTCACGGCGTTCCAGGC	TTCAcGTTCA--GCtTTgCAaGC	4	2	6	10_MS1_M2034	ATATACTGGATTTCGCGGTTT	GTTAGAATATGTCTTCGAGCGG	GTTAGAATATGTCTTCGAGCGGCGTCCCTGCACTTCACGTTCAGCTTTG[CAAGCATATTCAAA]TAAAGTAGTCATATCATAATATTCCTTATAATCAAGTATATACTGGATTTCGCGGTTT	121					4	0	0	NA
TTCAAGTTCACGGCGTTCCAGGC	TTCAcGTTCA--GCtTTgCAaGC	4	2	6	10_MS1_M175	AAGACATATACTAACTCTTTTGCAGG	TTTTGAACAGGGAAATTCAGG	TTTTGAACAGGGAAATTCAGGATATACTTGATTATAAGGATTATTTTGATATAACCACATTG[TTTGAATATGCTTG]CAAAGCTGAACGTGAAGTGCAGGGACGACGATCAAAGACATATACTAACTCTTTTGCAGG	136					5	0	0	NA
TTCAAGTTCACGGCGTTCCAGGC	TTCAcGTTCA--GCtTTgCAaGC	4	2	6	10_MS1_M176	AAGCAATATTCTAACCCTTTTGC	TAAACCGCGAAATCCAAGATA	TAAACCGCGAAATCCAAGATATACTTGATTATAAGGAATATTATGATATGACTACTTTA[TTTGAATATGCTTG]CAAAGCTGAACGTGAAGTGCAGGGACGCCGCTCGAAGCAATATTCTAACCCTTTTGC	130					4	0	0	NA
TTCAAGTTCACGGCGTTCCAGGC	TTCAAGTgCAaGaaGTT--AGGC	4	2	6	10_MS1_M2035	TTTGTACTTAAATGACATGGAGAGAT	GTCCCTTCATTCTTGTCTTGGT	GTCCCTTCATTCTTGTCTTGGTACGGACAAGACGC[GATGAGGTGGCCTA]ACTTCTTGCACTTGAAGCACCTCCTTTTTTCTTTTCCCTTTTTGTACTTAAATGACATGGAGAGAT	115					3	0	0	NA
TTCAAGTTCACGGCGTTCCAGGC	TTCAcGTTCA--GCtTTgCAaGC	4	2	6	10_MS1_M2036	AATCAAGTATATCCTGAATTTCCC	AGTTAGTATATGTCTTTGATCGTCGT	AGTTAGTATATGTCTTTGATCGTCGTCCCTGCACTTCACGTTCAGCTTTG[CAAGCATATTCAAA]CAATGTGGTTATATCAAAATAATCCTTATAATCAAGTATATCCTGAATTTCCC	117					5	0	0	NA
TTCAAGTTCACGGCGTTCCAGGC	TTCAcGTTCA--GCtTTgCAaGC	4	2	6	10_MS1_M179	ATCAAGAATATCCTGAATTTCCC	AGTTAGTATATGTCTTTGATCGTCGT	AGTTAGTATATGTCTTTGATCGTCGTCCCTGCACTTCACGTTCAGCTTTG[CAAGCATATTCAAA]CAATGTGGTTATATCAAAATAATCCTTATAATCAAGAATATCCTGAATTTCCC	117					4	0	0	NA
TTCAAGTTCACGGCGTTCCAGGC	TTCAcGTTCA--GCtTTgCAaGC	4	2	6	10_MS1_M180	AATCAAGTATATCCTGAATTTCCC	AGTTAGTATATGTCTTTGATCGTCGT	AGTTAGTATATGTCTTTGATCGTCGTCCCTGCACTTCACGTTCAGCTTTG[CAAGCATATTCAAA]CAATGTGGTTATATCAAAATAATCCTTATAATCAAGTATATCCTGAATTTCCC	117					5	0	0	NA
TTCAAGTTCACGGCGTTCCAGGC	TTCAcGTTCA--GCtTTgCAaGC	4	2	6	10_MS1_M181	AGTATATCTTGGATTTCGCGG	CTGCAAAAGGGTTAGAATATGG	CTGCAAAAGGGTTAGAATATGGCTTCGAGCGGCGTCCCTGCACTTCACGTTCAGCTTTG[CAAGCATATTCAAA]TAAAGTAGTCATATCATAATATTCCTTATAATCAAGTATATCTTGGATTTCGCGG	128					3	0	0	NA
TTCAAGTTCACGGCGTTCCAGGC	TTCAcGTTCA--GCtTTgCAaGC	4	2	6	10_MS1_M2038	TAATCAAGTATATCCTGAATTTCCC	GTATATGTCTTTGATCGTCATCCC	GTATATGTCTTTGATCGTCATCCCTGCACTTCACGTTCAGCTTTG[CAAGCATATTCAAA]CAATGTGGTTATATCAAAATAATCCTTATAATCAAGTATATCCTGAATTTCCC	112					5	0	0	NA
TTCAAGTTCACGGCGTTCCAGGC	TTCAcGTTCA--GCtTTgCAaGC	4	2	6	10_MS1_M2039	AATCAAGTATATCCTGAATTTCCC	AGTTAGTATATGTCTTTGATCGTCGT	AGTTAGTATATGTCTTTGATCGTCGTCCCTGCACTTCACGTTCAGCTTTG[CAAGCATATTCAAA]CAATGTGGTTATATCAAAATAATCCTTATAATCAAGTATATCCTGAATTTCCC	117					4	0	0	NA
TTCAAGTTCACGGCGTTCCAGGC	TTCc--TTCACGGaGTTCCgGGa	4	2	6	10_MS1_M2040	GAAGGAAAGTTGTATTCAAGACATAA	CTATGAACTCCTTTACCGACTCC	CTATGAACTCCTTTACCGACTCCGGAA[ACCATAAGTTCCCG]GAACTCCGTGAAGGAAAGTTGTATTCAAGACATAA	76					4	0	0	NA
TTCAAGTTCACGGCGTTCCAGGC	TTCc--TTCACGGaGTTCCgGGa	4	2	6	10_MS1_M2041	GAAGGAAAGTTGTATTCAAGACATAA	CTATGAACTCCTTTACCGACTCC	CTATGAACTCCTTTACCGACTCCGGAA[ACCCTAAGTTCCCG]GAACTCCGTGAAGGAAAGTTGTATTCAAGACATAA	76					4	0	0	NA
TTCAAGTTCACGGCG--TTCCAGGC	TTCAAaTTCACGGCtCTTTtCAaGC	4	2	6	10_MS1_M2042	TTGTCTTTAGAGGTAAGATAGAGCAA	CAAATCTGCCTGTAGAAATAAGTAAA	CAAATCTGCCTGTAGAAATAAGTAAATAACTTAGCTCAGCTATTGCTTGCCACATGGCGTCGAGCATGTAAGCACGAAACATGACAGGGATAATCCTCTCCATTAATATATGGAAGTCGTGGCTCTTTAACCCAGTTAGTTTTCCCATTTTCAAATTCACGGCTC[TTTTCAAGCCCACA]GCATAACCATCGGGAAATTTATTTTTTTCCGTCCATCTCATTACCTCGATCTTGTCTTTAGAGGTAAGATAGAGCAA	256					0	NA	0	NA
TTCAAGTTCACGGCGTTCCAGGC	TTCAcGTTCA--GCtTTgCAaGC	4	2	6	10_MS1_M182	AATCAAGTATATCCTGAATTTCCC	AGTTAGTATATGTCTTTGATCGTCGT	AGTTAGTATATGTCTTTGATCGTCGTCCCTGCACTTCACGTTCAGCTTTG[CAAGCATATTCAAA]CAATGTGGTTATATCAAAATAATTCTTATAATCAAGTATATCCTGAATTTCCC	117					5	0	0	NA
TTCAAGTTCACGGCGTTCCAGGC	TTCAcGTTCA--GCtTTgCAaGC	4	2	6	10_MS1_M183	AATCAAGTATATCCTGAATTTCCC	AGTTAGTATATGTCTTTGATCGTCGT	AGTTAGTATATGTCTTTGATCGTCGTCCCTGCACTTCACGTTCAGCTTTG[CAAGCATATTCAAA]CAATGTGGTTATATCAAAATAATCCTTATAATCAAGTATATCCTGAATTTCCC	117					4	0	0	NA
TTCAAGTTCACGGCGTTCCAGGC	TTCAcGTTCA--GCtTTgCAaGC	4	2	6	10_MS1_M184	AATCAAGTATATCCTGAATTTCCC	AGTTAGTATATGTCTTTGATCGTCGT	AGTTAGTATATGTCTTTGATCGTCGTCCCTGCACTTCACGTTCAGCTTTG[CAAGCATATTCAAA]CAATGTGGTTATATCAAAATAATCCTTATAATCAAGTATATCCTGAATTTCCC	117					4	0	0	NA
TTCAAGTTCACGGCGTTCCAGGC	TTCAcGTTCA--GCtTTgCAaGC	4	2	6	10_MS1_M2043	AATCAAGTATATCCTGAATTTCCC	AGTTAGTATATGTCTTTGATCGTCGT	AGTTAGTATATGTCTTTGATCGTCGTCCCTGCACTTCACGTTCAGCTTTG[CAAGCATATTCAAA]CAATGTGGTTATATCAAAATAATCCTTATAATCAAGTATATCCTGAATTTCCC	117					4	0	0	NA
TTCAAGTTCACGGCGTTCCAGGC	TTCt--TTCtCGGCcTTCCAGGt	4	2	6	10_MS1_M2044	AGATCAAGTGCAGAGGGTAGGA	AACACAGTTGATCCTGGTTTTGT	AACACAGTTGATCCTGGTTTTGTGCTTCATCCTCCTGTTTT[GACTAGAGCACCTG]GAAGGCCGAGAAAGAATAGAATAAGATCAAGTGCAGAGGGTAGGA	100					3	0	0	NA
TTCAAGTTCACGGCGTTCCAGGC	TTCAcGTTCA--GCtTTgCAaGC	4	2	6	10_MS1_M2045	AATCAAGTATATCCTGAATTTCCC	AGTTAGTATATGTCTTTGATCGTCGT	AGTTAGTATATGTCTTTGATCGTCGTCCCTGCACTTCACGTTCAGCTTTG[CAAGCATATTCAAA]CAATGTGGTTATATCAAAATAATTCTTATAATCAAGTATATCCTGAATTTCCC	117					5	0	0	NA
TTCAAGTTCACGGCGTTCCAGGC	TTCAcGTTCA--GCtTTgCAaGC	4	2	6	10_MS1_M2046	AAGCAATATTCTAACCCTTTTGC	TAAACCGCGAAATCCAAGATA	TAAACCGCGAAATCCAAGATATACTTGATTATAAGGAATATTATGATATGACTACTTTA[TTTGAATATGCTTG]CAAAGCTGAACGTGAAGTGCAGGGACGCCGCTCGAAGCAATATTCTAACCCTTTTGC	130					4	0	0	NA
TTCAAGTTCACGGCGTTCCAGGC	TTCAcGTTCA--GCtTTgCAaGC	4	2	6	10_MS1_M2047	AATCAAGTATATCCTGAATTTCCC	AGTTAGTATATGTCTTTGATCGTCGT	AGTTAGTATATGTCTTTGATCGTCGTCCCTGCACTTCACGTTCAGCTTTG[CAAGCATATTCAAA]CAATATGGTTATATCAAAATAATCCTTATAATCAAGTATATCCTGAATTTCCC	117					5	0	0	NA
TTCAAGTTCACGGCGTTCCAGGC	TTCAcGTTCA--GCtTTgCAaGC	4	2	6	10_MS1_M2048	AAGACATATACTAACTCTTTTGCAGG	GTTTTCGTGGTGGTTTGAATAG	GTTTTCGTGGTGGTTTGAATAGGGAAATTCAGGATATACTTGATTATAAGGATTATTTTGATATAACCACATTG[TTTGAATATGCTTG]CAAAGCTGAACGTGAAGTGCAGGGACGACGATCAAAGACATATACTAACTCTTTTGCAGG	148					5	0	0	NA
TTCAAGTTCACGGCGTTCCAGGC	TTCAAGggCACGGCGaTg--GGC	4	2	6	10_MS1_M185	CAGTTCAAAGTTGTGAAACATCAA	AAATGACAGATTTCAAGGGCA	AAATGACAGATTTCAAGGGCACGGCGA[TGGGCCTATCAACT]ATTTCGGTGGCTCATGTAACCCAGTTCAAAGTTGTGAAACATCAA	86					3	0	0	NA
TTCAAGTTCACGGCGTTCCAGGC	TTCAcGTTCA--GCtTTgCAaGC	4	2	6	10_MS1_M186	AATCAAGTATATCCTGAATTTCCC	AGTTAGTATATGTCTTTGATCGTCGT	AGTTAGTATATGTCTTTGATCGTCGTCCCTGCACTTCACGTTCAGCTTTG[CAAGCATATTCAAA]CAATGTGGTTATATCAAAATAATCCTTATAATCAAGTATATCCTGAATTTCCC	117					5	0	0	NA
TTCAAGTTCACGGCGTTCCAGGC	TTCAcGTTCA--GCtTTgCAaGC	4	2	6	10_MS1_M187	GCTCGAAGACATATTCTAATCCTTT	CTATGGCACGTTTTCGTGGT	CTATGGCACGTTTTCGTGGTGGTTTAAACCGCGAAATCCAGGATATACTTGATTATAAGGAATATTATGATATGACTACTTTA[TTTGAATATGCTTG]CAAAGCTGAACGTGAAGTGCAGGGACGCCGCTCGAAGACATATTCTAATCCTTT	151					4	0	0	NA
TTCAAGTTCACGGCGTTCCAGGC	TTCAAGTgCAatGaGTT--AGGC	4	2	6	10_MS1_M2049	CACCTCCTTTTCCTCTTCTCTT	GTGCACGTGTTTGATTCTTCAT	GTGCACGTGTTTGATTCTTCATGAGCGGACATGCAGTGATCATATGATCCTTGTCATTGCATCCAAAACATCTCCTCATCCCTTCATCCTTGTCTTTGTATGGACAAGACGC[AATGAGGTGGCCTA]ACTCATTGCACTTGAAGCACCTCCTTTTCCTCTTCTCTT	165					5	0	0	NA
TTCAAGTTCACGGCGTTCCAGGC	TTCAAtTTCACGc--TTCtAaGC	4	2	6	10_MS1_M188	ATCAATGGGTAGATCACCTAGAAGT	GAAGTAATTGAACTGAGGAACGAA	GAAGTAATTGAACTGAGGAACGAAGGTCTTGAAAAAGATAAAATATTATACTCATTGATAAATAAAATAAAAGAAGACGAAGCTACTTTTAAAAGT[CAAGCTGAAGCTTA]GAAGCGTGAAATTGAAGACCTTCGGAAACAACTGGCCAGAGCCAAGGAAGAACGCGTACTTGAAGAGACAAAGCGTGAACTGAGCGATCAATGGGTAGATCACCTAGAAGT	221					4	0	0	NA
TTCAAGTTCACGGCGTTCCAGGC	TTCAcGTTCA--GCtTTgCAaGC	4	2	6	10_MS1_M2050	AATCAAGTATATCCTGAATTTCCC	AGTTAGTATATGTCTTTGATCGTCGT	AGTTAGTATATGTCTTTGATCGTCGTCCCTGCACTTCACGTTCAGCTTTG[CAAGCATATTCAAA]CAATGTGGTTATATCAAAATAATCCTTATAATCAAGTATATCCTGAATTTCCC	117					5	0	0	NA
TTCAAGTTCACGGCGTTCCAGGC	TTCAcGTTCA--GCtTTgCAaGC	4	2	6	10_MS1_M189	AATCAAGTATATCCTGAATTTCCC	AGTTAGTATATGTCTTTGATCGTCGT	AGTTAGTATATGTCTTTGATCGTCGTCCCTGCACTTCACGTTCAGCTTTG[CAAGCATATTCAAA]CAATGTGGTTATATCAAAATAATCCTTATAATCAAGTATATCCTGAATTTCCC	117					4	0	0	NA
TTCAAGTTCACGGCGTTCCAGGC	TTCAcGTTCA--GCtTTgCAaGC	4	2	6	10_MS1_M2051	AAGCAATATTCTAACCCTTTTGC	TAAACCGCGAAATCCAAGATA	TAAACCGCGAAATCCAAGATATACTTGATTATAAGGAATATTATGATATGACTACTTTA[TTTGAATATGCTTG]CAAAGCTGAACGTGAAGTGCAGGGACGCCGCTCGAAGCAATATTCTAACCCTTTTGC	130					4	0	0	NA
TTCAAGTTCACGGCGTTCCAGGC	TTCAcGTTCA--GCtTTgCAaGC	4	2	6	10_MS1_M2052	AGTATATCTTGGATTTCGCGG	CTGCAAAAGGGTTAGAATATGG	CTGCAAAAGGGTTAGAATATGGCTTCGAGCGGCGTCCCTGCACTTCACGTTCAGCTTTG[CAAGCATATTCAAA]TGAAGTAGTCATATCATAATATTCCTTATAATCAAGTATATCTTGGATTTCGCGG	128					3	0	0	NA
TTCAAGTTCACGGCGTTCCAGGC	TTCAcGTTCA--GCtTTgCAaGC	4	2	6	10_MS1_M2053	AATCAAGTATATCCTGAATTTCCC	AGTTAGTATATGTCTTTGATCGTCGT	AGTTAGTATATGTCTTTGATCGTCGTCCCTGCACTTCACGTTCAGCTTTG[CAAGCATATTCAAA]CAATGTGGTTATATCAAAATAATCCTTATAATCAAGTATATCCTGAATTTCCC	117					4	0	0	NA
TTCAAGTTCACGGCGTTCCAGGC	TTCAAGTTCACcctGTTCaA--C	4	2	6	10_MS1_M190	TAGGGGTTGACTCTTTCCTGTC	ATGCTTCTACTCTTGTTGCTCGT	ATGCTTCTACTCTTGTTGCTCGTTGACTTCTTCACCGACTACTTCATCTTCAACTAGCTCTTCTTGAATTTCAAGTTCACCCTGT[TCAACTTCTACCTC]TGCATGATGGGCTTGTCCCTGGTTGGCAGATAGGGGTTGACTCTTTCCTGTC	151					5	0	0	NA
TTCAAGTTCACGGCGTTCCAGGC	TTCc--TTCACGGaGTTCCgGGa	4	2	6	10_MS1_M191	GAAGAAGAGACACCACTACCACCT	CATATTATTTAGAAGCCTTGGGTAA	CATATTATTTAGAAGCCTTGGGTAAAGTTTGAATTGATTTGGACCTTGTTTGATCACCAAACCCCAAAACACCCCCCTGCCCTATGAACTCCTTTACCGACTCCGGAA[ACCCTATGTTCCCG]GAACTCCGTGAAGGAAAGTTGTATTCAAGACATAATAATAAGTTTATACTATCTTTGCATCCTCATGAGCATCCCATGGCATCCATTCTTATACCTATGTATGGTTATGATTAGAACGTGAAGAGGAAATCGAAGTAACTGAAGAAGAGACACCACTACCACCT	286					4	0	0	NA
TTCAAGTTCACGGCGTTCCAGGC	TTCAcGTTCA--GCtTTgCAaGC	4	2	6	10_MS1_M192	ATCTTGAATTTCCCTGTTCAAA	AGGAGTTGAGCTGTGTTGGACT	AGGAGTTGAGCTGTGTTGGACTCCGGCCTGCAAAAGAGTTAGTATATGTCTTTGATCGTCGTCCCTGCACTTCACGTTCAGCTTTG[CAAGCATATTCAAA]CAATGTGGTTATATCAAAATAATCCTTATAATCAAGTATATCTTGAATTTCCCTGTTCAAA	161					5	0	0	NA
TTCAAGTTCACGGCGTTCCAGGC	TTCAcGTTCA--GCtTTgCAaGC	4	2	6	10_MS1_M193	AATCAAGTATATCCTGAATTTCCC	AGTTAGTATATGTCTTTGATCGTCGT	AGTTAGTATATGTCTTTGATCGTCGTCCCTGCACTTCACGTTCAGCTTTG[CAAGCATATTCAAA]CAATGTGGTTATATCAAAATAATCCTTATAATCAAGTATATCCTGAATTTCCC	117					4	0	0	NA
TTCAAGTTCACGGCGTTCCAGGC	TTCAcGTTCA--GCtTTgCAaGC	4	2	6	10_MS1_M2054	AATCAAGTATATCCTGAATTTCCC	AGTTAGTATATGTCTTTGATCGTCGT	AGTTAGTATATGTCTTTGATCGTCGTCCCTGCACTTCACGTTCAGCTTTG[CAAGCATATTCAAA]CAATGTGGTTATATCAAAATAATCCTTATAATCAAGTATATCCTGAATTTCCC	117					4	0	0	NA
TTCAAGTTCACGGCGTTCCAGGC	TTCAcGTTCA--GCtTTgCAaGC	4	2	6	10_MS1_M2055	AAGACATATACTAACTCTTTTGCAGG	ACCGGAACCATTTCCACAC	ACCGGAACCATTTCCACACATTG[TTTGAATATGCTTG]CAAAGCTGAACGTGAAGTGCAGGGACGACGATCAAAGACATATACTAACTCTTTTGCAGG	97					2	0	0	NA
TTCAAGTTCACGGCGTTCCAGGC	TTCAcGTTCA--GCtTTgCAaGC	4	2	6	10_MS1_M194	AATCAAGTATATCCTGAATTTCCC	AGTTAGTATATGTCTTTGATCGTCGT	AGTTAGTATATGTCTTTGATCGTCGTCCCTGCACTTCACGTTCAGCTTTG[CAAGCATATTCAAA]CAATGTGGTTATATCAAAATAATCCTTATAATCAAGTATATCCTGAATTTCCC	117					5	0	0	NA
TTCAAGTTCACGGCGTTCCAGGC	TTCAcGTTCA--GCtTTgCAaGC	4	2	6	10_MS1_M195	AATCAAGTATATCCTGAATTTCCC	AGTTAGTATATGTCTTTGATCGTCGT	AGTTAGTATATGTCTTTGATCGTCGTCCCTGCACTTCACGTTCAGCTTTG[CAAGCATATTCAAA]CAATGTGGTTATATCAAAATAATCCTTATAATCAAGTATATCCTGAATTTCCC	117					5	0	0	NA
TTCAAGTTCACGGCGTTCCAGGC	TTCAcGTTCA--GCtTTgCAaGC	4	2	6	10_MS1_M2056	AATCAAGTATATCCTGAATTTCCC	AGTTAGTATATGTCTTTGATCGTCGT	AGTTAGTATATGTCTTTGATCGTCGTCCCTGCACTTCACGTTCAGCTTTG[CAAGCATATTCAAA]CAATGTGGTTATATCAAAATAATCCTTATAATCAAGTATATCCTGAATTTCCC	117					4	0	0	NA
TTCAAGTTCACGGCGTTCCAGGC	TTCAcGTTCA--GCtTTgCAaGC	4	2	6	10_MS1_M2057	AAGCAATATTCTAACCCTTTTGC	TAAACCGCGAAATCCAAGATA	TAAACCGCGAAATCCAAGATATACTTGATTATAAGGAATATTATGATATGACTACTTTA[TTTGAATATGCTTG]CAAAGCTGAACGTGAAGTGCAGGGACGCCGCTCGAAGCAATATTCTAACCCTTTTGC	130					4	0	0	NA
TTCAAGTTCACGGCGTTCCAGGC	TTCAcGTTCA--GCtTTgCAaGC	4	2	6	10_MS1_M196	AATCAAGTATATCCTGAATTTCCC	AGTTAGTATATGTCTTTGATCGTCGT	AGTTAGTATATGTCTTTGATCGTCGTCCCTGCACTTCACGTTCAGCTTTG[CAAGCATATTCAAA]CAATGTGGTTATATCAAAATAATCCTTATAATCAAGTATATCCTGAATTTCCC	117					4	0	0	NA
TTCAAGTTCACGGCGTTCCAGGC	TTCAcGTTCA--GCtTTgCAaGC	4	2	6	10_MS1_M2058	TTAAGTATATCCTGAATTTCCCTGT	AGTTAGTATATGTCTTTGATCGTCGT	AGTTAGTATATGTCTTTGATCGTCGTCCCTGCACTTCACGTTCAGCTTTG[CAAGCATATTCAAA]CAATGTGGTTATATCAAAATAATCCTTATAATTAAGTATATCCTGAATTTCCCTGT	120					5	0	0	NA
TTCAAGTTCACGGCGTTCCAGGC	TTCAcGTTCA--GCtTTgCAaGC	4	2	6	#N/A	#N/A	#N/A	#N/A	#N/A					4	0	0	NA
TTCAAGTTCACGGCGTTCCAGGC	TTCAcGTTCA--GCtTTgCAaGC	4	2	6	10_MS1_M2059	AATCAAGTATATCCTGAATTTCCC	AGTTAGTATATGTCTTTGATCGTCGT	AGTTAGTATATGTCTTTGATCGTCGTCCCTGCACTTCACGTTCAGCTTTG[CAAGCATATTCAAA]CAATGTGGTTATATCAAAATAATCCTTATAATCAAGTATATCCTGAATTTCCC	117					4	0	0	NA
TTCAAGTTCACGGCGTTCCAGGC	TTCAcGTTCA--GCtTTgCAaGC	4	2	6	10_MS1_M2060	AATCAAGTATATCCTGAATTTCCC	AGTTAGTATATGTCTTTGATCGTCGT	AGTTAGTATATGTCTTTGATCGTCGTCCCTGCACTTCACGTTCAGCTTTG[CAAGCATATTCAAA]CAATGTGGTTATATCAAAATAATCCTTATAATCAAGTATATCCTGAATTTCCC	117					5	0	0	NA
TTCAAGTTCACGGCGTTCCAGGC	TTCAcGTTCA--GCtTTgCAaGC	4	2	6	10_MS1_M197	AATCAAGTATATCCTGAATTTCCC	AGTTAGTATATGTCTTTGATCGTCGT	AGTTAGTATATGTCTTTGATCGTCGTCCCTGCACTTCACGTTCAGCTTTG[CAAGCATATTCAAA]CAATGTGGTTATATCAAAATAATCCTTATAATCAAGTATATCCTGAATTTCCC	117					4	0	0	NA
TTCAAGTTCACGGCGTTCCAGGC	TTCAcGTTCA--GCtTTgCAaGC	4	2	6	10_MS1_M198	CTCAAAGACATATTCTAACCCTTTT	TATGGCACGTTTTCGTGGT	TATGGCACGTTTTCGTGGTGGTTTAAACCGTGAAATCCAGGATATACTTGATTATAAGGAATATTATGATATGACTACTTTA[TTTGAATATGCTTG]CAAAGCTGAACGTGAAGTGCAGGGACGCCGCTCAAAGACATATTCTAACCCTTTT	151					4	0	0	NA
TTCAAGTTCACGGCGTTCCAGGC	TTCAcGTTCA--GCtTTgCAaGC	4	2	6	10_MS1_M199	TAATCAAGTATATCCTGAATTTCCC	CTGCAAAAGGGTTAGAATATGG	CTGCAAAAGGGTTAGAATATGGCTTCGAGCGGCGTCCCTGCACTTCACGTTCAGCTTTG[CAAGCATATTCAAA]TAATGTGGTTATATCAAAATAATCCTTATAATCAAGTATATCCTGAATTTCCC	126					3	0	0	NA
TTCAAGTTCACGGCGTTCCAGGC	TTCAcGTTCA--GCtTTgCAaGC	4	2	6	10_MS1_M2061	CAATTATATCCTGAATTTCCCTGT	AGTATATGTCTTTGATCGTCGTCC	AGTATATGTCTTTGATCGTCGTCCCTGCACTTCACGTTCAGCTTTG[CAAGCATATTCAAA]CAATGTGGTTATATCAAAATAATCCTTATAATCAATTATATCCTGAATTTCCCTGT	116					3	0	0	NA
TTCAAGTTCACGGCGTTCCAGGC	TTCAcGTTCA--GCtTTgCAaGC	4	2	6	10_MS1_M2062	AATCAAGTATATCCTGAATTTCCC	AGTTAGTATATGTCTTTGATCGTCGT	AGTTAGTATATGTCTTTGATCGTCGTCCCTGCACTTCACGTTCAGCTTTG[CAAGCATATTCAAA]CAATGTGGTTATATCAAAATAATCCTTATAATCAAGTATATCCTGAATTTCCC	117					4	0	0	NA
TTCAAGTTCACGGCGTTCCAGGC	TTCAcGTTCA--GCtTTgCAaGC	4	2	6	10_MS1_M2063	TAATCAAGTATATCCTGAATTTCCC	GTGCTTGTGTTGGTGTTGATGT	GTGCTTGTGTTGGTGTTGATGTCCGCATCACCTGCACTTCACGTTCAGCTTTG[CAAGCATATTCAAA]CAATGTGGTTATATCAAAATAATCCTTATAATCAAGTATATCCTGAATTTCCC	120					1	0	0	NA
TTCAAGTTCACGGCGTTCCAGGC	TTCAcGTTCA--GCtTTgCAaGC	4	2	6	10_MS1_M200	AGTATATCTTGGATTTCGCGG	CTGCAAAAGGGTTAGAATATGG	CTGCAAAAGGGTTAGAATATGGCTTCGAGCGGCGTCCCTGCACTTCACGTTCAGCTTTG[CAAGCATATTCAAA]TAAAGTAGTCATATCATAATATTCCTTATAATCAAGTATATCTTGGATTTCGCGG	128					3	0	0	NA
TTCAAGTTCACGGCGTTCCAGGC	TTCAcGTTCA--GCtTTgCAaGC	4	2	6	10_MS1_M201	AATCAAGTATATCCTGAATTTCCC	AGTTAGTATATGTCTTTGATCGTCGT	AGTTAGTATATGTCTTTGATCGTCGTTCCTGCACTTCACGTTCAGCTTTG[CAAGCATATTCAAA]CAATGTGGTTATATCAAAATAATCCTTATAATCAAGTATATCCTGAATTTCCC	117					5	0	0	NA
TTCAAGTTCACGGCGTTCCAGGC	TTCc--TTCACGGaGTTCCgGGa	4	2	6	10_MS1_M202	AGAGGTAGAAGTCACCGAAGACAG	TGGGTAAAAGTCTTGGTTATAGATTT	TGGGTAAAAGTCTTGGTTATAGATTTTTAGAAAATAATTGGTAAGTCCAAAAATGCCCAAAATTTTTATATGAGTGTTATACACTATTTAGAGACCTTGAGTAAAGTTTGAATTGATTTGGACCTTGTTTGATCACCAAACCCCAAAACACCACCCCCTGCCCTGTGAACTCCTTTACCGACTCCGGAA[ACCCTAAGTTCCCG]GAACTCCGTGAAGGAAAGTTGTATTCAAGACATAAATAATAAGTTTATGCTATCTTTGCATCCTCATGAGCATCCCATGGCATCCACTCTTATACTTATGTATGGTTATGATTAGAACGTGAAGAAGAGGTAGAAGTCACCGAAGACAG	352					5	0	0	NA
TTCAAGTTCACGGCGTTCCAGGC	TTCAcGTTCA--GCtTTgCAaGC	4	2	6	#N/A	#N/A	#N/A	#N/A	#N/A					0	NA	0	NA
TTCAAGTTCACGGCGTTCCAGGC	TTCAcGTTCA--GCtTTgCAaGC	4	2	6	10_MS1_M2064	AAGGGAATTACGCTTACACCTA	CATTGAGGACTATTTCCAGGAGT	CATTGAGGACTATTTCCAGGAGTTACAAAAAGGTATGATTCGTTGTGGGATATTGGAGGACAACGACACTGCTATGGCACGTTTTCGTGGTGGTTTAAACCGCGAAATCCAGGATATACTTGATTATAAGGAATATTATGATATGACTACTTTA[TTTGAATATGCTTG]CAAAGCTGAACGTGAAGTGCAGGGACGCCGCTCGAAGACATATTCTAACCCTTTTGCAGGGCGAAGCTCGACATCCACCAAACCAGCCAGCACTGCTGAAAGGGAATTACGCTTACACCTA	289					4	0	0	NA
TTCAAGTTCACGGCGTTCCAGGC	TTCAcGTTCA--GCtTTgCAaGC	4	2	6	10_MS1_M203	AAGCAATATTCTAACCCTTTTGC	TAAACCGCGAAATCCAAGATA	TAAACCGCGAAATCCAAGATATACTTGATTATAAGGAATATTATGATATGACTACTTTA[TTTGAATATGCTTG]CAAAGCTGAACGTGAAGTGCAGGGACGCCGCTCGAAGCAATATTCTAACCCTTTTGC	130					4	0	0	NA
TTCAAGTTCACGGCGTTCCAGGC	TTCAcGTTCA--GCtTTgCAaGC	4	2	6	10_MS1_M2065	AATCAAGTATATCCTGAATTTCCC	AGTTAGTATATGTCTTTGATCGTCGT	AGTTAGTATATGTCTTTGATCGTCGTCCCTGCACTTCACGTTCAGCTTTG[CAAGCATATTCAAA]CAATGTGGTTATATCAAAATAATCCTTATAATCAAGTATATCCTGAATTTCCC	117					5	0	0	NA
TTCAAGTTCACGGCGTTCCAGGC	TTCAcGTTCA--GCtTTgCAaGC	4	2	6	10_MS1_M2066	AATCAAGTATATCCTGAATTTCCC	AGTTAGTATATGTCTTTGATCGTCGT	AGTTAGTATATGTCTTTGATCGTCGTCCCTGCACTTCACGTTCAGCTTTG[CAAGCATATTCAAA]CAATGTGGTTATATCAAAATAATCCTTATAATCAAGTATATCCTGAATTTCCC	117					5	0	0	NA
TTCAAGTTCACGGCGTTCCAGGC	TTCAAccTCACGaCc--CCAGGC	4	2	6	10_MS1_M2067	CCATTTTGTGATGAACGCTCTA	GAAAGGTGTAGCGTGTAGGCA	GAAAGGTGTAGCGTGTAGGCATGGCGCG[GTCGGCTGGGCCTG]GGGTCGTGAGGTTGAAGATGAGCGGGGACCGTCCATTTTGTGATGAACGCTCTA	96					3	0	0	NA
TTCAAGTTCACGGCGTTCCAGGC	TTCAAccTCACGaCc--CCAGGC	4	2	6	10_MS1_M2068	CCATTTTGTGATGAACGCTCTA	GAAAGGTGTAGCGTGTAGGCA	GAAAGGTGTAGCGTGTAGGCATGGCGCG[GTCGGCTGGGCCTG]GGGTCGTGAGGTTGAAGATGAGCGGGGACCGTCCATTTTGTGATGAACGCTCTA	96					3	0	0	NA
TTCAAGTTCACGGCGTTCCAGGC	TTCAcGTTCA--GCtTTgCAaGC	4	2	6	10_MS1_M2069	AATCAAGTATATCCTGAATTTCCC	AGTTAGTATATGTCTTTGATCGTCGT	AGTTAGTATATGTCTTTGATCGTCGTCCCTGCACTTCACGTTCAGCTTTG[CAAGCATATTCAAA]CAATGTGGTTATATCAAAATAATCCTTATAATCAAGTATATCCTGAATTTCCC	117					5	0	0	NA
TTCAAGTTCACGGCGTTCCAGGC	TTCAcGTTCA--GCtTTgCAaGC	4	2	6	10_MS1_M2070	AATCAAGTATATCCTGAATTTCCC	GAGTTAGTATATGTCTTGATCGTCGT	GAGTTAGTATATGTCTTGATCGTCGTCCCTGCACTTCACGTTCAGCTTTG[CAAGCATATTCAAA]CAATGTGGTTATATCAAAATAATCCTTATAATCAAGTATATCCTGAATTTCCC	117					5	0	0	NA
TTCAAGTTCACGGCGTTCCAGGC	TTCAcGTTCA--GCtTTgCAaGC	4	2	6	10_MS1_M2071	AATCAAGTATATCCTGAATTTCCC	AGTTAGTATATGTCTTTGATCGTCGT	AGTTAGTATATGTCTTTGATCGTCGTCCCTGCACTTCACGTTCAGCTTTG[CAAGCATATTCAAA]CAATGTGGTTATATCAAAATAATCCTTATAATCAAGTATATCCTGAATTTCCC	117					5	0	0	NA
TTCAAGTTCACGGCGTTCCAGGC	TTCAcGTTCA--GCtTTgCAaGC	4	2	6	10_MS1_M204	AATCAAGTATATCCTGAATTTCCC	AGTTAGTATATGTCTTTGATCGTCGT	AGTTAGTATATGTCTTTGATCGTCGTCCCTGCACTTCACGTTCAGCTTTG[CAAGCATATTCAAA]CAATGTGGTTATATCAAAATAATCCTTATAATCAAGTATATCCTGAATTTCCC	117					4	0	0	NA
TTCAAGTTCACGGCGTTCCAGGC	TTCAcGTTCA--GCtTTgCAaGC	4	2	6	10_MS1_M2072	AATCAAGTATATCCTGAATTTCCC	AGTTAGTATATGTCTTTGATCGTCGT	AGTTAGTATATGTCTTTGATCGTCGTCCCTGCACTTCACGTTCAGCTTTG[CAAGCATATTCAAA]CAATGTGGTTATATCAAAATAATCCTTATAATCAAGTATATCCTGAATTTCCC	117					5	0	0	NA
TTCAAGTTCACGGCGTTCCAGGC	TTCAcGTTCA--GCtTTgCAaGC	4	2	6	10_MS1_M205	TAATCAAGTATATCCTGAATTTCCC	GTATATGTCTTTGATCGTCGTCCT	GTATATGTCTTTGATCGTCGTCCTGCACTTCACGTTCAGCTTTG[CAAGCATATTCAAA]CAATGTGGTTATATCAAAATAATCCTTATAATCAAGTATATCCTGAATTTCCC	111					4	0	0	NA
TTCAAGTTCACGGCGTTCCAGGC	TTCAcGTTCA--GCtTTgCAaGC	4	2	6	10_MS1_M2073	AGTATATCTTGGATTTCGCGG	CTGCAAAAGGGTTAGAATATGG	CTGCAAAAGGGTTAGAATATGGCTTCGAGCGGCGTCCCTGCACTTCACGTTCAGCTTTG[CAAGCATATTCAAA]TAAAGTAGTCATATCATAATATTCCTTATAATCAAGTATATCTTGGATTTCGCGG	128					4	0	0	NA
TTCAAGTTCACGGCGTTCCAGGC	TTCAcGTTCA--GCtTTgCAaGC	4	2	6	10_MS1_M2074	AGTATATCCGGAATTTCCCTGT	AATTAGTATATGTCTTTGATCGTCGT	AATTAGTATATGTCTTTGATCGTCGTCCCTGCACTTCACGTTCAGCTTTG[CAAGCATATTCAAA]CAATGTGGTTATATCAAAATAATCCTTATAATCAAGTATATCCGGAATTTCCCTGT	120					4	0	0	NA
TTCAAGTTCACGGCGTTCCAGGC	TTCAcGTTCA--GCtTTgCAaGC	4	2	6	10_MS1_M2075	TAATCAAGTATATCCTGAATTTCCC	GTATATGTCTTTGATCGTCATCCC	GTATATGTCTTTGATCGTCATCCCTGCACTTCACGTTCAGCTTTG[CAAGCATATTCAAA]CAATGTGGTTATATCAAAATAATCCTTATAATCAAGTATATCCTGAATTTCCC	112					5	0	0	NA
TTCAAGTTCACGGCGTTCCAGGC	TTCAcGTTCA--GCtTTgCAaGC	4	2	6	10_MS1_M206	GCACCTTCTACGCTAGCACTAC	AATATTACCAGGAGTTACAAAGGG	AATATTACCAGGAGTTACAAAGGGTATGCTTCGTTGTGGTTTGGTTGAGTCAGATGACGCTGCTATGGCGCGTTTTCGTGGGGGTTGAACAGGGAAATTCAGGATATACTTGATTATAAGGATTATTTTGATATAACCACATTG[TTTGAATATGCTTG]CAAAGCTGAACGTGAAGTGCAGGGGCGACGATCAAAGACATATACTAACTCTTTTGCAGGCCGGGGTCCAACACACAACTCAACTCCTTCCAGCCCTGCACCTTCTACGCTAGCACTAC	277					4	0	0	NA
TTCAAGTTCACGGCGTTCCAGGC	TTCAcGTTCA--GCtTTgCAaGC	4	2	6	10_MS1_M2076	AAGACATATACTAACTCTTTTGCAGG	GTGGTGGTTTGAACAGGAAAA	GTGGTGGTTTGAACAGGAAAATTCAGGATATACTTGATTATAAGGATTATTTTGATATAACCACATTG[TTTGAATATGCTTG]CAAAGCTGAACGTGAAGTGCAGGGACGACGATCAAAGACATATACTAACTCTTTTGCAGG	142					5	0	0	NA
TTCAAGTTCACGGCGTTCCAGGC	TTCc--TTCACGGaGTTCCgGGa	4	2	6	10_MS1_M208	TGAAGGAAAGTTGTATTCAAGACC	CTATGAACTCCTTTACCGACTCC	CTATGAACTCCTTTACCGACTCCGGAA[ACCCTAAGTTCCCG]GAACTCCGTGAAGGAAAGTTGTATTCAAGACC	73					5	0	0	NA
TTCAAGTTCACGGCGTTCCAGGC	TTCAcGTTCA--GCtTTgCAaGC	4	2	6	10_MS1_M209	AATCAAGTATATCCTGAATTTCCC	AGTTAGTATATGTCTTTGATCGTCGT	AGTTAGTATATGTCTTTGATCGTCGTCCCTGCACTTCACGTTCAGCTTTG[CAAGCATATTCAAA]CAATGTGGTTATATCAAAATAATCCTTATAATCAAGTATATCCTGAATTTCCC	117					5	0	0	NA
TTCAAGTTCACGGCGTTCCAGGC	TTCAcGTTCA--GCtTTgCAaGC	4	2	6	#N/A	#N/A	#N/A	#N/A	#N/A					1	0	0	NA
TTCAAGTTCACGGCGTTCCAGGC	TTCAcGTTCA--GCtTTgCAaGC	4	2	6	10_MS1_M210	AATCAAGTATATCCTGAATTTCCC	AGTTAGTATATGTCTTTGATCGTCGT	AGTTAGTATATGTCTTTGATCGTCGTCCCTGCACTTCACGTTCAGCTTTG[CAAGCATATTCAAA]CAATGTGGTTATATCAAAATAATCCTTATAATCAAGTATATCCTGAATTTCCC	117					5	0	0	NA
TTCAAGTTCACGGCGTTCCAGGC	TTCAcGTTCA--GCtTTgCAaGC	4	2	6	10_MS1_M2077	AGTATATCTTGGATTTCGCGG	CTGCAAAAGGGTTAGAATATGG	CTGCAAAAGGGTTAGAATATGGCTTCGAGCGGCGTCCCTGCACTTCACGTTCAGCTTTG[CAAGCATATTCAAA]TAAAGTAGTCATATCATAATATTCCTTATAATCAAGTATATCTTGGATTTCGCGG	128					3	0	0	NA
TTCAAGTTCACGGCGTTCCAGGC	TTCAcGTTCA--GCtTTgCAaGC	4	2	6	10_MS1_M2078	AATCAAGTATATCCTGAATTTCCC	AGTTAGTATATGTCTTTGATCGTCGT	AGTTAGTATATGTCTTTGATCGTCGTCCCTGCACTTCACGTTCAGCTTTG[CAAGCATATTCAAA]CAATGTGGTTATATCAAAATAATCCTTATAATCAAGTATATCCTGAATTTCCC	117					4	0	0	NA
TTCAAGTTCACGGCGTTCCAGGC	TTCAcGTTCA--GCtTTgCAaGC	4	2	6	10_MS1_M211	AATCAAGTATATCCTGAATTTCCC	AGTTAGTATATGTCTTTGATCGTCGT	AGTTAGTATATGTCTTTGATCGTCGTCCCTGCACTTCACGTTCAGCTTTG[CAAGCATATTCAAA]CAATGTGGTTATATCAAAATAATCCTTATAATCAAGTATATCCTGAATTTCCC	117					4	0	0	NA
TTCAAGTTCACGGCGTTCCAGGC	TTCAcGTTCA--GCtTTgCAaGC	4	2	6	10_MS1_M2079	AATCAAGTATATCCTGAATTTCCC	AGTTAGTATATGTCTTTGATCGTCGT	AGTTAGTATATGTCTTTGATCGTCGTCCCTGCACTTCACGTTCAGCTTTG[CAAGCATATTCAAA]CAATGTGGTTATATCAAAATAATTCTTATAATCAAGTATATCCTGAATTTCCC	117					5	0	0	NA
TTCAAGTTCACGGCGTTCCAGGC	TTCAAGTgCAaGaaGTT--AGGC	4	2	6	10_MS1_M2080	TTTTGTACTTGAATGACATGGAGAG	TGTCCCTTCATTCTTGTCTTTGT	TGTCCCTTCATTCTTGTCTTTGTACGGACAAGACGC[GATGAGGTGGCCTA]ACTTCTTGCACTTGAAACACCTCCTTTTTCCTTTTCCCTTTTTGTACTTGAATGACATGGAGAG	114					4	0	0	NA
TTCAAGTTCACGGCGTTCCAGGC	TTCAcGTTCA--GCtTTgCAaGC	4	2	6	#N/A	#N/A	#N/A	#N/A	#N/A					4	0	0	NA
TTCAAGTTCACGGCGTTCCAGGC	TTCAcGTTCA--GCtTTgCAaGC	4	2	6	10_MS1_M2081	AATCAAGTATATCCTGAATTTCCC	AGTTAGTATATGTCTTTGATCGTCGT	AGTTAGTATATGTCTTTGATCGTCGTCCCTGCACTTCACGTTCAGCTTTG[CAAGCATATTCAAA]CAATGTGGTTATATCAAAATAATCCTTATAATCAAGTATATCCTGAATTTCCC	117					4	0	0	NA
TTCAAGTTCACGGCGTTCCAGGC	TTCAcGTTCA--GCtTTgCAaGC	4	2	6	10_MS1_M212	ATCAAGTATATCTTGGATTTCACG	AAAAGGGTTAGAATATTGCCTC	AAAAGGGTTAGAATATTGCCTCGAGCGGCGTCCCTGCACTTCACGTTCAGCTTTG[CAAGCATATTCAAA]TAAAGTAGTCATATCATAATATTCCTTATAATCAAGTATATCTTGGATTTCACG	123					2	0	0	NA
TTCAAGTTCACGGCGTTCCAGGC	TTCAcGTTCA--GCtTTgCAaGC	4	2	6	10_MS1_M2082	AATCAAGTATATCCTGAATTTCCC	AGTTAGTATATGTCTTTGATCGTCGT	AGTTAGTATATGTCTTTGATCGTCGTCCCTGCACTTCACGTTCAGCTTTG[CAAGCATATTCAAA]CAATGTGGTTATATCAAAATAATCCTTATAATCAAGTATATCCTGAATTTCCC	117					5	0	0	NA
TTCAAGTTCACGGCGTTCCAGGC	TTCAcGTTCA--GCtTTgCAaGC	4	2	6	10_MS1_M213	AATCAAGTATATCCTGAATTTCCC	AGTTAGTATATGTCTTTGATCGTCGT	AGTTAGTATATGTCTTTGATCGTCGTCCCTGCACTTCACGTTCAGCTTTG[CAAGCATATTCAAA]CAATGTGGTTATATCAAAATAATCCTTATAATCAAGTATATCCTGAATTTCCC	117					5	0	0	NA
TTCAAGTTCACGGCGTTCCAGGC	TTCc--TTCACGGaGTTCCgGGa	4	2	6	10_MS1_M214	GAAGGAAAGTTGTATTCAAGACATAA	CTATGAACTCCTTTACCGACTCC	CTATGAACTCCTTTACCGACTCCGGAT[ACCCTAAGTTCCCG]GAACTCCGTGAAGGAAAGTTGTATTCAAGACATAA	76					4	0	0	NA
TTCAAGTTCACGGCGTTCCAGGC	TTCc--TTCACGGaGTTCCgGGa	4	2	6	10_MS1_M215	GAAGGAAAGTTGTATTCAAGACATAA	CTATGAACTCCTTTACCGACTCC	CTATGAACTCCTTTACCGACTCCGGAA[ACCCTAAGTTCCCG]GAACTCCGTGAAGGAAAGTTGTATTCAAGACATAA	76					5	0	0	NA
TTCAAGTTCACGGCGTTCCAGGC	TTCAcGTTCA--GCtTTgCAaGC	4	2	6	10_MS1_M216	TCCTCAACAGATTGCAGAACCT	GGAACTAGTGCTGAGGTGGATG	GGAACTAGTGCTGAGGTGGATGTCGAGCCTTCGTCCTGCAAAAGGGTTAGAATATTGCTTCGAGCGGCGTCCCTGCACTTCACGTTCAGCTTTG[CAAGCATATTCAAA]TAAAGTAGTCATATCATAATATTCCTTATAATCAAGTATATCTTGGATTTTCGCGGTTTAAACCACCACGAAAACGTGCCATAGCAGCGTCGTTGTCCTCCAATATCCCACAACGAATCATACCTTTTTGTAACTCCTGGAAATAGTTCCTCAACAGATTGCAGAACCT	277					4	0	0	NA
TTCAAGTTCACGGCGTTCCAGGC	TTCtAGTTCtaGGCaTTCCA--C	4	2	6	10_MS1_M279	TTGATGCCTCTTATGTGCTAACT	CACTGCTTCTCATCATGCATTTA	CACTGCTTCTCATCATGCATTTATGTATAAAAATGAGGCTTCTAGTTCTAGGCAT[TCCACTCATGTTAA]AATGTCTAAGAAGAAAATTCCTAATGCATCAAATGATTATGACATTTCATTTAAGACTTTTGATGCCTCTTATGTGCTAACT	151					1	0	0	NA
TTCAAGTTCACGGCGTTCCAGGC	TTCAcGTTCA--GCtTTgCAaGC	4	2	6	10_MS1_M2136	AATCAAGTATATCCTGAATTTCCC	AGTTAGTATATGTCTTTGATCGTCGT	AGTTAGTATATGTCTTTGATCGTCGTCCCTGCACTTCACGTTCAGCTTTG[CAAGCATATTCAAA]CAATGTGGTTATATCAAAATAATCCTTATAATCAAGTATATCCTGAATTTCCC	117					5	0	0	NA
TTCAAGTTCACGGCGTTCCAGGC	TTCc--TTCACGGaGTTCCgGGa	4	2	6	10_MS1_M2137	ACCACCTTCAGAGTCTCAGGC	TCACAATATTTAGAGACCTTGGG	TCACAATATTTAGAGACCTTGGGTAAAGTTTGGATGGATTTGGACCTTGTTTGATCACCAAACCCCAAAACACCCCCCTGCCCTATGAACTCCTTTACCGACTCCGGAA[ACCCTAAGTTCCCG]GAACTCCGTGAAGGAAAGTTGTATTCAAGACATAAATAATAATTTTATGTTATCTTCGCATCCTCATGAGCATCCCATGGCATCCATTCTTATACATATGTATGGTTATGATTAGAACGAGAAGAAGAGGTAGAAGTAACTGAAGAGGAGACACCACCACCACCTTCAGAGTCTCAGGC	302					4	0	0	NA
TTCAAGTTCACGGCGTTCCAGGC	TTCc--TTCACGGaGTTCCgGGa	4	2	6	10_MS1_M2138	CAAACAAGAGCCAAATCCATC	GAGGATGCGAAGATAACATAAAC	GAGGATGCGAAGATAACATAAACTTATTATTTATGTCTTGAATACAACTTTCCTTCACGGAGTTC[CGGGAACTTAGGGT]TTCCGGAGTCGGTAAAGGAGTTCATAGGGCAGGGGGGGTGTTTTGGGGTTTGGTGATCAAACAAGAGCCAAATCCATC	157					5	0	0	NA
TTCAAGTTCACGGCGTTCCAGGC	TTCAAGTTaA--GCGTgCttGGC	4	2	6	10_MS1_M281	TGTTACACTTGGCGACTTTCAC	AGTGTAATCATACTAACAAGGTGCAT	AGTGTAATCATACTAACAAGGTGCATCTTCTTTTTCGGAAGCCTATCTCGAAAGAACCTTCAAGTTAAGCGTGC[TTGGCTTGGAGCAA]TTTAGGATGGGTGACCGACCGGGAAGTTTTCTCGGGTGCGCATAAGTGAGGACAAAGTGCGCACAAAAGACTCGTGTTGGTCTGTGGGGACAATATATGATCCTAGAGAGCTGCCAGGAGTAAGTACCGCCTGTCCAGGGATTGGACGGGGTGTTACACTTGGCGACTTTCAC	261					0	NA	0	NA
TTCAAGTTCACGGCGTTCCAGGC	TTCAAtTTCACGc--TTCtgGGC	4	2	6	10_MS1_M282	AACTAGCCAGGGTTAAAGAGGA	AGACAAAATATTGCATTCCTTGA	AGACAAAATATTGCATTCCTTGATAAATAAAATAAAGGAAGACGAAGCTATTTTTAGAGGT[CAAGCCGAAGCCCA]GAAGCGTGAAATTGAAGATCTTCGAAAACAACTAGCCAGGGTTAAAGAGGA	126					3	0	0	NA
TTCAAGTTCACGGCGTTCCAGGC	TTCAAGacgACGcCGT--CAGGC	4	2	6	10_MS1_M2139	GCGTCGTCTTGAAGTGAACTG	GAGAAAGAAACCTGGAGACGG	GAGAAAGAAACCTGGAGACGGCGGTGCGGGGGCAGGAATGGCGGCGTGGGGACGGGCGCGGGGACGATCGCCGGCGAAACCCTCGGGGTCGA[AATCCAGCAGCCTG]ACGGCGTCGTCTTGAAGTGAACTG	130					2	0	0	NA
TTCAAGTTCACGGCGTTCCAGGC	TTCAAtTTCACat--TTCtAGGC	4	2	6	10_MS1_M2140	TGAAATTGAAGACCTTCGAAAA	TGAGCAAAATAAAAGAAGACGAA	TGAGCAAAATAAAAGAAGACGAAGCGACTTCCAAAGCC[CAAGCTGAAGCCTA]GAAATGTGAAATTGAAGACCTTCGAAAA	80					2	0	0	NA
TTCAAGTTCACGGCGTTCCAGGC	TTCAAGTgCAaGGaaTT--AGGC	4	2	6	10_MS1_M283	TGCTCTTGGATGACATAGAGAGAT	CTCATTCCTTCATCCTTGTCTTT	CTCATTCCTTCATCCTTGTCTTTGTGTGGACAAGACGC[AATGAAGTGGCCTA]ATTCCTTGCACTTGAAGCACCTCCTTTTTCCTCTTCCCTTTTTGCTCTTGGATGACATAGAGAGAT	118					5	0	0	NA
TTCAAGTTCACGGCGTTCCAGGC	TTCc--TTCACGGaGTTCCgGGa	4	2	6	10_MS1_M285	GAAGGAAAGTTGTATTCAAGACATAA	CTATGAACTCCTTTACCGACTCC	CTATGAACTCCTTTACCGACTCCGGAA[ACCCTAAGTTCCCG]GAACTCCGTGAAGGAAAGTTGTATTCAAGACATAA	76					4	0	0	NA
TTCAAGTTCACGGCGTTCCAGGC	TTCc--TTCACGGaGTTCCgGGa	4	2	6	10_MS1_M286	GAAGGAAAGTTGTATTCAAGACATAA	CCTGCCCTATGAACTCCTTTAC	CCTGCCCTATGAACTCCTTTACCGACTCCGGAA[ACCCTAAGTTCCCG]GAACTCCGTGAAGGAAAGTTGTATTCAAGACATAA	82					4	0	0	NA
TTCAAGTTCACGGCGTTCCAGGC	TTCAAGTTgtCGGCGTTtC--Ga	4	2	6	10_MS1_M2141	TAGGCCGACGAGTGAATGTC	CTCTTTAGCTTCCACATTTACATTC	CTCTTTAGCTTCCACATTTACATTCAAGTTGTCGGCGT[TTCGAGACCGGGGG]GTCCCTAGGCCGACGAGTGAATGTC	77					2	0	0	NA
TTCAAGTTCACGGCGTTCCAGGC	TTCAAGTgCAaGaaGTT--AGGC	4	2	6	10_MS1_M287	TTTTGTACTTGAATGACATGGAGAG	TGTCCCTTCATTCTTGTCTTTGT	TGTCCCTTCATTCTTGTCTTTGTACGGACAAGACAC[GATGAGGTGGCCTA]ACTTCTTGCACTTGAAACACCTCCTTTTTCCTTTTCCCTTTTTGTACTTGAATGACATGGAGAG	114					4	0	0	NA
TTCAAGTTCACGGCG--TTCCAGGC	TTCAAGagtACGGCGAGTTCtAGGC	4	2	6	10_MS1_M2142	CCTATGTAGGCCGTGTGTATCTA	GGACTTCCAGGAGTTTCAAGAG	GGACTTCCAGGAGTTTCAAGAGTACGGCGA[GTTCTAGGCGTGGG]TTAGCGGCAAACCCCCAGTCGGCTGCCTATGTAGGCCGTGTGTATCTA	92					0	NA	0	NA
TTCAAGTTCACGGCGTTCCAGGC	TTCggGTTCACGGgGTTCa--GC	4	2	6	10_MS1_M2143	TTAGCGGATAAGGGCTGACT	TGTTGACTTCTTCACTGGCTTCT	TGTTGACTTCTTCACTGGCTTCTTCACCTTCAACCGGCATCTCTTCTTGGTTTTCGGGTTCACGGGGT[TCAGCTTCTACTTA]TACATGGTTGACCTACCCTCGGTTAGCGGATAAGGGCTGACT	124					2	0	0	NA
TTCAAGTTCACGGCGTTCCAGGC	TTCAAGTgCAaGaaGTT--AGGC	4	2	6	10_MS1_M2145	TTTTGTACTTAAATGACATGGAGAGA	GTCCCTTCATTCTTGTCTTGGTA	GTCCCTTCATTCTTGTCTTGGTACGGACAAGACGC[GATGAGGTGGCCTA]ACTTCTTGCACTTGAAGCACCTCCTTTTTTCTTTTCCCTTTTTGTACTTAAATGACATGGAGAGA	114					2	0	0	NA
TTCAAGTTCACGGCGTTCCAGGC	TTCc--TTCACGGaGTTCCgGGa	4	2	6	10_MS1_M2146	CGTGAAGGAAAGTTGTATTCAAGA	GCCCTATGAACTCCTTTACTGACT	GCCCTATGAACTCCTTTACTGACTCCGGAA[ACCCTAAGTTCCCG]GAACTCCGTGAAGGAAAGTTGTATTCAAGA	74					3	0	0	NA
TTCAAGTTCACGGCGTTCCAGGC	TTCc--TTCACGGaGTTCCgGGa	4	2	6	10_MS1_M2147	GTGAAGGAAAGTTGTATTCAAGATA	CTATGAACTCCTTTACCGACTCC	CTATGAACTCCTTTACCGACTCCGGAA[ACCCTAAGTTCCCG]GAACTCCGTGAAGGAAAGTTGTATTCAAGATA	73					5	0	0	NA
TTCAAGTTCACGGCGTTCCAGGC	TTCcAG--CACGGCGTgCCAttC	4	2	6	10_MS1_M289	ACACCTGCAAGTGACGCCT	ATGACTACGCCTTCCAGCAC	ATGACTACGCCTTCCAGCACGGCGTGC[CATTCCAAGGGGTC]AACTACCTCGACGAGCGAAGTCCCCTGGCGCCACACCTGCAAGTGACGCCT	92					2	0	0	NA
TTCAAGTTCACGGCGTTCCAGGC	TTCc--TTCACGGtGTaCCAGGg	4	2	6	10_MS1_M2148	TGGTTGTGTCTAGAGAACGAGG	GGTAAAGTTTGACTTGTTTGGAA	GGTAAAGTTTGACTTGTTTGGAACATTGTTTGATCCCCAAACCCAAAACTCTAGCCTTCTAGATAATAATTGCCTTAGGGAAATGAGATACTGACTCAGAAAA[CCCTAGTTTCCCTG]GTACACCGTGAAGGAAAGTTATATTCTAGATACAACTTGATGTATCTCTACTATCATTGCATTTTCATAAGCATCACATGAGCATTCATGGTTATATATGGTTGTGTCTAGAGAACGAGG	237					0	NA	0	NA
TTCAAGTTCACGGCGTTCCAGGC	TTCAAtTTCACGc--TTCCgaGC	4	2	6	10_MS1_M290	AAAAGTAGCTTCGTCTTCTTTTATTC	CGTTTCTTCAAGTATACATTCCTCTT	CGTTTCTTCAAGTATACATTCCTCTTTGGCTCTGGCCAGTTGTTTTCGAAGATCTTCAATTTCACGCTTC[CGAGCCTCAGCTTG]ACCCTTAAAAGTAGCTTCGTCTTCTTTTATTC	116					4	0	0	NA
TTCAAGTTCACGGCGTTCCAGGC	TTCAtGTgCAgGGC--TCaAGGC	4	2	6	10_MS1_M2149	GTTAGCACATAGCTACACCCCA	CTTCTACAAGGCTCAAGGCAC	CTTCTACAAGGCTCAAGGCACTTCTCCGACGGCCACATTAGTTCATGTGCAGGGCTC[AAGGCACTTCCCCG]CCAGCCACGTTAGCACATAGCTACACCCCA	101					0	NA	0	NA
TTCAAGTTCACGGCGTTCCAGGC	TTCc--TTCACGGCacTCCAGGa	4	2	6	10_MS1_M2150	GTAGCTCATAGGGTAGGCATCA	AATACAATTTTCCTTCACGGC	AATACAATTTTCCTTCACGGCACTC[CAGGAAACTAGGGT]TTTTGGAGTTAGTACTGTAGCTCATAGGGTAGGCATCA	77					3	0	0	NA
TTCAAGTTCACGGCGTTCCAGGC	TTCgAGTgCACGGCG--CCAGca	4	2	6	10_MS1_M291	CACAAGAACGCGAGCGAG	CTCACTAGCCCACCATGTCTCT	CTCACTAGCCCACCATGTCTCTACGCTCGGTCACTTCGAGTGCACGGCGC[CAGCAGGAGGCCAA]GGTCGCCGCAGCACAAGAACGCGAGCGAG	93					1	0	0	NA
TTCAAGTTCACGGCGTTCCAGGC	TTCAAtTTC--GGttTTCtAGGC	4	2	6	10_MS1_M292	CTTTGTCCTCCTTTACTTTGTTCA	CACTTTAATTTCTTCACACAATCCA	CACTTTAATTTCTTCACACAATCCAAGGATTTCTCAAAGCACCTTTCCTTGGATTCGCGAATTTCTTCAACATTTTTATCTAGCTTACTTTTCTAGTACTCACTGATCTCTTGATTAGCCTGTGCGAGCGCGCAGTTCTCTTTAGCTTCGGTCAGTTGTCTCCGAAGGTCTTCAATTTCGGTTTTC[TAGGCTTCGGCCTG]AGCTTTGTAATTAGCTTTGTCCTCCTTTACTTTGTTCA	238					3	0	0	NA
TTCAAGTTCACGGCGTTCCAGGC	TTCc--TTCACGGaGTTCCgGGa	4	2	6	10_MS1_M2152	GAAGGAAAGTTGTATTCAAGACATAA	CTATGAACTCCTTTACCGACTCC	CTATGAACTCCTTTACCGACTCCGGAA[ACCCTAAGTTCCCG]GAACTCCGTGAAGGAAAGTTGTATTCAAGACATAA	76					4	0	0	NA
TTCAAGTTCACGGCGTTCCAGGC	TTCc--TTCACGGaGTTCCgGGa	4	2	6	10_MS1_M2153	GAAGGAAAGTTGTATTCAAGACATAA	CTATGAACTCCTTTACCGACTCC	CTATGAACTCCTTTACCGACTCCGGAA[ACCCTAAGTTCCCG]GAACTCCGTGAAGGAAAGTTGTATTCAAGACATAA	76					5	0	0	NA
TTCAAGTTCACGGCGTTCCAGGC	TTCc--TTCACGGaGTTCCgGGa	4	2	6	10_MS1_M2154	GAAGGAAAGTTGTATTCAAGACATAA	CTATGAACTCCTTTACCGACTCC	CTATGAACTCCTTTACCGACTCCGGAA[ACCCTAAGTTCCCG]GAACTCCGTGAAGGAAAGTTGTATTCAAGACATAA	76					5	0	0	NA
TTCAAGTTCACGGCGTTCCAGGC	TTCc--TTCACGGaGTTCCgGGa	4	2	6	10_MS1_M293	GAAGGAAAGTTGTATTCAAGACATAA	CTATGAACTCCTTTACCGACTCC	CTATGAACTCCTTTACCGACTCCGGAA[ACCCTAAGTTCCCG]GAACTCCGTGAAGGAAAGTTGTATTCAAGACATAA	76					4	0	0	NA
TTCAAGTTCACGGCGTTCCAGGC	TTCc--TTCACGGaGTTCCgGGa	4	2	6	10_MS1_M2155	GTCCAAATCAATTCAAACTCTACG	ATGTGGATGCGAAGATAACATAAA	ATGTGGATGCGAAGATAACATAAACTTATTATTTATGTCTTGAATACAACTTTCCTTCACGGAGTTC[CGGGAACTTAGGGT]TTCCGGAGTCGGTAAAGGAGTTCATAGGGCAGGGGGGTGGTTTTGGGGTTTGGTGATCAAACAAGGTCCAAATCAATTCAAACTCTACG	170					4	0	0	NA
TTCAAGTTCACGGCGTTCCAGGC	TTCAcGTTCA--GCtTTgCAaGC	4	2	6	10_MS1_M295	CGATGGTCGAGGACATATACTAA	ATTTTCGTGGTGGTTTGAATAG	ATTTTCGTGGTGGTTTGAATAGGGAAATTCAGGATATACTTGATTATAAGGATTATTTAGATATCATCACATTG[TTTGAATATGCTTG]CAAAGCTGAACGTGAAGTCCAAGGACGATGGTCGAGGACATATACTAA	136					5	0	0	NA
TTCAAGTTCACGGCGTTCCAGGC	TTCAtGTTCA--GCtTTgCAaGC	4	2	6	10_MS1_M2156	AATCAAGTATATCCTGAATTTCCC	AGTTAGTATATGTCTTTGATCGTCGT	AGTTAGTATATGTCTTTGATCGTCGTCCCTGCACTTCATGTTCAGCTTTG[CAAGCATATTCAAA]CAATGTGGTTATATCAAAATAATCCTTATAATCAAGTATATCCTGAATTTCCC	117					5	0	0	NA
TTCAAGTTCACGGCGTTCCAGGC	TTCc--TTCACGGaGTTCCgGGa	4	2	6	10_MS1_M2157	GAAGGAAAGTTGTATTCAAGACATAA	CTATGAACTCCTTTACCGACTCC	CTATGAACTCCTTTACCGACTCCAGAA[ACCCTAAGTTCCCG]GAACTCCGTGAAGGAAAGTTGTATTCAAGACATAA	76					5	0	0	NA
TTCAAGTTCACGGCGTTCCAGGC	TTCc--TTCACGGaGTTCCgGGa	4	2	6	10_MS1_M2158	GAAGGAAAGTTGTATTCAAGACATAA	CTATGAACTCCTTTACCGACTCC	CTATGAACTCCTTTACCGACTCCGGAA[ACCCTAAGTTCCCG]GAACTCCGTGAAGGAAAGTTGTATTCAAGACATAA	76					4	0	0	NA
TTCA--AGTTCACGGCGTTCCAGGC	TTCATTAGcTCACaGCGgTCgAGGC	4	2	6	10_MS1_M2159	CTTCATGTGACTGATGCAACCTA	CGCTCCCAAACCTTCATTAG	CGCTCCCAAACCTTCATTAGCTCACAGC[GGTCGAGGCGCCGC]CTCCGGTGCGAGTTGAGGTAGACTTCGCTTCATGTGACTGATGCAACCTA	92					5	0	0	NA
TTCAAGTTCACGGCGTTCCAGGC	TTCc--TTCACGGaGTTCCgGGa	4	2	6	10_MS1_M2160	GAAGGAAAGTTGTATTCAAGACATAA	CTATGAACTCCTTTACCGACTCC	CTATGAACTCCTTTACCGACTCCGGAA[ACCCTAAGTTCCCG]GAACTCCGTGAAGGAAAGTTGTATTCAAGACATAA	76					5	0	0	NA
TTCAAGTTCACGGCGTTCCAGGC	TTCc--TTCACGGaGTTCCgGGa	4	2	6	10_MS1_M2161	GAAGGAAAGTTGTATTCAAGACATAA	CTATGAACTCCTTTACCGACTCC	CTATGAACTCCTTTACCGACTCCGGAA[ACCCTAAGTTCCCG]GAACTCCGTGAAGGAAAGTTGTATTCAAGACATAA	76					5	0	0	NA
TTCAAGTTCACGGCGTTCCAGGC	TTCc--TTCACGGaGTTCCgGGa	4	2	6	10_MS1_M2162	GAAGGAAAGTTGTATTCAAGACATAA	CTATGAACTCCTTTACCGACTCC	CTATGAACTCCTTTACCGACTCCAGAA[ACCCTAAGTTCCCG]GAACTCCGTGAAGGAAAGTTGTATTCAAGACATAA	76					5	0	0	NA
TTCAAGTTCACGGCGTTCCAGGC	TTCc--TTCACGGaGTTCCgGGa	4	2	6	10_MS1_M2163	GAAGGAAAGTTGTATTCAAGACATAA	CCTTATGAACTCCTTTACCGACT	CCTTATGAACTCCTTTACCGACTCTGGAA[ACCCTAAGTTCCCG]GAACTCCGTGAAGGAAAGTTGTATTCAAGACATAA	78					3	0	0	NA
TTCAAGTTCACGGCGTTCCAGGC	TTCc--TTCACGGaGTTCCgGGa	4	2	6	10_MS1_M2089	GAAGGAAAGTTGTATTCAAGACATAA	CTGCCCTATGAACTCCTTTACC	CTGCCCTATGAACTCCTTTACCGACTCCGGAA[ACCCTAAGTTCCCG]GAACTCCGTGAAGGAAAGTTGTATTCAAGACATAA	81					4	0	0	NA
TTCAAGTTCACGGCGTTCCAGGC	TTCAcGTTCA--GCtTTgCAaGC	4	2	6	10_MS1_M2164	AATCAAGTATATCCTGAATTTCCC	AGTTAGTATATGTCTTTGATCGTCGT	AGTTAGTATATGTCTTTGATCGTCGTCCCTGCACTTCACGTTCAGCTTTG[CAAGCATATTCAAA]CAATGTGGTTATATCAAAATAATCCTTATAATCAAGTATATCCTGAATTTCCC	117					5	0	0	NA
TTCAAGTTCACGGCGTTCCAGGC	TTCc--TTCACGGaGTTCCgGGa	4	2	6	10_MS1_M2165	GAAGGAAAGTTGTATTCAAGACATAA	CTATGAACTCCTTTACCGACTCC	CTATGAACTCCTTTACCGACTCCGGAA[ACCCTAAGTTCCCG]GAACTCCGTGAAGGAAAGTTGTATTCAAGACATAA	76					5	0	0	NA
TTCAAGTTCACGGCGTTCCAGGC	TTCc--TTCACGGaGTTCCgGGa	4	2	6	10_MS1_M2166	GAAGGAAAGTTGTATTCAAGACATAA	CTATGAACTCCTTTACCGACTCC	CTATGAACTCCTTTACCGACTCCGGAA[ACCCTAAGTTCCCG]GAACTCCGTGAAGGAAAGTTGTATTCAAGACATAA	76					4	0	0	NA
TTCAAGTTCACGGCGTTCCAGGC	TTCAAaTTCAC--CGTgaCAGGt	4	2	6	10_MS1_M296	ACAAAATCCATGCAAAAGAGG	TCGACCGATTCAAATTCACC	TCGACCGATTCAAATTCACCGTGA[CAGGTAGCGTAGAC]TACCCTCGCGTGCGACAAAATCCATGCAAAAGAGG	73					4	0	0	NA
TTCAAGTTCACGGCGTTCCAGGC	TTCAcGTTCA--GCtTTgCAaGC	4	2	6	10_MS1_M2167	AATCAAGTATATCCTGAATTTCCC	AGTTAGTATATGTCTTTGATCGTCGT	AGTTAGTATATGTCTTTGATCGTCGTCCCTGCACTTCACGTTCAGCTTTG[CAAGCATATTCAAA]CAATGTGGTTATATCAAAATAATCCTTATAATCAAGTATATCCTGAATTTCCC	117					5	0	0	NA
TTCAAGTTCACGGCGTTCCAGGC	TTCc--TTCACGGtGcTCCAGGg	4	2	6	10_MS1_M297	TGAAGGAGGGATAACTGTTGAA	TGACTAGCTTTGGACATTGTTTG	TGACTAGCTTTGGACATTGTTTGATGCCTAAACCAAAAACCCTAGCTCCTTAGGATAAAAATGTCTAATCCCACTAAGGTATTGACTCAGAAAAA[CCCTAGATTCCCTG]GAGCACCGTGAAGGAAAGTTGTATTCAAGATACAACTTAGTGTAGTTTCTCTATTATTGCATTTTCATAAGCATTACATGAGCATTCATGGTTATATATGGCTATATATAGAGAATGAAGGAGGGATAACTGTTGAA	246					3	0	0	NA
TTCAAGTTCACGGCGTTCCAGGC	TTCAcGTTCA--GCtTTgCAaGC	4	2	6	10_MS1_M298	AGTATATCTTGGATTTCGCGG	CTGCAAAAGGGTTAGAATATGG	CTGCAAAAGGGTTAGAATATGGCTTCGAGCGGCGTCCCTGCACTTCACGTTCAGCTTTG[CAAGCATATTCAAA]TAAAGTAGTCATATCATAATATTCCTTATAATCAAGTATATCTTGGATTTCGCGG	128					4	0	0	NA
TTCAAGTTCACGGCGTTCCAGGC	TTCAcGTTCA--GCtTTgCAaGC	4	2	6	10_MS1_M2168	TAATCAAGTATATCCTGAATTTCCC	GTATATGTATTTGATCGTCATCCCT	GTATATGTATTTGATCGTCATCCCTGCACTTCACGTTCAGCTTTG[CAAGCATATTCAAA]CAATGTGGTTATATCAAAATAATCCTTATAATCAAGTATATCCTGAATTTCCC	112					4	0	0	NA
TTCAAGTTCACGGCGTTCCAGGC	TTCAcGTTCA--GCtTTgCAaGC	4	2	6	10_MS1_M2169	AATCAAGTATATCCTGAATTTCCC	AGAGTTAGGATATGTCTTTGATCGT	AGAGTTAGGATATGTCTTTGATCGTCGTCCCTGCACTTCACGTTCAGCTTTG[CAAGCATATTCAAA]CAATGTGGTTATATCAAAATAATCCTTATAATCAAGTATATCCTGAATTTCCC	119					4	0	0	NA
TTCAAGTTCACGGCGTTCCAGGC	TTCAcGTTCA--GCtTTgCAaGC	4	2	6	10_MS1_M2170	CTCGAAGACATATTCTAACCCTTT	TATGGCACGTTTTCGTGGT	TATGGCACGTTTTCGTGGTGGTTTAAACCGCGAAATCCAGGATATACTTGATTATAAGGAATATTATGATATGACTACTTTA[TTTGAATATGCTTG]CAAAGCTGAACGTGAAGTGCAGGGACGCCGCTCGAAGACATATTCTAACCCTTT	150					4	0	0	NA
TTCAAGTTCACGGCGTTCCAGGC	TTCAcGTTCA--GCtTTgCAaGC	4	2	6	10_MS1_M2171	AGTATATCTTGGATTTCGCGG	CTGCAAAAGGGTTAGAATATGG	CTGCAAAAGGGTTAGAATATGGCTTCGAGCGGCGTCCCTGCACTTCACGTTCAGCTTTG[CAAGCATATTCAAA]TAAAGTAGTCATATCATAATATTCCTTATAATCAAGTATATCTTGGATTTCGCGG	128					4	0	0	NA
TTCAAGTTCACGGCGTTCCAGGC	TTCAcGTTCA--GCtTTgCAaGC	4	2	6	10_MS1_M299	AATCAAGTATATCCTGAATTTCCC	AGTTAGTATATGTCTTTGATCGTCGT	AGTTAGTATATGTCTTTGATCGTCGTCCCTGCACTTCACGTTCAGCTTTG[CAAGCATATTCAAA]CAATGTGGTTATATCAAAATAATCCTTATAATCAAGTATATCCTGAATTTCCC	117					5	0	0	NA
TTCAAGTTCACGGCGTTCCAGGC	TTCAcGTTCA--GCtTTgCAaGC	4	2	6	10_MS1_M300	AATCAAGTATATCCTGAATTTCCC	AGTTAGTATATGTCTTTGATCGTCGT	AGTTAGTATATGTCTTTGATCGTCGTCCCTGCACTTCACGTTCAGCTTTG[CAAGCATATTCAAA]CAATGTGGTTATATCAAAATAATCCTTATAATCAAGTATATCCTGAATTTCCC	117					5	0	0	NA
TTCAAGTTCACGGCGTTCCAGGC	TTCAcGTTCA--GCtTTgCAaGC	4	2	6	10_MS1_M2172	CAAGTATATCCTGGATTTTGCG	CTGCAAAAGGGTTAGAATATGG	CTGCAAAAGGGTTAGAATATGGCTTCGAGCGGCGTCCCAGCACTTCACGTTCAGCTTTG[CAAGCATATTCAGA]TAAAGTAGTCATATCATAATATTCCTTATAATCAAGTATATCCTGGATTTTGCG	127					2	0	0	NA
TTCAAGTTCACGGCGTTCCAGGC	TTCAcGTTCA--GCtTTgCAaGC	4	2	6	10_MS1_M301	TAATCAAGTATATCCTGAATTTCCC	GGTCTGCAAAAGAGTTAGTTTATGT	GGTCTGCAAAAGAGTTAGTTTATGTCTTTGATCGCCGTCCCTGCACTTCACGTTCAGCTTTG[CAAGCATATTCAAA]CAATGTGGTTATATCAAAATAATCCTTATAATCAAGTATATCCTGAATTTCCC	129					3	0	0	NA
TTCAAGTTCACGGCGTTCCAGGC	TTCAcGTTCA--GCtTTgCAaGC	4	2	6	10_MS1_M302	AATCAAGTATATCCTGAATTTCCC	GAGTTAGTATATGTATTTGATCGTCGT	GAGTTAGTATATGTATTTGATCGTCGTCCCTGCACTTCACGTTCAGCTTTG[CAAGCATATTCAAA]CAATGTGGTTATATCAAAATAATCCTTATAATCAAGTATATCCTGAATTTCCC	118					4	0	0	NA
TTCAAGTTCACGGCGTTCCAGGC	TTCAcGTTCA--GCtTTgCAaGC	4	2	6	10_MS1_M303	AATCAAGTATATCCTGAATTTCCC	AGTTAGTATATGTCTTTGATCGTCGT	AGTTAGTATATGTCTTTGATCGTCGTCCCTGCACTTCACGTTCAGCTTTG[CAAGCATATTCAAA]CAATGTGGTTATATCAAAATAATCCTTATAATCAAGTATATCCTGAATTTCCC	117					5	0	0	NA
TTCAAGTTCACGGCGTTCCAGGC	TTCAcGTTCA--GCtTTgCAaGC	4	2	6	10_MS1_M304	CAAAGACATATACTAACTCTCTTGCAG	TCGTGGTGGTTTGAATAGAGAA	TCGTGGTGGTTTGAATAGAGAAATTTAGGATATCCTTGATTATAAGGATTATTTTGATATAACCACATTG[TTTGAATATGCTTG]CAAAGCTGAACGTGAAGTGCAGGGACGACGATCAAAGACATATACTAACTCTCTTGCAG	143					2	0	0	NA
TTCAAGTTCACGGCGTTCCAGGC	TTCAcGTTCA--GCtTTgCAaGC	4	2	6	10_MS1_M305	TAATCAAGTATATCCTGAATTTCCC	AGTATATGTCTTTGATCGTCGTCC	AGTATATGTCTTTGATCGTCGTCCCTGCACTTCACGTTCAGCTTTG[CAAGCATATTCAAA]CAATGTTGTTATATCAAAATAATCCTTATAATCAAGTATATCCTGAATTTCCC	113					5	0	0	NA
TTCAAGTTCACGGCGTTCCAGGC	TTCAcGTTCA--GCtTTgCAaGC	4	2	6	10_MS1_M2173	AATCAAGTATATCCTGAATTTCCC	AGTTAGTATATGTCTTTGATCGTCGT	AGTTAGTATATGTCTTTGATCGTCGTCCCTGCACTTCACGTTCAGCTTTG[CAAGCATATTCAAA]CAATGTGGTTATATCAAAATAATCCTTATAATCAAGTATATCCTGAATTTCCC	117					5	0	0	NA
TTCAAGTTCACGGCGTTCCAGGC	TTCAcGTTCA--GCtTTgCAaGC	4	2	6	10_MS1_M306	TATATCCTAGATTTCGCGGTTT	CTGCAAAAGGGTTAGAATATGG	CTGCAAAAGGGTTAGAATATGGCTTCGAGCGGCGTCGCTGCACTTCACGTTCAGCTTTG[CAAGCATATTCAAA]TAAAGTAGTCATATCATAATATTCCTTATAATCAAGTATATCCTAGATTTCGCGGTTT	131					1	0	0	NA
TTCAAGTTCACGGCGTTCCAGGC	TTCAcGTTCA--GCtTTgCAaGC	4	2	6	10_MS1_M2174	AGTATATCTTGGATTTCGCGG	CTGCAAAAGGGTTAGAATATGG	CTGCAAAAGGGTTAGAATATGGCTTCGAGCGGCATCCCTGCACTTCACGTTCAGCTTTG[CAAGCATATTCAAA]TAAAGTAGTCATATCATAATATTCCTTATAATCAAGTATATCTTGGATTTCGCGG	128					4	0	0	NA
TTCAAGTTCACGGCGTTCCAGGC	TTCAcGTTCA--GCtTTgCAaGC	4	2	6	10_MS1_M307	AATCAAGTATATCCTGAATTTCCC	AGTTAGTATATGTCTTTGATCGTCGT	AGTTAGTATATGTCTTTGATCGTCGTCCCTGCACTTCACGTTCAGCTTTG[CAAGCATATTCAAA]CAATGTGGTTATATCAAAATAATCCTTATAATCAAGTATATCCTGAATTTCCC	117					5	0	0	NA
TTCAAGTTCACGGCGTTCCAGGC	TTCAcGTTCA--GCtTTgCAaGC	4	2	6	10_MS1_M308	TATATCCTAGATTTCGCGGTTT	CTGCAAAAGGGTTAGAATATGG	CTGCAAAAGGGTTAGAATATGGCTTCGAGCAGCGTCCCTGCACTTCACGTTCAGCTTTG[CAAGCATATTCAAA]TAAAGTAGTCATATCATAATATTCCTTATAATCAAGTATATCCTAGATTTCGCGGTTT	131					1	0	0	NA
TTCAAGTTCACGGCGTTCCAGGC	TTCAcGTTCA--GCtTTgCAaGC	4	2	6	10_MS1_M309	AATCAAGTATATCCTGAATTTCCC	GAGTTAGTATATGTATTTGATCGTCGT	GAGTTAGTATATGTATTTGATCGTCGTCCCTGCACTTCACGTTCAGCTTTG[CAAGCATATTCAAA]CAATGTGGTTATATCAAAATAATCCTTATAATCAAGTATATCCTGAATTTCCC	118					4	0	0	NA
TTCAAGTTCACGGCGTTCCAGGC	TTCAtGTTCA--GCtTTgCAaGC	4	2	6	10_MS1_M2175	AGTATATCCTGGATTTCGCGG	GTCCTACAAAAGGGTTAGAATATGG	GTCCTACAAAAGGGTTAGAATATGGCTTCGAGCGGCGTCCCTGCACTTCATGTTCAGCTTTG[CAAGCATATTCAAA]TAAAGTAGTCACATCATAATATTCCTTATAATCAAGTATATCCTGGATTTCGCGG	131					3	0	0	NA
TTCAAGTTCACGGCGTTCCAGGC	TTCAcGTTCA--GCtTTgCAaGC	4	2	6	10_MS1_M2176	AATCAAGTATATCCTAAATTTCCCTG	GTTAGTATATGTCTTTAATCGTCGTCC	GTTAGTATATGTCTTTAATCGTCGTCCCTGCACTTCACGTTCAGCTTTG[CAAGCATATTCAAA]CAATGTGGTTATATCAAAATAATCCTTATAATCAAGTATATCCTAAATTTCCCTG	118					4	0	0	NA
TTCAAGTTCACGGCGTTCCAGGC	TTCAcGTTCA--GCtTTgCAaGC	4	2	6	10_MS1_M2177	TAACTTCATCCATCAACCATGC	TGTAGTGCTATGCGTAGAAGGTG	TGTAGTGCTATGCGTAGAAGGTGCAGGGCTGGAAGGAGTTGAGCTGTGTGTTGGACCTCGGCCTGCAAAAGAGTTAGTATATGTCTTTGATCGTCGTCCCTGCACTTCACGTTCAGCTTTG[CAAGCATATTCAAA]CAATGTGGTTATATCAAAATAATCCTTATAATCAAGTATATCCTGAATTTCCATGTTCAAACCACCACAAAAATTAAAACTAACTTCATCCATCAACCATGC	237					4	0	0	NA
TTCAAGTTCACGGCGTTCCAGGC	TTCAcGTTCA--GCtTTgCAaGC	4	2	6	10_MS1_M2178	ATTCTAACCCTTTTGTAGGACGAA	TCTGTTAAGGAGTATTTCCAAGAGTT	TCTGTTAAGGAGTATTTCCAAGAGTTACAAAAAGGTATGATTCGTTGTGGGATATTGGAGGACAACGACGCTGCTATGGCATGTTTTCGTGGTGGTTTAAACCGCGAAATCCAGGATATACTTGATTATAAGGAATATTATGATATGACTACTTTA[TTTGAATATGCTTG]CAAAGCTGAACGTGAAGTGCAGGGATGCCGCTCGAAGCCATATTCTAACCCTTTTGTAGGACGAA	235					1	0	0	NA
TTCAAGTTCACGGCGTTCCAGGC	TTCAcGTTCA--GCtTTgCAaGC	4	2	6	10_MS1_M2179	AGTATATCCTGGATTTCGCGG	GTCCTACAAAAGGGTTAGAATATGG	GTCCTACAAAAGGGTTAGAATATGGCTTCGAGCGGCATCCCTGCACTTCACGTTCAGCTTTG[CAAGCATATTTAAA]TAAAGTAGTCATATCATAATATTCCTTATAATCAAGTATATCCTGGATTTCGCGG	131					3	0	0	NA
TTCAAGTTCACGGCGTTCCAGGC	TTCAcGTTCA--GCtTTgCAaGC	4	2	6	10_MS1_M310	CTCGAAGACATATTCTAACCCTTTT	CTATGGCACGTTTTCGTGGT	CTATGGCACGTTTTCGTGGTGGTTTAAACCGCGAAATCCAGGATATACTTGATTATAAGGAATATTATGATATGACTACTTTA[TTTGAATATGCTTG]CAAAGCTGAACGTGAAGTGCAGGGACGCCGCTCGAAGACATATTCTAACCCTTTT	152					4	0	0	NA
TTCAAGTTCACGGCGTTCCAGGC	TTCAcGTTCA--GCtTTgCAaGC	4	2	6	10_MS1_M2180	AATCAAGTATATCCTGAATTTCCC	AGTTAGTATATGTCTTTGATCGTCGT	AGTTAGTATATGTCTTTGATCGTCGTCCCTGCACTTCACGTTCAGCTTTG[CAAGCATATTCAAA]CAATGTGGTTATATCAAAATAATCCTTATAATCAAGTATATCCTGAATTTCCC	117					4	0	0	NA
TTCAAGTTCACGGCGTTCCAGGC	TTCAtGTTCA--GCtTTgCAaGC	4	2	6	10_MS1_M2181	AATCAAGTATATCCTGAATTTCCC	AGTTAGTATATGTCTTTGATCGTCGT	AGTTAGTATATGTCTTTGATCGTCGTCCCTGCACTTCATGTTCAGCTTTG[CAAGCATATTCAAA]CAATGTGGTTATATCAAAATAATCCTTATAATCAAGTATATCCTGAATTTCCC	117					4	0	0	NA
TTCAAGTTCACGGCGTTCCAGGC	TTCAcGTTCA--GCtTTgCAaGC	4	2	6	10_MS1_M2182	AAGTATATCCTGGATTTCGTGG	AGCTACATCACCTGCACTTCAC	AGCTACATCACCTGCACTTCACGTTCAGCTTTG[CAAGCATATTCAAA]TAAAGTAGTCATATCATAATATTCCTTATAATCAAGTATATCCTGGATTTCGTGG	102					1	0	0	NA
TTCAAGTTCACGGCGTTCCAGGC	TTCAcGTTCA--GCtTTgCAaGC	4	2	6	10_MS1_M2183	TATAATCAAGCATATCCTGAATTTCC	TAGTATATGTCTTTGATCGTTGTCCC	TAGTATATGTCTTTGATCGTTGTCCCTGCACTTCACGTTCAGCTTTG[CAAGCATATTCAAA]CAGTGTGGTTATATCAAAATAATCCTTATAATCAAGCATATCCTGAATTTCC	113					4	0	0	NA
TTCAAGTTCACGGCGTTCCAGGC	TTCAAtTTCACGc--TTCCgaGC	4	2	6	10_MS1_M2184	AAAGTAGCTTCGTCTTCTTTTATTCT	CTCTTTAGCTCTGGCTAGTTGTTT	CTCTTTAGCTCTGGCTAGTTGTTTTCGAAGATCTTCAATTTCACGCTTC[CGAGCCTCAGCTTG]AGCATTAAAAGTAGCTTCGTCTTCTTTTATTCT	96					4	0	0	NA
TTCAAGTTCACGGCGTTCCAGGC	TTCAcGTTCA--GCtTTgCAaGC	4	2	6	10_MS1_M2185	ATATCCTGGATTTCGCGGT	CTGCAAAAGGGTTAGAATATGG	CTGCAAAAGGGTTAGAATATGGCTTCGAGCGGCGTCCCTGCACTTCACGTTCAGCTTTG[CAAGCATATTCAAA]TAAAGTAGTCATATCATAATATTCCTTATAATCAAGTATATCCTGGATTTCGCGGT	129					2	0	0	NA
TTCAAGTTCACGGCGTTCCAGGC	TTCAcGTTCA--GCtTTgCAaGC	4	2	6	10_MS1_M2186	ACAGTTTGCTAGCACAAGAGCA	AGGGTTAGAATATGGCTTCGAT	AGGGTTAGAATATGGCTTCGATCGGCGCCCCTGCACTTCACGTTCAGCTTTG[CAAGCATATTCAAA]TAATGTAGTCATATCATAATATTCCTTATAACAGTTTGCTAGCACAAGAGCA	118					2	0	0	NA
TTCAAGTTCACGGCGTTCCAGGC	TTCAcGTTCA--GCtTTgCAaGC	4	2	6	10_MS1_M2187	TATATCCTGGATTTCGCGGT	CAAAAGGGTTAGATTATGGCTTC	CAAAAGGGTTAGATTATGGCTTCGAGCGGCATCCCTGCACTTCACGTTCAGCTTTG[CAAGCATATTCAAA]TAAAGTAGTCATATCATAATATTCCTTATAATCAAGTATATCCTGGATTTCGCGGT	126					2	0	0	NA
TTCAAGTTCACGGCGTTCCAGGC	TTCAcGTTCA--GCtTTgCAaGC	4	2	6	10_MS1_M311	ATACTAACTCTTTTGCAGGCCA	ATATTACCAGGGTATGCTTCGTT	ATATTACCAGGGTATGCTTCGTTGTGGTTTGGTTGAGTCGGATGACGCTGCTATGGCGTGTTTTCGTGGTGGTTTGAACAGGGAAATTCAAGATATACTTGATTATAAGGATTATTTTGATATAACCACATTG[TTTGAATATGCTTG]CAAAGCTGAACGTGAAGTGCAGGGACGACGATCAAAGACATATACTAACTCTTTTGCAGGCCA	210					5	0	0	NA
TTCAAGTTCACGGCGTTCCAGGC	TTCAcGTTCA--GCtTTgCAaGC	4	2	6	10_MS1_M2188	AATCAAGTATATCCTGAATTTCCC	AGTTAGTATATGTCTTTGATCGTCGT	AGTTAGTATATGTCTTTGATCGTCGTCCCTGCACTTCACGTTCAGCTTTG[CAAGCATATTCAAA]CAATGTGGTTATATCAAAATAATCCTTATAATCAAGTATATCCTGAATTTCCC	117					4	0	0	NA
TTCAAGTTCACGGCGTTCCAGGC	TTCAcGTTCA--GCtTTgCAaGC	4	2	6	10_MS1_M312	CATTACTCACACTCGTGCTCGT	TATGCTTCGTTGTAGTTTGGTTG	TATGCTTCGTTGTAGTTTGGTTGAGTCGGATGACGCTGCTATGGCGCGTTTTCGTGGTGGTTTGAACAGGGAAATTCAGGATATACTTGATTATAAGGTTATTTTGATATAACCACATTG[TTTGAATATGCTTG]CAAAGCTGAACGTGAAGTGCAGGGACGACGATCAAAGACATATACTAACTCTTTTGCAGGCCGGGTGATGAAGACATCCACACTACTGATGCATCTATACCAATACAAGTACCAATTTCTGGTCCCATTACTCACACTCGTGCTCGT	281					5	0	0	NA
TTCAAGTTCACGGCGTTCCAGGC	TTCc--TTCACGGaGTTCCgGGa	4	2	6	10_MS1_M313	GAAGGAAAGTTGTATTCAAGACATAA	CTATGAACTCCTTTACCGACTCC	CTATGAACTCCTTTACCGACTCCGGAA[ACCCTAAGTTCCCG]GAACTCCGTGAAGGAAAGTTGTATTCAAGACATAA	76					5	0	0	NA
TTCAAGTTCACGGCGTTCCAGGC	TTCc--TTCACGGaGTTCCgGGa	4	2	6	10_MS1_M314	GAAGGAAAGTTGTATTCAAGACATAA	CTATGAACTCCTTTACCGACTCC	CTATGAACTCCTTTACCGACTCCGGAA[ACCCTAAGTTCCCG]GAACTCCGTGAAGGAAAGTTGTATTCAAGACATAA	76					5	0	0	NA
TTCAAGTTCACGGCGTTCCAGGC	TTCAcGTTCA--GCtTTgCAaGC	4	2	6	10_MS1_M315	AATCAAGTATATCCTGAATTTCCC	AGTTAGTATATGTCTTTGATCGTCGT	AGTTAGTATATGTCTTTGATCGTCGTCCCTGCACTTCACGTTCAGCTTTG[CAAGCATATTCAAA]CAATGTGGTTATATCAAAATATTCCTTATAATCAAGTATATCCTGAATTTCCC	117					5	0	0	NA
TTCAAGTTCACGGCGTTCCAGGC	TTCAcGTTCA--GCtTTgCAaGC	4	2	6	10_MS1_M2189	AATCAAGTATATCCTGAATTTCCC	AGTTAGTATATGTCTTTGATCGTCGT	AGTTAGTATATGTCTTTGATCGTCGTCCCTGCACTTCACGTTCAGCTTTG[CAAGCATATTCAAA]CAATGTGGTTATATCAAAATAATCCTTATAATCAAGTATATCCTGAATTTCCC	117					5	0	0	NA
TTCAAGTTCACGGCGTTCCAGGC	TTCAcGTTCA--GCtTTgCAaGC	4	2	6	10_MS1_M2190	AATCAAGTATATCCTGAATTTCCC	AGTTAGTATATGTCTTTGATCGTCGT	AGTTAGTATATGTCTTTGATCGTCGTCCCTGCACTTCACGTTCAGCTTTG[CAAGCATATTCAAA]CAATGTGGTTATATCAAAATAATCCTTATAATCAAGTATATCCTGAATTTCCC	117					5	0	0	NA
TTCAAGTTCACGGCGTTCCAGGC	TTCAcGTTCA--GCtTTgCAaGC	4	2	6	10_MS1_M2191	AGACATATACTAACTCTCTTGCAGGC	TGGTTTAAATAGGGAAATTCAGG	TGGTTTAAATAGGGAAATTCAGGATATACTTGATTATAAGGATTATTTTGATATAACCACATTG[TTTGAATATGCTTG]CAAAGCTGAACGTGAAGTGCAGGGACGACGATCCAAGACATATACTAACTCTCTTGCAGGC	139					4	0	0	NA
TTCAAGTTCACGGCGTTCCAGGC	TTCAcGTTCA--GCtTTgCAaGC	4	2	6	10_MS1_M316	AATTATATCCTGAATTTCCCTGTTC	GAGTTAGTATATGTCTTTGATCGTCGT	GAGTTAGTATATGTCTTTGATCGTCGTCCCTGCACTTCACGTTCAGCTTTG[CAAGCATATTCAAG]CAATGTGGTTATATCAAAATAATCCTTATAATCAATTATATCCTGAATTTCCCTGTTC	123					3	0	0	NA
TTCAAGTTCACGGCGTTCCAGGC	TTCAcGTTCA--GCtTTgCAaGC	4	2	6	10_MS1_M317	AATCAAGTATATCCTGAATTTCCC	AGTTAGTATATGTCTTTGATCGTCGT	AGTTAGTATATGTCTTTGATCGTCGTCCCTGCACTTCACGTTCAGCTTTG[CAAGCATATTCAAA]CAATGTGGTTATATCAAAATAATCCTTATAATCAAGTATATCCTGAATTTCCC	117					5	0	0	NA
TTCAAGTTCACGGCGTTCCAGGC	TTCAcGTTCA--GCtTTgCAaGC	4	2	6	10_MS1_M318	CTCGAAGACATATTCTAACCCTTTT	CTATGGCACGTTTTCGTGGT	CTATGGCACGTTTTCGTGGTGGTTTAAACCGCGAAATCCAGGATATACTTGATTATAAGGAATATTATGATATGACTACTTTA[TTTGAATATGCTTG]CAAAGCTGAACGTGAAGTGCAGGGACGCCGCTCGAAGACATATTCTAACCCTTTT	152					4	0	0	NA
TTCAAGTTCACGGCGTTCCAGGC	TTCAcGTTCA--GCtTTgCAaGC	4	2	6	10_MS1_M2192	TCAAGTATATCCTGGATTTCGC	CTGCAAAAGGGTTAGAATATGG	CTGCAAAAGGGTTAGAATATGGCTTCGAGTAGCGTCCCTGCACTTCACGTTCAGCTTTG[CAAGCATATTCAAA]TAAAGTAGTCATATCATAATATTCCTTATAATCAAGTATATCCTGGATTTCGC	126					3	0	0	NA
TTCAAGTTCACGGCGTTCCAGGC	TTCAcGTTCA--GCtTTgCAaGC	4	2	6	10_MS1_M319	AATCAAGTATATCCTGAATTTCCC	AGTTAGTATATGTCTTTGATCGTCGT	AGTTAGTATATGTCTTTGATCGTCGTCCCTGCACTTCACGTTCAGCTTTG[CAAGCATATTCAAA]CAATGTGGTTATATCAAAATAATCCTTATAATCAAGTATATCCTGAATTTCCC	117					4	0	0	NA
TTCAAGTTCACGGCGTTCCAGGC	TTCAcGTTCA--GCtTTgCAaGC	4	2	6	10_MS1_M2193	AATCAAGTATATCCTGAATTTCCC	AGTTAGTATATGTCTTTGATCGTCGT	AGTTAGTATATGTCTTTGATCGTCGTCCCTGCACTTCACGTTCAGCTTTG[CAAGCATATTCAAA]CAATGTGGTTATATCAAAATAATCCTTATAATCAAGTATATCCTGAATTTCCC	117					5	0	0	NA
TTCAAGTTCACGGCGTTCCAGGC	TTCAcGTTCA--GCtTTgCAaGC	4	2	6	10_MS1_M2194	AATCAAGTATATCCTGAATTTCCC	AGTTAGTATATGTCTTTGATCGTCGT	AGTTAGTATATGTCTTTGATCGTCGTCCCTGCACTTCACGTTCAGCTTTG[CAAGCATATTCAAA]CAATGTGGTTATATCAAAATAATCCTTATAATCAAGTATATCCTGAATTTCCC	117					5	0	0	NA
TTCAAGTTCACGGCGTTCCAGGC	TTCAcGTTCA--GCtTTgCAaGC	4	2	6	10_MS1_M320	CTCGAAGAAATATTCTAACCCTTT	TATGGCACGTTTTCGTGGT	TATGGCACGTTTTCGTGGTGGTTTAAACCGCAAAATCCAGGATATACTTGATTATAAGGAATATTATGATATGACTACTTTA[TTTGAATATGCTTG]CAAAGCTGAACGTGAAGTGCGGGGACGCCGCTCGAAGAAATATTCTAACCCTTT	150					2	0	0	NA
TTCAAGTTCACGGCGTTCCAGGC	TTCc--TTCACGGaGTTCCgGGa	4	2	6	10_MS1_M2195	GAGTCGGTAAAGGAATTCATAGG	TTCATGTCTTGAATACAACTTTCCT	TTCATGTCTTGAATACAACTTTCCTTCACGGAGTTC[CGGGAACTTAGGGT]TTCCGGAGTCGGTAAAGGAATTCATAGG	78					4	0	0	NA
TTCAAGTTCACGGCGTTCCAGGC	TTCc--TTCACGGaGTTCCgGGa	4	2	6	10_MS1_M2196	CGTGAAGGAAAGTTGTATTCAAGA	GCCCTATGAACTCCTTTACTGACT	GCCCTATGAACTCCTTTACTGACTCCGGAA[ACCCTAAGTTCCCG]GAACTCCGTGAAGGAAAGTTGTATTCAAGA	74					3	0	0	NA
TTCAAGTTCACGGCGTTCCAGGC	TTCtAGTTCtaGGCaTTCCA--C	4	2	6	10_MS1_M321	ACATGATGAGAAACATTGTGAGGT	ATAAGCACATAAGAAGCATCAAAAG	ATAAGCACATAAGAAGCATCAAAAGTCTTAAATGAAATATTATGCTCATTTGATGCATTAGGAATTTTCTTTTTAGGCATT[TTGATATGAGTGGA]ATGCCTAGAACTAGAAGCCTCATTCTTATACATAAAAACATGATGAGAAACATTGTGAGGT	156					0	NA	0	NA
TTCAAGTTCACGGCGTTCCAGGC	TTCAAcTcCACGGCcTTCt--GC	4	2	6	10_MS1_M322	AGCATCCGCCCTGAGGT	ACCGACCTTCAACTCCACG	ACCGACCTTCAACTCCACGGCCT[TCTGCCCGTCCTTA]CCTCACGAGTTTTGGCATGGGCGGGGGCCTCCTGGCAGCAGCATCCGCCCTGAGGT	93					0	NA	0	NA
TTCAAGTTCACGGCGTTCCAGGC	TTCAcGTTCA--GCtTTgCAaGC	4	2	6	10_MS1_M2197	AATCAAGTATATCCTGAATTTCCC	AGTTAGTATATGTCTTTGATCGTCGT	AGTTAGTATATGTCTTTGATCGTCGTCCCTGCACTTCACGTTCAGCTTTG[CAAGCATATTCAAA]CAATGTGGTTATATCAAAATAATCCTTATAATCAAGTATATCCTGAATTTCCC	117					4	0	0	NA
TTCAAGTTCACGGCGTTCCAGGC	TTCAAcTTC--GaCcaTCCAGGC	4	2	6	10_MS1_M2198	GTCGAAGTTGAACCATTGATCCT	CCCGTCTACTAGCACCTTCTTTAC	CCCGTCTACTAGCACCTTCTTTACCCGGCTTTCTCGGATCACCGGATCAACGAGGAG[CGGGTATTTGCCTG]GATGGTCGAAGTTGAACCATTGATCCT	98					4	0	0	NA
TTCAAGTTCACGGCGTTCCAGGC	TTCc--TTCACGGaGTTCCgGGa	4	2	6	10_MS1_M323	TGAAGGAAAGTTGTACTCAAGACAT	CTATGAACTCCTTTACCGACTCC	CTATGAACTCCTTTACCGACTCCGGAA[ACCCTAAGTTCCCG]GAACTCCGTGAAGGAAAGTTGTACTCAAGACAT	74					4	0	0	NA
TTCAAGTTCACGGCGTTCCAGGC	TTCc--TTCACGGaGTTCCgGGa	4	2	6	10_MS1_M324	TGAAGGAAAGTTGTACTCAAGACAT	CTATGAACTCCTTTACCGACTCC	CTATGAACTCCTTTACCGACTCCGGAA[ACCCTAAGTTCCCG]GAACTCCGTGAAGGAAAGTTGTACTCAAGACAT	74					5	0	0	NA
TTCAAGTTCACGGCGTTCCAGGC	TTCAAGTgCAaGaaGTT--AGGC	4	2	6	10_MS1_M221	TTGTACTTGAATGACATGGAGAGAT	CTTGTCCCTTCATTCTTGTCTTT	CTTGTCCCTTCATTCTTGTCTTTGTACGGACAAGACGC[GATGAGGTGGCCTA]ACTTCTTGCACTTGAAGCACCTCCTTTTTCCTTTTCCCTTTTTGTACTTGAATGACATGGAGAGAT	118					4	0	0	NA
TTCAAGTTCACGGCGTTCCAGGC	TTCAAGTgCAaGGaaTT--AGGC	4	2	6	10_MS1_M2199	CTTTTGGATGACATAGAGAGATGAT	CTCATTCCTTCATCCTTGTCTTT	CTCATTCCTTCATCCTTGTCTTTGTGTGGACAAGACGC[AATGAAGTGGCCTA]ATTCCTTGCACTTGAAGCACCTCCTTTTTCCTCTTCCCTTTTTGCTTTTGGATGACATAGAGAGATGAT	121					5	0	0	NA
TTCAAGTTCACGGCGTTCCAGGC	TTCcAG--CACGGCGTgCCAttC	4	2	6	10_MS1_M325	CCGTGCTGGAAGGTGTAGTC	ACTTGGGATAGGTCCCTGCT	ACTTGGGATAGGTCCCTGCTCGGAAGTTAGCTGGCCAAGGCGTCACTTGCAGGTGTGGCGCCAGGGGACTTCGCTCGTCGAGGTAGTT[GACCCCTTGGAATG]GCACGCCGTGCTGGAAGGTGTAGTC	127					0	NA	0	NA
TTCAAGTTCACGGCGTTCCAGGC	TTCAcGTTCA--GCtTTgCAaGC	4	2	6	10_MS1_M2200	AATCAAGTATATCCTGAATTTCCC	AGTTAGTATATGTCTTTGATCGTCGT	AGTTAGTATATGTCTTTGATCGTCGTCCCTGCACTTCACGTTCAGCTTTG[CAAGCATATTCAAA]CAATGTGGTTATATCAAAATAATCCTTATAATCAAGTATATCCTGAATTTCCC	117					5	0	0	NA
TTCAAGTTCACGGCGTTCCAGGC	TTCAgcTTC--GaCGTTCgAGGC	4	2	6	10_MS1_M327	CTTCTTCTGGCACAACCAGACT	CTTTCGTTGTCACTTTCTCCTTC	CTTTCGTTGTCACTTTCTCCTTCGGCCACAACCTATTCAGCTTCGACGTTC[GAGGCGCCTTTGGC]AGTAGCTTCTTCTGGCACAACCAGACT	92					5	0	0	NA
TTCAAGTTCACGGCGTTCCAGGC	TTCc--TTCACGGaGTTCCgGGa	4	2	6	10_MS1_M328	GAAGGAAAGTTGTATTCAAGACATAA	CTATGAACTCCTTTACCGAATCC	CTATGAACTCCTTTACCGAATCCGGAA[ACCCTAAGTTCCCG]GAACTCCGTGAAGGAAAGTTGTATTCAAGACATAA	76					5	0	0	NA
TTCAAGTTCACGGCGTTCCAGGC	TTCc--TTCACGGtGcTCCAGGg	4	2	6	10_MS1_M329	GAGCCAACACCCTAGTAGGATTA	GCTCATGTAATGCTTATGAAAATC	GCTCATGTAATGCTTATGAAAATCCAATAATAGAGAAGAGGTATCAAGTTGTATCTTGAATATAACTTTCCTTCACGGTGCTC[CAGGGAAACTAGGG]TTTTTCTGAGCCAACACCCTAGTAGGATTA	127					1	0	0	NA
TTCAAGTTCACGGCGTTCCAGGC	TTCAAG--CACGtttTTCCtGGC	4	2	6	10_MS1_M2201	CTGAATTCAAGCACGTCTTACTG	GTCTCAACGTCTGCTTGTCTGTT	GTCTCAACGTCTGCTTGTCTGTTTGAATTCAAGCACGTTTTTC[CTGGCTTTGTCGTA]ATGTCTCCTTGTTTTTCTGAATTCAAGCACGTCTTACTG	96					3	0	0	NA
TTCAAGTTCACGGCGTTCCAGGC	TTCAAGacgACGcCGT--CAGGC	4	2	6	10_MS1_M330	CGCCGTCTCCACGTTTCT	CGCCTATATAAAGGGTTCGC	CGCCTATATAAAGGGTTCGCGCGGGAGCCGAAAAATTTACAACTCCCTGGCGCCAGTTCACTTCAAGACGACGCCGT[CAGGCTGCTGGATT]TCGACCCCGAGGGTTTCGCCGGCGATCGTCCCCGCGCCCGTCCCCACGCCGCCATTCCCGCCCCCGCACCGCCGTCTCCACGTTTCT	178					0	NA	0	NA
TTCAAGTTCACGGCGTTCCAGGC	TTCAAGTTCACcaCaTTCCA--a	4	2	6	10_MS1_M331	ATGTACTCATGATTCTTGGAGAGGA	TCCTAAATAGGAAAATTGGAGATAGA	TCCTAAATAGGAAAATTGGAGATAGAGATCGCCATTTTAATTTTGTGTGGTTTTAAAATTTTCCTTGGATTGAATATAGTGTCAAGAAAGATGCTGCATTTTGCTTTATGTGCTACTTATTCAAAAGTAAAGCAAATAAGGGCAAAGGGACTTCTGCATTTACTTCAGATGG[TTGGAATAATTGGA]ATGTGGTGAACTTGAAACTGGGAGAGGATTGAATCAAGAGATGGGGGTTGCCTAGGCCTGGTGAGACTCGATGGGGCTCTTATTACAAAACTATATGCAACATAATTACTATGTATCCTGTAATCCGATATGTACTCATGATTCTTGGAGAGGA	340					0	NA	0	NA
TTCAAGTTCACGGCGTTCCAGGC	TTCAAG--CACGcCGTTCactGC	4	2	6	10_MS1_M2202	GTTGGGATGGTCGGATGG	TCACTGGTATGATGCGTTCTTC	TCACTGGTATGATGCGTTCTTCAAGCACGCCGTTC[ACTGCGCATCGTAT]AACATCTCTTGGTTTAGAGCTTGGCCGTTGGGATGGTCGGATGG	93					2	0	0	NA
TTCAAGTTCACGGCGTTCCAGGC	TTCc--TTCACGGaGTTCCgGGa	4	2	6	10_MS1_M2203	GAAGGAAAGTTGTATTCAAGACATAA	CTATGAACTCCTTTACCGACTCC	CTATGAACTCCTTTACCGACTCCGGAA[ACCCTAAGTTCCCG]GAACTCCGTGAAGGAAAGTTGTATTCAAGACATAA	76					4	0	0	NA
TTCAAGTTCACGGCGTTCCAGGC	TTCc--TTCACGGaGTTCCgGGa	4	2	6	10_MS1_M2204	GAAGGAAAGTTGTATTCAAGACATAA	CTATGAACTCCTTTACCGACTCC	CTATGAACTCCTTTACCGACTCCGGAA[ACCCTAAGTTCCCG]GAACTCCGTGAAGGAAAGTTGTATTCAAGACATAA	76					4	0	0	NA
TTCAAGTTCACG--GCGTTCCAGGC	TTCAAGcaCACGCAGCaTTtCAGGC	4	2	6	10_MS1_M2205	AGACAACTTCTTTCCTCCAGATG	CCCAGAGTACTGAGGAGGTGAA	CCCAGAGTACTGAGGAGGTGAAACGGACTTCAAGCACACGCAGC[ATTTCAGGCCTTTG]CTGCGGGAGACAACTTCTTTCCTCCAGATG	88					2	0	0	NA
TTCAAG--TTCACGGCGTTCCAGGC	TTCAAGAGTTCAtGGCtTTCCAaGt	4	2	6	10_MS1_M333	ACTCTTGAACCAGGTCTCTTGTACT	AATAGTAAGGCAAACGCACAAG	AATAGTAAGGCAAACGCACAAGTTCACCTTCTTTCTTTTTCCCCTTCAGCTTCGGCATTTCCCATTCTTTTAAA[CTAGGAAAAACTTG]GAAAGCCATGAACTCTTGAACCAGGTCTCTTGTACT	124					4	0	0	NA
TTCAAGTTCACGGCGTTCCAGGC	TTCAAGTgCAaGGaaTT--AGGC	4	2	6	10_MS1_M334	TGATCTGTGCAAACAACATGACT	AAGTGATCATATGGTCCTCGTTG	AAGTGATCATATGGTCCTCGTTGCATCCAAAACATCTCCTCATCCCTTCATCCTTGTCTTTGTGTGGACAAGACGC[AATGAAGTGGCCTA]ATTCCTTGCACTTGAAGCACCTCCTTTTTCCTCTTCCCTTTTTGTTCTTGGATGATATCATAGAGAGATGATCTGTGCAAACAACATGACT	181					3	0	0	NA
TTCAAGTTCACGGCGTTCCAGGC	TTCAAGTgCAaGaaGTT--AGGC	4	2	6	10_MS1_M2206	TTTTGTACTTGAATGACATGGAGAG	TGTCCCTTCATTCTTGTCTTTGT	TGTCCCTTCATTCTTGTCTTTGTACGGACAAGACGC[GATGAGGTGGCCTA]ACTTCTTGCACTTGAAACACCTCCTTTTTCCTTTTCCCTTTTTGTACTTGAATGACATGGAGAG	114					4	0	0	NA
TTCAAGTTCACGGCGTTCCAGGC	TTCAAGgTCAtGGCcTTt--GGC	4	2	6	10_MS1_M335	CTGATCCTGAGGTGCCAAAC	TGATCTGAGTAATGGTGCCAAG	TGATCTGAGTAATGGTGCCAAGGTGCGATTCATTGCTCCTTGAAAGGTAGCCGGTGC[TCCGGAGAGGCCAA]AGGCCATGACCTTGAATTCAAAATGGCCGTGGTGGGTTTGGAAGGCTGTTTTGTGCTGATCCTGAGGTGCCAAAC	146					5	0	0	NA
TTCAAGTTCACGGCGTTCCAGGC	TTCg--TTgACaGCGTaCCAGGC	4	2	6	10_MS1_M2207	GTATGCGCAAAGTTCTGGTTC	GCCAATACCAGGCACCTTC	GCCAATACCAGGCACCTTCCCGCATTGTGGTTGTCTCCGTT[TTCCAAATCGCCTG]GTACGCTGTCAACGAAGCACCAAGGTATGCGCAAAGTTCTGGTTC	100					2	0	0	NA
TTCAAGTTCACGGCGTTCCAGGC	TTCgAGTTCAtacCGTTC--GGC	4	2	6	10_MS1_M336	GTTTGGGCTCGCCAATATC	GATTTCAGGGGCAACGACT	GATTTCAGGGGCAACGACTTCGAGTTCATACCGT[TCGGCGCTGGGCGA]CGGATCTGCCCTGGGATGGCGTTTGGGCTCGCCAATATC	87					3	0	0	NA
TTCAAGTTCACGGCGTTCCAGGC	TTCc--TTCACGGaGTTCtAGGa	4	2	6	10_MS1_M338	AAGGAAAGTTGTACTCAAGACATAGAT	CTATGAACTCCTTTACCGACTCC	CTATGAACTCCTTTACCGACTCCGGAA[ACCCTAAGTTCCTA]GAACTCCGTGAAGGAAAGTTGTACTCAAGACATAGAT	78					4	0	0	NA
TTCAAGTTCACGGCGTTCCAGGC	TTCAAGTTaACGcCGTT--AGtt	4	2	6	10_MS1_M2208	GTTAACTTGAAACTAACGGTAATGG	AACAAAACACTAATGATAACAGATGG	AACAAAACACTAATGATAACAGATGGAGATAAATTTTAAAATCAATGTGGTATATTTGCGTTTCAATTTTTTTGGGTTCAAAAAATTTTCTATTCTGAAAATTTTAAAACCCGAATAGATCGAACCAATTTCTAGTGGCATTGAAGGGATCGGTATAGATTTTGATGGCATTGGAGGGATTTGC[TTTAAATATAACTA]ACGGCGTTAACTTGAAACTAACGGTAATGG	228					0	NA	0	NA
TTCAAGTTCACGGCGTTCCAGGC	TTCc--TTCACGGaGTTCCgGGa	4	2	6	10_MS1_M341	GAAGGAAAGTTGTATTCAAGACATAA	CTATGAACTCCTTTACCGACTCC	CTATGAACTCCTTTACCGACTCCGGAA[ACCCTAAGTTCCCG]GAACTCCGTGAAGGAAAGTTGTATTCAAGACATAA	76					4	0	0	NA
TTCAAGTTCACGGCGTTCCAGGC	TTCc--TTCACGGaGTTCCgGGa	4	2	6	10_MS1_M342	GAAGGAAAGTTGTATTCAAGACATAA	CTATGAACTCCTTTACCGACTCC	CTATGAACTCCTTTACCGACTCCGGAA[ACCCTAAGTTCCCG]GAACTCCGTGAAGGAAAGTTGTATTCAAGACATAA	76					5	0	0	NA
TTCAAGTTCACGGCGTTCCAGGC	TTCAAaTTCA--GCGgTCCgcGC	4	2	6	10_MS1_M2211	ATTTGAAGTGCTGGACCGAG	AACGGACACACAAACAGCTTAT	AACGGACACACAAACAGCTTATGGATTCATACCAT[GAGCTGGGCGCGCG]GACCGCTGAATTTGAAGTGCTGGACCGAG	78					3	0	0	NA
TTCAAGTTCACGGCGTTCCAGGC	TTCtAGTTCgCGGgGTcC--GGC	4	2	6	10_MS1_M223	TTCGAATGAATCTGTTAGCAGTAA	TTACCTTTACCTTGCTGTGAATG	TTACCTTTACCTTGCTGTGAATGTGAAGGCGAAGCCCCACTTCTAGTTCGCGGGGT[CCGGCTGTGGAGGA]GATGACTTCGAATGAATCTGTTAGCAGTAA	100					0	NA	0	NA
TTCAAGTTCACGGCGTTCCAGGC	TTCAAGTTCAtGtCGTT--AtGg	4	2	6	10_MS1_M343	ACATGAACTTGAATTAACCAGTGC	AATGAACGTATGTGATGTAACACCC	AATGAACGTATGTGATGTAACACCCCGGGATCCACAAACACCCCAGAATGCTACTAAACTACACATCTAACATTCATATATAAAATTTCGACAGTGTCTCCTTTGAAAATTGCATAAACGGGGAAGCAACAAAGTATAAATAGATATCATGATAAGAAAGCATAATAGACATTAATAATCTGCTAGCAATG[GGAAGACGACCATA]ACGACATGAACTTGAATTAACCAGTGC	232					1	0	0	NA
TTCAAGTTCACGGCGTTCCAGGC	TTCAAGTTCAtGtCGTT--AtGg	4	2	6	10_MS1_M344	ATCTATTTATACTTTGTTGCTTCCC	ACTTCTTGTCAAAGGATGTTTGTT	ACTTCTTGTCAAAGGATGTTTGTTTTTAACTAGTCGTGCACTGGTTAATTCAAGTTCATGTCGT[TATGGTCGTCTTCC]CATTGCTAGCAGATTATTAATGTCTATTATGCTTTCTTATCATGATATCTATTTATACTTTGTTGCTTCCC	149					0	NA	0	NA
TTCAAGTTCACGGCGTTCCAGGC	TTCAA--TCACaGCGgTCCActC	4	2	6	10_MS1_M2212	ATCTGAGCCACACGAATTGAA	AACCGACAACGAGGGATACA	AACCGACAACGAGGGATACACCCGCCGTTCAATCACAGCGGTC[CACTCGAGATCTAG]CGGTTAGCACGTCCCCAAATCTGAGCCACACGAATTGAA	96					1	0	0	NA
TTCAAGTTCACGGCGTTCCAGGC	TTCAAtTTCACtt--TTCtAGGC	4	2	6	10_MS1_M345	TGAAGACCTTCGGAAACAGTTAG	GTGAGCAAAATAAAAGAAGACGAG	GTGAGCAAAATAAAAGAAGACGAGGCTAGTTCCAAAGCT[CAAGCTGAGGCCTA]GAAAAGTGAAATTGAAGACCTTCGGAAACAGTTAG	88					3	0	0	NA
TTCAAGTTCA--CGGCGTTCCAGGC	TTCAAGTTCAACCGGgGTcCagGGC	4	2	6	10_MS1_M2213	CTCCTGACGGCAGACTGACT	ACTTCAGCTAAGTTGAGCTTTCTC	ACTTCAGCTAAGTTGAGCTTTCTCAACTCCAGCTGAACTTCAAGTTCAACCGGG[GTCCAGGGCAAGTT]CAACCAGGGTCCAGAGAGGTTCAACCGGTGTCCAGGGAAAGTTCAGCCGGGGTATTTTCCCCGGACCTCACTGGTCAAAACCGGTTGAACCGGTCCTAGGGGAGGTTCAACCGGTGTCAGGGTCACCTGACCGGTCTGACCTCCTGACGGCAGACTGACT	228					5	0	0	NA
TTCAAGTTCACGGCGTTCCAGGC	TTCAAGTTCAaGa--TTCCAtGt	4	2	6	10_MS1_M346	CTTGAAGTGATGCCTCACACTG	TTGTGCTAGTGTCTTGTTATTCCA	TTGTGCTAGTGTCTTGTTATTCCACAATACTATATTTTGATGTACTGCCTGT[AGATTTAGTACATG]GAATCTTGAACTTGAAGTGATGCCTCACACTG	98					2	0	0	NA
TTCAAGTTCACGGCGTTCCAGGC	TTCc--TTCACGGaGTTCCgGGa	4	2	6	10_MS1_M347	GAAGGAAAGTTGTATTCAAGACATAA	CTATGAACTCCTTTACCGACTCC	CTATGAACTCCTTTACCGACTCCGGAA[ACCCTAAGTTCCCG]GAACTCCGTGAAGGAAAGTTGTATTCAAGACATAA	76					4	0	0	NA
TTCAAGTTCACGGCGTTCCAGGC	TTCc--TTCACGGaGTTCCgGGa	4	2	6	10_MS1_M348	GAAGGAAAGTTGTATTCAAGACATAA	CTATGAACTCCTTTACCGACTCC	CTATGAACTCCTTTACCGACTCCGGAA[ACCCTAAGTTCCCG]GAACTCCGTGAAGGAAAGTTGTATTCAAGACATAA	76					4	0	0	NA
TTCAAGTTCACGGCGTTCCAGGC	TTCAAGTTCA--GCaaTCCtaGC	4	2	6	10_MS1_M2214	AGAGTCTTCTCATAGACCAAAATCA	GAGTGGGGATAAGACAGAGAATAG	GAGTGGGGATAAGACAGAGAATAGGGCATTGTCGATAGCTTCGAAAGGGTTTCTTCTGGCAAACTTCGCTTCAAGTTCAGCAATC[CTAGCTTGATCATC]TTGTAGTGCTTCTGAGTAGAGTCTTCTCATAGACCAAAATCA	141					0	NA	0	NA
TTCAAGTTCACGGCGTTCCAGGC	TTCAAGacgACGcCGT--CAGGC	4	2	6	10_MS1_M349	GCGTCGTCTTGAAGTGAACTG	GAGAAAGAAACCTGGAGACGG	GAGAAAGAAACCTGGAGACGGCGGTGCGGGGGCGGGAATGGCGGCGTGGGGACGGGCGCGGGGACGATCGCCGGCGAAACCCTCGGGGTCGA[AATCCAGCAGCCTG]ACGGCGTCGTCTTGAAGTGAACTG	130					2	0	0	NA
TTCAAGTTCACGGCGTTCCAGGC	TTCc--TTCACGGaGTTCCgGGa	4	2	6	10_MS1_M350	TTTGGGTTTAGTGATCAAACAAG	ATGAGAATGCAAAGACAACATAAAC	ATGAGAATGCAAAGACAACATAAACTTATTAGTTATGTCTTGAATACAACTTTCCTTCACGGAGTTC[CGGGAACTTAGGGT]TTCCGGAGTCGGTAAAGGAGTTCATGGAGCAGGGGGGGGTGGTTTTGGGTTTAGTGATCAAACAAG	147					4	0	0	NA
TTCAAGTTCACGGCGTTCCAGGC	TTCc--TTCACGGaGTTCCgGGa	4	2	6	10_MS1_M351	TTTGGGTTTAGTGATCAAACAAG	ATGAGAATGCAAAGACAACATAAAC	ATGAGAATGCAAAGACAACATAAACTTATTAGTTATGTCTTGAATACAACTTTCCTTCACGGAGTTC[CGGGAACTTAGGGT]TTCCGGAGTCGGTAAAGGAGTTCATGGAGCAGGGGGGGGTGGTTTTGGGTTTAGTGATCAAACAAG	147					4	0	0	NA
TTCAAGTTCACGGCGTTCCAGGC	TTCAAGTTaACGcCGTT--AGtt	4	2	6	10_MS1_M2216	TCTCATAGATGAGCTACGTGCAG	TAGATTTTGATGGCATTGAAGAG	TAGATTTTGATGGCATTGAAGAGATTTGC[TTTAAATAGAACTA]ACGGCGTTAACTTGAAACTAACGGCAATGGCATTTAAGGGATTAGAATTTAAATTTGATGGCATTAAAGGGAAGCTATAAAATCTGATGGCATTGAAGGGATTAGTATAAGTTTGGATGACATTGAAGAGATTTTCTCATAGATGAGCTACGTGCAG	200					1	0	0	NA
TTCAAGTTCACGGCGTTCCAGGC	TTCAAGTgCAaGaaGTT--AGGC	4	2	6	10_MS1_M353	TTTGTACTTAAATGACATGGAGAGAT	GTCCCTTCATTCTTGTCTTGGT	GTCCCTTCATTCTTGTCTTGGTGCGGACAAGACGC[GATGAGGTGGCCTA]ACTTCTTGCACTTGAAGCACCTCCTTTTTTCTTTTCCCTTTTTGTACTTAAATGACATGGAGAGAT	115					3	0	0	NA
TTCAAGTTCACGGCGTTCCAGGC	TTCtAGTTCtaGGCaTTCCA--C	4	2	6	10_MS1_M2217	CATAAAGGCATGGTGAGAAATAG	AACACAGGAAGAATCAAAAGTCTTA	AACACAGGAAGAATCAAAAGTCTTAAATGAAATGTTATGCTCATTTGATGCATTAGGAATTTTCTTTTTAGGCATT[TTAACATGAGTGGA]ATGCCTAGAACTAGAAGCCTCATTTTTATACATAAAGGCATGGTGAGAAATAG	143					2	0	0	NA
TTCAAGTTCACGGCGTTCCAGGC	TTCAcGTTCA--GCtTTgCAaGC	4	2	6	10_MS1_M354	AATCAAGTATATCCTGAATTTCCC	AGTTAGTATATGTCTTTGATCGTCGT	AGTTAGTATATGTCTTTGATCGTCGTCCCTGCACTTCACGTTCAGCTTTG[CAAGCATATTCAAA]CAATGTGGTTATATCAAAATAATCCTTATAATCAAGTATATCCTGAATTTCCC	117					5	0	0	NA
TTCAAGTTCACGGCGTTCCAGGC	TTCAtGTTCA--GCtTTgCAaGC	4	2	6	10_MS1_M2218	TCAAGTATATCCTGGATTTCGC	GGTTAGAATATGTCTTCGAGTGGT	GGTTAGAATATGTCTTCGAGTGGTGTCCCTGCACTTCATGTTCAGCTTTG[CAAGCATATTCAAA]TAAAGTAGTCATATCATAATATTCCTTATAATCAAGTATATCCTGGATTTCGC	117					3	0	0	NA
TTCAAGTTCACGGCGTTCCAGGC	TTCc--TTCACGGaGTTCCgGGa	4	2	6	10_MS1_M2219	GAAGGAAAGTTGTATTCAAGACATAA	GAGTTTGAATTGATTTGGACCTT	GAGTTTGAATTGATTTGGACCTTGTTTGATCACCAAACCCCAAAACACCCCCCTGCCCTATGAGCTCCTTTACCGACTCCGGAA[ACCCTAAGTTCCCG]GAACTCCGTGAAGGAAAGTTGTATTCAAGACATAA	133					4	0	0	NA
TTCAAGTTCACGGCGTTCCAGGC	TTCc--TTCACGGaGTTCCgGGa	4	2	6	10_MS1_M2220	GAAGGAAAGTTGTATTCAAGACATAA	GAGTTTGAATTGATTTGGACCTT	GAGTTTGAATTGATTTGGACCTTGTTTGATCACCAAACCCCAAAACACCCCCCCCTGCCCTATGAGCTCCTTTACCGACTCCGGAA[ACCCTAAGTTCCCG]GAACTCCGTGAAGGAAAGTTGTATTCAAGACATAA	135					4	0	0	NA
TTCAAGTTCACGGCGTTCCAGGC	TTCc--TTCACGGgGcTCCAGGa	4	2	6	10_MS1_M355	AAGAGCTACACCACCACCACAT	CCCTATGCACTCCACTATTGACT	CCCTATGCACTCCACTATTGACTCCAAAA[ACCCTAGTGTCCTG]GAGCCCCGTGAAGGAAAATTGTATTCAAGACCTTAGATAATATACTTTAATTATCTTTGCATTTTCATGAGCATTACATGAGCATTCATGGTTATGTATATGTGGTATATAGAAAACGAAGAAGAAGTAGAAGTTGAAGAAGCAAGAGCTACACCACCACCACAT	208					2	0	0	NA
TTCAAGTTCACGGCGTTCCAGGC	TTCc--TTCACGGaGTTCCgGGa	4	2	6	10_MS1_M356	GAAGGAAAGTTGTATTCAAGACATAA	CCTGCCCTATGAACTCCTTTAC	CCTGCCCTATGAACTCCTTTACCGACTCCGGAA[ACCCTAAGTTCCCG]GAACTCCGTGAAGGAAAGTTGTATTCAAGACATAA	82					3	0	0	NA
TTCAAGTTCACGGCGTTCCAGGC	TTCc--TTCACGGaGTTCCgGGa	4	2	6	10_MS1_M357	GAAGGAAAGTTGTATTCAAGACATAA	CCTGCCCTATGAACTCCTTTAC	CCTGCCCTATGAACTCCTTTACCGACTCCGGAA[ACCCTAAGTTCCCG]GAACTCCGTGAAGGAAAGTTGTATTCAAGACATAA	82					2	0	0	NA
TTCAAGTTCACGGCGTTCCAGGC	TTCc--TTCACGGaGTTCCgGGa	4	2	6	10_MS1_M358	GAAGGAAAGTTGTATTCAAGACATAA	CCTGCCCTATGAACTCCTTTAC	CCTGCCCTATGAACTCCTTTACCGACTCCGGAA[ACCCTAAGTTCCCG]GAACTCCGTGAAGGAAAGTTGTATTCAAGACATAA	82					3	0	0	NA
TTCAAGTTCACGGCGTTCCAGGC	TTCcAGTTgACGcC--TCCAaGC	4	2	6	10_MS1_M359	TTATCATCAAGAGCTTTCGCC	AAGAAGGAGGAGTCTACACCAAGT	AAGAAGGAGGAGTCTACACCAAGTAGGCTTCCAGTTGACGCCTC[CAAGCTCGACAACG]AGGAGATGGCTCTTATCATCAAGAGCTTTCGCC	91					0	NA	0	NA
TTCAAGTTCACGGCGTTCCAGGC	TTCAcGTTCA--GCtTTgCAaGC	4	2	6	10_MS1_M360	AATCAAGTATATCCTGAATTTCCC	AGTTAGTATATGTCTTTGATCGTCGT	AGTTAGTATATGTCTTTGATCGTCGTCCCTGCACTTCACGTTCAGCTTTG[CAAGCATATTCAAA]CAATGTGGTTATATCAAAATAAACCTTATAATCAAGTATATCCTGAATTTCCC	117					4	0	0	NA
TTCAAGTTCACGGCGTTCCAGGC	TTCAAGTTaACGcCGTT--AGtt	4	2	6	10_MS1_M2221	TTTGAAACGCAAATATACCACA	AGAGAAATTCCTTTAATGCCATC	AGAGAAATTCCTTTAATGCCATCCAAACTTATACCAATCCCTTCAATGCCATCAGATTTTATAGCTTCCCTTCAATGCCATCAAATTTAAATTCTAATCCCTTAAATGCCATTGCCGTTAGTTTCAAGTTAACGCCGT[TAGTTATATTTAAA]GCAAATCCCTCCAATGCCATCAAAATCTATACCGATCCCTTCAATGCCACTAGAAATTGGTTCGATCTATTTGAGTTTTAAAAATTTCAGAATAGAAAATTTTTTGAACCCAAAAATTTTGAAACGCAAATATACCACA	291					2	0	0	NA
TTCAAGTTCACGGCGTTCCAGGC	TTCAAGTTaACGcCGTT--AGtt	4	2	6	10_MS1_M361	CCCTATAACCAAACAAGTAGGG	GATTTTGATGGCATTAGAGAGATT	GATTTTGATGGCATTAGAGAGATTTGC[TTTAAATAGAACTA]ACGGCGTTAACTTGAAACTAACGGCAATGGCATTTAAGGGATTAGAATTTAAATTTGATGGCATTGAAGGGAAGCTATAAAATCTGATGGCATTGAAGGGATTAGTATAAGTTTGGATGGCATTGAAGAGATTTTCTCTGTATTTAATAACTTTAGAATCTATTTAGTCCCTATAACCAAACAAGTAGGG	231					0	NA	0	NA
TTCAAGTTCACGGCGTTCCAGGC	TTCc--TTCACGGtGcTCCAGGg	4	2	6	10_MS1_M2222	TGGTTATATAGAGAACGAAGAAGAAG	GGTGAACTTATTTGGGTACTTAGAA	GGTGAACTTATTTGGGTACTTAGAACCCATGGGTAAAGTTTGATATGCTTTGGACATTGTTTGATGCCTAAACCAAAAACCCTAGCTCCTTAGGGTAAAACTGTCTAACCCTACTAGGATGTTGACTCAGAAAA[CCCTAGTTTCCCTG]GAGCACCGTGAAGGAAAGTTGTATTCAAGATACAACTTGATACATCTTTTCTATTATTGCATTTTCATAAGCATTATATGGGCATTCATGGTTATATATGGTTATATAGAGAACGAAGAAGAAG	272					2	0	0	NA
TTCAAGTTCACGGCGTTCCAGGC	TTCA--TTaACcGaaTTCCAGGC	4	2	6	10_MS1_M362	TTCGGTTAATGAAAGAAGTTGC	GATTTCATTTCGAATCCTTTTG	GATTTCATTTCGAATCCTTTTGGCCAAAATTGGAAGGGTTCCAAGAGGTA[GTTCTGGAAGCCTG]GAATTCGGTTAATGAAAGAAGTTGC	89					4	0	0	NA
TTCAAGTTCACGGCGTTCCAGGC	TTCAAGTcCAaGGaaTT--AGGC	4	2	6	10_MS1_M363	TTTTCTTTGTTCATGGATTGCT	AGACATCTCCTCATTCCTTCATC	AGACATCTCCTCATTCCTTCATCCTTGTCTTTATATGGATAAGACGC[AATGAAGTGGCCTA]ATTCCTTGGACTTGAAGCACCTCCTTTTTCCTCTTCCCTTTTTGCTCTTGGATGACATAGAGAGATGATCAGTGCAAACAACATGACTAATTGAATCTTTACCTTTTTCTTTGTTCATGGATTGCT	187					4	0	0	NA
TTCAAGTTCACGGCGTTCCAGGC	TTCAAGTTCACctgGTTCaA--C	4	2	6	10_MS1_M364	AAGAGCCAGTTGAAGATGAAGTAG	AGTCAGCCCCTATCTATCAACC	AGTCAGCCCCTATCTATCAACCGGGGACATGCCCATCATGCA[GAAGTAGAGGTTGA]ACCAGGTGAACTTGAAATTCAAGAAGAAGAGCCAGTTGAAGATGAAGTAG	106					4	0	0	NA
TTCAAGTTCACGGCGTTCCAGGC	TTCc--TTCACGGaGTTCCgGGa	4	2	6	10_MS1_M2223	GAAGGAAAGTTGTATTCAAGACATAA	CTATGAACTCCTTTACCGACTCC	CTATGAACTCCTTTACCGACTCCGGAA[ACCCTAAGTTCCCG]GAACTCCGTGAAGGAAAGTTGTATTCAAGACATAA	76					5	0	0	NA
TTCAAGTTCACGGCGTTCCAGGC	TTCc--TTCACGGaGTTCCgGGa	4	2	6	10_MS1_M2224	GAAGGAAAGTTGTATTCAAGACATAA	CTATGAACTCCTTTACCGACTCC	CTATGAACTCCTTTACCGACTCCGGAA[ACCCTAAGTTCCCG]GAACTCCGTGAAGGAAAGTTGTATTCAAGACATAA	76					4	0	0	NA
TTCAAGTTCACGGCGTTCCAGGC	TTCAAGacgACGcCGT--CAGGC	4	2	6	10_MS1_M365	GCGTCGTCTTGAAGTGAACTG	GAGAAAGAAACCTGGAGACGG	GAGAAAGAAACCTGGAGACGGCGGTGCGGGGGCGGGAATGGCGGCGTGGGGACGGGCGCGGGGATGATCGCCGGCGAAACCCTCGGGGTCGA[AATCCAGCAGCCTG]ACGGCGTCGTCTTGAAGTGAACTG	130					2	0	0	NA
TTCAAGTTCACGGCGTTCCAGGC	TTCAAGTTCAaGGCcaTC--GtC	4	2	6	10_MS1_M366	AAGATCTCAAGAACAAGTGTGGG	TTCTGTTTCTGTTTCTGTTGGTG	TTCTGTTTCTGTTTCTGTTGGTGCGTG[CTGCTGCTTGACGA]TGGCCTTGAACTTGAAGATCTCAAGAACAAGTGTGGG	78					2	0	0	NA
TTCAAGTTCACGGCGTTCCAGGC	TTCAAGTgCAaGGaGaT--AGGC	4	2	6	10_MS1_M367	AGTGACATGGAGAGATGATCAGTG	GTCCCTTCATCCTTGTCTTTGT	GTCCCTTCATCCTTGTCTTTGTACGGACAAGACAT[GATGAGGTGGCCTA]TCTCCTTGCACTTGAAGCACCTCTTTTTTCCTCTTCCCTTTTTGTGCTTGAGTGACATGGAGAGATGATCAGTG	123					2	0	0	NA
TTCAAGTTCACGGCGTTCCAGGC	TTCAgcTTC--GGgtTTCCAGGC	4	2	6	10_MS1_M2225	AGCTGAAGAGTTTGGAGTGTACG	GCTGGTGCACCGGATACTC	GCTGGTGCACCGGATACTCCGGTGAATTATAG[CGGAGCTGCGCCTG]GAAACCCGAAGCTGAAGAGTTTGGAGTGTACG	78					0	NA	0	NA
TTCAAGTTCACGGCGTTCCAGGC	TTCc--TTCACGGaGTTCCgGGa	4	2	6	10_MS1_M368	TGAAGGAAAGTTGTACTCAAGACAT	CTATGAACTCCTTTACCGACTCC	CTATGAACTCCTTTACCGACTCCGGAA[ACCCTAAGTTCCCG]GAACTCCGTGAAGGAAAGTTGTACTCAAGACAT	74					5	0	0	NA
TTCAAGTTCACGGCGTTCCAGGC	TTCc--TTCACGGaGTTCCgGGa	4	2	6	10_MS1_M369	TGAAGGAAAGTTGTACTCAAGACAT	CTATGAACTCCTTTACCGACTCC	CTATGAACTCCTTTACCGACTCCGGAA[ACCCTAAGTTCCCG]GAACTCCGTGAAGGAAAGTTGTACTCAAGACAT	74					5	0	0	NA
TTCAAGTTCACGGCGTTCCAGGC	TTCAAGTgCAaaGCaTT--AGGC	4	2	6	10_MS1_M370	CTTTGCACTTGAAGCATCTCTG	CAAAACATCTCCTTGTCCCTTC	CAAAACATCTCCTTGTCCCTTCGTCCTTGTCCTTGTATGGACAAGATGC[GATGAGGTGGCCTA]ATGCTTTGCACTTGAAGCATCTCTG	88					4	0	0	NA
TTCAAGTTCACGGCGTTCCAGGC	TTCAAGTTCtC--CGTTtttGGC	4	2	6	10_MS1_M2226	TGAAAGCCCTTTTATTTTCTCC	TGCTTTGGGCTTAATCTTTTC	TGCTTTGGGCTTAATCTTTTCTCCCCCTTT[GCATTAAGCGCCAA]AAACGGAGAACTTGAAAGCCCTTTTATTTTCTCC	78					0	NA	0	NA
TTCAAGTTCACGGCGTTCCAGGC	TTCAcGTTCA--GCtTTgCAaGC	4	2	6	10_MS1_M371	TATATCCTAGATTTCGCGGTTT	CTGCAAAAGGGTTAGAATATGG	CTGCAAAAGGGTTAGAATATGGCTTCGAGCGGCGTCCCTGCACTTCACGTTCAGCTTTG[CAAGCATATTCAAA]TAAAGTAGTCATATCATAATATTCCTTATAATCAAGTATATCCTAGATTTCGCGGTTT	131					2	0	0	NA
TTCAAGTTCACGGCGTTCCAGGC	TTCttGTTCACGGCGTTCat--C	4	2	6	10_MS1_M2227	TGAACAAGAAGAAGACGGGG	CCAAGAAAAGCGTGCTGG	CCAAGAAAAGCGTGCTGGAGATCGAGCGGGAGGTCGC[CGCGCGCTGGATGA]ACGCCGTGAACAAGAAGAAGACGGGG	77					0	NA	0	NA
TTCAAGTTCACGGCGTTCCAGGC	TTCAAGTgCAaGaaGTT--AGGC	4	2	6	10_MS1_M372	TTTTGTACTTGAATGACATGGAGA	CTTGTCCCTTCATTCTTGTCTTT	CTTGTCCCTTCATTCTTGTCTTTGTATGGACAAGACGC[GATGAGGTGGCCTA]ACTTCTTGCACTTGAAACACCTCCTTTTTCCTTTTCCCTTTTTGTACTTGAATGACATGGAGA	115					4	0	0	NA
TTCAAGTTCACGGCGTTCCAGGC	TTCAAGTTaA--GCGTgCttGGC	4	2	6	10_MS1_M2228	ACAAAGTGTGCACAAAGACTCG	CCACTAACCTTCCCTACGTGAT	CCACTAACCTTCCCTACGTGATATCTTGGCCCCTGGGATGGGATGTCCTGGCCCAAGGCTTAATAGAATTAATAGTGTAATCATACCAACAAGGTGCATCTTCTTTTTCGGAAGCCTATCTCGAAAGAACCTTCAAGTTAAGCGTGC[TTGGCTTGGAGCAA]TTTGAGATGGGTGACCGTCCGGGAAGTTTTCTCGGGTGCGCATGAGTGAGGACAAAGTGTGCACAAAGACTCG	234					4	0	0	NA
TTCAAGTTCACGGCGTTCCAGGC	TTCAAGTTaA--GCGTgCttGGC	4	2	6	10_MS1_M2229	ACAAAGTGTGCACAAAGACTCG	GAGAGGAGGTTCTTGGATTGG	GAGAGGAGGTTCTTGGATTGGGGTTGACCGACGAGGACGTCGGTCTTCTAAGGGGGGTGGATTGTGATATCTTGGCCCCTGGGATGGGATGTCCTGGCCCAAGGCTTAATAGAATTAATAGTGTAATCATACCAACAAGGTGCATCTTCTTTTTCGGAAGCCTATCTCGAAAGAACCTTCAAGTTAAGCGTGC[TTGGCTTGGAGCAA]TTTGAGATGGGTGACCGACCGGGAAGTTTTCTCGGGTGTGCATGAGTGAGGACAAAGTGTGCACAAAGACTCG	280					2	0	0	NA
TTCAAGTTCACGGCGTTCCAGGC	TTCc--TTCACGGaGTTCCgGGa	4	2	6	10_MS1_M374	GAAGGAAAGTTGTATTCAAGACATAA	CTATGAACTCCTTTACCGACTCC	CTATGAACTCCTTTACCGACTCCGGAA[ACCCTAAGTTCCCG]GAACTCCGTGAAGGAAAGTTGTATTCAAGACATAA	76					4	0	0	NA
TTCAAGTTCACGGCGTTCCAGGC	TTCc--TTCACGGaGTTCCgGGa	4	2	6	10_MS1_M375	GAAGGAAAGTTGTATTCAAGACATAA	CTATGAACTCCTTTACCGACTCC	CTATGAACTCCTTTACCGACTCCGGAA[ACCCTAAGTTCCCG]GAACTCCGTGAAGGAAAGTTGTATTCAAGACATAA	76					5	0	0	NA
TTCAAGTTCACGGCGTTCCAGGC	TTCcAGgTgACGaCGTTCC--GC	4	2	6	10_MS1_M2230	TCGTCACCTGGAAGATGGTTC	GCATTAGACGAGCTGAGTAGGG	GCATTAGACGAGCTGAGTAGGGCTCGTGCTGAGATCGCCCTGCTGTGG[GCTGAGCGCGCGGA]ACGTCGTCACCTGGAAGATGGTTC	86					3	0	0	NA
TTCAAGTTCACGGCGTTCCAGGC	TTCAAGacgACGcCGT--CAGGC	4	2	6	10_MS1_M2231	ACCCCGAGGGTTTCGTC	GCGCCAGTTCACTTCAAGAC	GCGCCAGTTCACTTCAAGACGACGCCGT[CAGGCTGCTGGATT]TCGACCCCGAGGGTTTCGTC	62					3	0	0	NA
TTCAAGTTCACGGCGTTCCAGGC	TTCAAtTTtgCaG--TTCCAGGC	4	2	6	10_MS1_M376	CCACGTCGAGTAGTAGAGTTTTATT	CAGACACTATCTTTGCTGAGGTG	CAGACACTATCTTTGCTGAGGTGGTTGAAAATAATTCAATTTTGCAGTTC[CAGGCCGTGCATTT]TAGGCCACGTCGAGTAGTAGAGTTTTATT	93					3	0	0	NA
TTCAAGTTCACGGCGTTCCAGGC	TTCAAGTgCAaGaaGTT--AGGC	4	2	6	10_MS1_M2232	TTTTGTACTTGAATGACATGGAGA	CTTGTCCCTTCATTCTTGTCTTT	CTTGTCCCTTCATTCTTGTCTTTGTACGGACAAGACAC[GATGAGGTGGCCTA]ACTTCTTGCACTTGAAACACCTCCTTTTTCCTTTTCCCTTTTTGTACTTGAATGACATGGAGA	115					4	0	0	NA
TTCAAGTTCACGGCGTTCCAGGC	TTCAAGTgCAaGaaGTT--AGGC	4	2	6	10_MS1_M377	TTTCCTTTGTTCATGTTGATTTC	CTTGTCCCTTCACTCTTGTCTTT	CTTGTCCCTTCACTCTTGTCTTTGTACAGACAAGACGC[GATGAGGTGGCCTA]ACTTCTTGCACTTGAAGCATCTCCTTTTTCCTTTGTTCATGTTGATTTC	101					3	0	0	NA
TTCAAGTTCACGGCGTTCCAGGC	TTCAAGTgCAaGaaGTT--AGGC	4	2	6	10_MS1_M2233	GAGTTGTTTGGATGCAACAATAAG	TAGCAAGTGTCAAGCTCAATAAGAA	TAGCAAGTGTCAAGCTCAATAAGAAAAATGTTCCTAAAGATGAAGAAATCAACATGAGCTTGGAAAAAGGTAAAGATTCAATTAATCATGTTGTTTGCACTGACCTTCTCTCCATGTCATTCAAGTGCAAAAAGGGAAAATGAAAAAGGAGGTGTTTCAAGTGCAAGAAGT[TAGGCCACCTCATC]GCGTCTTGTCCGTACAAAGACAAGAATGAAGGGACAAGGAGTTGTTTGGATGCAACAATAAG	247					2	0	0	NA
TTCAAGTTCACGGCGTTCCAGGC	TTCAAGTgCAaGaaGTT--AGGC	4	2	6	10_MS1_M2236	CCTTTGTGTACTTAAATGACATGG	ATTCTGATCTTTGAACGGACAAG	ATTCTGATCTTTGAACGGACAAGACGC[GATGAGGTGGCCTA]ACTTCTTGCACTTGAAGCACCCCCTTTTTCCTTTTTCCTTTGTGTACTTAAATGACATGG	101					2	0	0	NA
TTCAAGTTCACGGCGTTCCAGGC	TTCAAGTTaACGcCGTT--AGtt	4	2	6	10_MS1_M2237	AATTGGTTCGATCTATTTGGGT	TTACGTTGGTTGTCTCCGTATAA	TTACGTTGGTTGTCTCCGTATAATATAGAGAAAATTCCTTCAATGCCATCCAAACTTATACCAATCCCTTCAATGCCATCAGATTTTATAGCTTCCCTTCAATGCCATCAAATTTAAATTTTAATCCCTTAAATGTCATTGCCGTTAGTTTCAAGTTAACGCCGT[TAGTTATATTTAAA]GCAAATCCCTCCAATGCCATCAAAATCTATACTGATCCCTTCAATGCCACTAGAAATTGGTTCGATCTATTTGGGT	255					2	0	0	NA
TTCAAGTTCACGGCGTTCCAGGC	TTCc--TTCACGGaGTTCCgGGa	4	2	6	10_MS1_M378	AAGGCTTCTCAATATCGAATAACA	GTTGTGGTGTCTCCTCTTCAGTTAC	GTTGTGGTGTCTCCTCTTCAGTTACTTCTACTTCTTCTTCTCGTTCTAATCATAACCATACATATGTATAAGAATGGATGCCATGGGATGCTCATGAGGATGCAAAGACAACATAAACTTATTATTTATGTCTTGAATACAACTTTCCTTCACGGAGTTC[CGGGAACTTAGGGT]TTCCGGAGTCGGTAAAGGAGTTCATAGGGCAGGGGGGTGTTTTGGGGTTTGGTGATCAAACAAGGTCCAAATCAATTCAAACTTTACCCAAGGCTTCTCAATATCGAATAACA	287					4	0	0	NA
TTCAAGTTCACGGCGTTCCAGGC	TTCc--TTCACGGaGTTCCgGGa	4	2	6	10_MS1_M379	AAGGCTTCTCAATATCGAATAACA	GTTGTGGTGTCTCCTCTTCAGTTAC	GTTGTGGTGTCTCCTCTTCAGTTACTTCTACTTCTTCTTCTCGTTCTAATCATAACCATACATATGTATAAGAATGGATGCCATGGGATGCTCATGAGGATGCAAAGACAACATAAACTTATTATTTATGTCTTGAATACAACTTTCCTTCACGGAGTTC[CGGGAACTTAGGGT]TTCCGGAGTCGGTAAAGGAGTTCATAGGGCAGGGGGGGTGTTTTGGGGTTTGGTGATCAAACAAGGTCCAAATCAATTCAAACTTTACCCAAGGCTTCTCAATATCGAATAACA	288					5	0	0	NA
TTCAAGTTCACGGCGTTCCAGGC	TTCtAGcTCtaGGCGTTCCA--C	4	2	6	10_MS1_M2239	AACTTTTAGGAGGGTCATTAAGC	TTGATGCAATAGGAGATTTCTTG	TTGATGCAATAGGAGATTTCTTGTTAGGCATT[TTAACATGGGTGGA]ACGCCTAGAGCTAGAAGCCTCATTCTTATAAATAAAAGCATGGTGAGAAACCGAATGAGTCTTCTTTGCATGAATTCTCCTAATCTTATCCTCAGGATAACCAGCAGGATATAAAATATAGCCCTCGTTATCCTGAGACATGGGAGCCTTGCCCTTAACAAAATTAGACAAACTTTTAGGAGGGTCATTAAGC	239					0	NA	0	NA
TTCAAGTTCACGGCGTTCCAGGC	TTCAAGTTCAgGGgGT--CgGGt	4	2	6	10_MS1_M2241	GATATGGGTTCGAGGGCTTC	TTGGTCACCTGCTATCAGTCTTC	TTGGTCACCTGCTATCAGTCTTCAAGTTCAGGGGGT[CGGGTGGTTGTGTG]CGGACAAGTAACCATGGGATATGGGTTCGAGGGCTTC	87					4	0	0	NA
TTCAAGTTCACGGCGTTCCAGGC	TTCAAtTTCt--GCtTTCtAGGC	4	2	6	10_MS1_M380	TTCGTAAGTAGTTGGTCGAAGC	AAGAAACGAAGGTCTAGAAAAGG	AAGAAACGAAGGTCTAGAAAAGGATAAAATTTTGATTTCTTTGGTAAATAAAGTAAAAGAGGATGAAGCTAACTATGAAGCT[CAGGTCGAAGCCTA]GAAAGCAGAAATTGAAGATCTTCGTAAGTAGTTGGTCGAAGC	138					1	0	0	NA
TTCAAGTTCACGGCGTTCCAGGC	TTCc--TTCACGGaGTTCCgGGa	4	2	6	10_MS1_M225	GTTTTGGGTTCTAGTTATCAAACAA	CTATGCCTTGAATACAACTTTCCT	CTATGCCTTGAATACAACTTTCCTTCACGGAGTTC[CGGGAACTTAGGGT]TTCCGGAGTCGGTAAAGGAGTTCATAGGGCAGGGGGTAGGGTTTTGGGTTCTAGTTATCAAACAA	114					5	0	0	NA
TTCAAGTTCACGGCGTTCCAGGC	TTCc--TTCACGGgGTTCCgGGa	4	2	6	10_MS1_M226	GAAGGAAAGTTGTATTCAAGACATAA	CTATGAACTCCTTTACCGACTCC	CTATGAACTCCTTTACCGACTCCGGAA[ACCCTAAGTTCCCG]GAACCCCGTGAAGGAAAGTTGTATTCAAGACATAA	76					4	0	0	NA
TTCAAGTTCACGGCGTTCCAGGC	TTCAgGaTCACGGtGTTgC--GC	4	2	6	10_MS1_M385	CGTGATCCTGAATGAAGATGTAA	CAAGACTGTTGGTATGGACAAAG	CAAGACTGTTGGTATGGACAAAGTAGAAACTACGGTTGCCGTTCGGTCAAC[TTATGAAGTGCGCA]ACACCGTGATCCTGAATGAAGATGTAA	92					1	0	0	NA
TTCAAGTTCACGGCGTTCCAGGC	TTCtAGcTCtaGGCGTTCCA--C	4	2	6	10_MS1_M2242	GAAATCTCCTATTGCATCAAATAATC	AACTCATTATGTTACTCACCATGC	AACTCATTATGTTACTCACCATGCTTTTATTTATAATAATGAGGCTTCTAGCTCTAGGCGT[TCCACCCATGTTAA]AATGCCTAAAAAGAAATCTCCTATTGCATCAAATAATC	113					3	0	0	NA
TTCAAGTTCACGGCGTTCCAGGC	TTCAAtTTC--GGttTTCtAGGC	4	2	6	10_MS1_M2243	GAAATTGAAGACCTTCGGAGAC	GTAAAGGAAGACAAAGCTAATTACAA	GTAAAGGAAGACAAAGCTAATTACAATGCT[CCGGTCGACGCCTA]GAAAACCGAAATTGAAGACCTTCGGAGAC	73					1	0	0	NA
TTCAAGTTCACGGCGTTCCAGGC	TTCgcGTTCcCGGCG--CCAcGC	4	2	6	10_MS1_M388	GGAACGCCATCCACTTCTC	GCTCCACTATCTCCTTGCCC	GCTCCACTATCTCCTTGCCCGCGCC[CGACACTGAGCGTG]GCGCCGGGAACGCGAAGCCGCTGCCGGCGTCGGAGCCAGACGGGAACGCCATCCACTTCTC	100					2	0	0	NA
TTCAAGTTCACGGCGTTCCAGGC	TTCc--TTCACGGaGTTCCgGGa	4	2	6	10_MS1_M389	GAAGGAAAGTTGTATTCAAGACATAA	CTATGAACTCCTTTACCGACTCC	CTATGAACTCCTTTACCGACTCCGGAA[ACCCTAAGTTCCCG]GAACTCCGTGAAGGAAAGTTGTATTCAAGACATAA	76					4	0	0	NA
TTCAAGTTCACGGCGTTCCAGGC	TTCc--TTCACGGaGTTCCgGGa	4	2	6	10_MS1_M390	GAAGGAAAGTTGTATTCAAGACATAA	CTATGAACTCCTTTACCGACTCC	CTATGAACTCCTTTACCGACTCCGGAA[ACCCTAAGTTCCCG]GAACTCCGTGAAGGAAAGTTGTATTCAAGACATAA	76					4	0	0	NA
TTCAAGTTCACGGCGTTCCAGGC	TTCcAGTTCgCGGCG--CCAccC	4	2	6	10_MS1_M391	CGGAGTCCCCAGAAGACG	TGTCCTCCTCCGAGTTCCA	TGTCCTCCTCCGAGTTCCAGTTCGCGGCGC[CACCCGAGGGCTAC]GTCGAGCCCGCGGCGTTTGACGAGCTACCGCCGGAGTCCCCAGAAGACG	93					0	NA	0	NA
TTCAAGTTCACGGCGTTCCAGGC	TTCc--TTCACGGaGTTCCgGGa	4	2	6	10_MS1_M2245	GTGAAGGAAAGTTGTATTCAAGATATAG	CCTATGAACTCCTTTACCGACTCT	CCTATGAACTCCTTTACCGACTCTGGAA[ACCCTAAGTTCCCG]GAACTCCGTGAAGGAAAGTTGTATTCAAGATATAG	77					4	0	0	NA
TTCAAGTTCACGGCGTTCCAGGC	TTCAAGTTaAgGGCGag--AGGC	4	2	6	10_MS1_M2246	CAAAACACCGTGGTATTCAAGTA	ATCTTTGTGTCTTGTGTGAGTTGTT	ATCTTTGTGTCTTGTGTGAGTTGTTAATCCCTCCCTTGCTCCGTGCTTCTTTGTGAACTTCAAGTTAAGGGCGA[GAGGCTCCAAGTTG]TGGAGATTCCTCGCAAACGGGATTAAGAAAAACAAAGCAAAACACCGTGGTATTCAAGTA	148					0	NA	0	NA
TTCAAGTTCACGGCGTTCCAGGC	TTCAAGTgCAaGaaGTT--AGGC	4	2	6	10_MS1_M227	TTTTGTACTTGAATGACATGGAGAG	TGTCCCTTCATTCTTGTCTTTGT	TGTCCCTTCATTCTTGTCTTTGTACGGACAAGACGC[GATGAGGTGGCCTA]ACTTCTTGCACTTGAAACACCTCCTTTTTCCTTTTCCCTTTTTGTACTTGAATGACATGGAGAG	114					4	0	0	NA
TTCAAGTTCACGGCGTTCCAGGC	TTCc--TTCACGGaGTTCCgGGa	4	2	6	10_MS1_M2247	TCAATTCAAATTTTACCTAAGGC	ATCTAGATCTTGAATACAACTTTCCT	ATCTAGATCTTGAATACAACTTTCCTTCACGGAGTTC[CGGGAACTTAGGGT]TTCCGGAGTCGGTAAAGGAGTTCATAGGGCAGGGGGGGTGTTTTGGGGTTTGGTGATCAAACAAGGTCCAAATCAATTCAAATTTTACCTAAGGC	146					4	0	0	NA
TTCAAGTTCACGGCGTTCCAGGC	TTCAAGTTCttaGCGTcCCA--C	4	2	6	10_MS1_M2251	TAAGAACTTGAACGTCACCGAC	GGAGCGAAAATAGGTCAATACA	GGAGCGAAAATAGGTCAATACACTCAATGGTAACTCCTTAGAGATGTTAGCGAAC[TACATCATTGTGGG]ACGCTAAGAACTTGAACGTCACCGAC	95					2	0	0	NA
TTCAAGTTCACGGCGTTCCAGGC	TTCAAGTgCAaGaaGTT--AGGC	4	2	6	10_MS1_M2252	TTTTGTACTTGAATGACATGGAGAG	TGTCCCTTCATTCTTGTCTTTGT	TGTCCCTTCATTCTTGTCTTTGTACGAACAAGACGC[GATGAGGTGGCCTA]ACTTCTTGCACTTGAAGCACCTCCTTTTGCTTTTTCCCTTTTTGTACTTGAATGACATGGAGAG	114					3	0	0	NA
TTCAAGTTCACGGCGTTCCAGGC	TTCc--TTCACGGaGTTCCgGGa	4	2	6	10_MS1_M393	GAAGGAAAGTTGTATTCAAGACATAA	GAGTTTGAATTGATTTGGACCTT	GAGTTTGAATTGATTTGGACCTTGTTTGATCACTAAACCCAAAACCACCCCCCCCTGCTCCATGAACTCCTTTACCGACTCCGGAA[ACCCTAAGTTCCCG]GAACTCCGTGAAGGAAAGTTGTATTCAAGACATAA	135					4	0	0	NA
TTCAAGTTCACGGCGTTCCAGGC	TTCc--TTCACGGaGTTCCgGGa	4	2	6	10_MS1_M394	GAAGGAAAGTTGTATTCAAGACATAA	GAGTTTGAATTGATTTGGACCTT	GAGTTTGAATTGATTTGGACCTTGTTTGATCACTAAACCCAAAACCACCCCCCCTGCTCCATGAACTCCTTTACCGACTCCGGAA[ACCCTAAGTTCCCG]GAACTCCGTGAAGGAAAGTTGTATTCAAGACATAA	134					4	0	0	NA
TTCAAGTTCACGGCGTTCCAGGC	TTCc--TTCACGGtcTTCCAGGg	4	2	6	10_MS1_M2253	ATCATACCAAACTCTACCCAAGACT	TCTCTTCTTCTACTTCTTCTTCGTTT	TCTCTTCTTCTACTTCTTCTTCGTTTTCTAAATATAACCATACATAAGAATGAATACCCATGTAATGCTCATGTGAGTGCAAAGATAATAAAAGTTCATTATCTAAAGTCTTGAATACAATTTTCCTTCACGGTCTTC[CAGGGAACTAGGGT]TTCTAGAGTTGATATTGAATTTCAAAGGGCAGGGGCTAGGGTTTTGGGTTCTAAGCATCAAACATGGTCCAAATCATACCAAACTCTACCCAAGACT	249					4	0	0	NA
TTCAAGTTCACGGCGTTCCAGGC	TTCc--TTCACGGaGTTCCgGGa	4	2	6	10_MS1_M395	TCGAAGTTACCGAAGAAGAAAC	TAGGAAACAAATGGTAAGTCCAA	TAGGAAACAAATGGTAAGTCCAAAAATGCTCAAAATTTTTATATGAGTTCCTCATATTATTTAGAAGCCTTGGGTAGGGTTTGAATTGATTTGGACCTTGTTTGATCACCAAACCCCAAAACACCCCCTGCCCTATGAACTCCTTTACCGACTCCGGAA[ACCCTAAGTTCCCG]GAACTCCGTGAAGGAAAGTTGTACTCAAGACATAAATAATAAGTTTATGTTATCTTTGCATCCTCATGAGCATCCCATAGCATCCATTCTTATACATATGTATGGTTATGATTAGAACGTGAGGAAGAAATCGAAGTTACCGAAGAAGAAAC	325					4	0	0	NA
TTCAAGTTCACGGCGTTCCAGGC	TTCc--TTCAtGGaGTTCCAGGa	4	2	6	10_MS1_M396	TCGAAGTTACCGAAGAAGAAAC	TAGGAAACAAATGGTAAGTCCAA	TAGGAAACAAATGGTAAGTCCAAAAATGCTCAAAATTTTTATATGAGTTCCTCATAATATTTAGAAGCCTTGGGTAGGGTTTGAATTGATTTGGACCTTGTTTGATCACCAAACCCCAAAACACCCCCCTGCCCTATGAACTCCTTTACCGACTCCGGAA[ACCCTAAGTTCCTG]GAACTCCATGAAGGAAAGTTGTACTCAAGACATAAATAATAAGTTTATGTTATCTTTGCATCCTCATGAGCATCCCATAGCATCCATTCTTATACATATGTATGGTTATGATTAGAACGTGAGGAAGAAATCGAAGTTACCGAAGAAGAAAC	326					4	0	0	NA
TTCAAGTTCACGGCGTTCCAGGC	TTCAAGggCACGGCGaTg--GGC	4	2	6	10_MS1_M398	ATGTAACCCAGTTCAAAGTTGTG	AATAAAATGACAGATTTCAAGGG	AATAAAATGACAGATTTCAAGGGCACGGCGA[TGGGCCTATCAACT]ATTTCGGTGGCTCATGTAACCCAGTTCAAAGTTGTG	81					3	0	0	NA
TTCAAGTTCACGGCGTTCCAGGC	TTCc--TTCACGGaGTTCCgGGa	4	2	6	10_MS1_M401	GAAGGAAAGTTGTATTCAAGACATAA	CTATGAACTCCTTTACCGACTCC	CTATGAACTCCTTTACCGACTCCGGAA[ACCCTAAGTTCCCG]GAACTCCGTGAAGGAAAGTTGTATTCAAGACATAA	76					5	0	0	NA
TTCAAGTTCACGGCGTTCCAGGC	TTCc--TTCACGGaGTTCCgGGa	4	2	6	10_MS1_M402	GAAGGAAAGTTGTATTCAAGACATAA	CTATGAACTCCTTTACCGACTCC	CTATGAACTCCTTTACCGACTCCGGAA[ACCCTAAGTTCCCG]GAACTCCGTGAAGGAAAGTTGTATTCAAGACATAA	76					4	0	0	NA
TTCAAGTTCACGGCGTTCCAGGC	TTCc--TTCACGGaGTTCCgGGa	4	2	6	10_MS1_M403	TTTTGGGGTTACCATTTATTTC	TGCTCATGAAGATGCAAAGATAG	TGCTCATGAAGATGCAAAGATAGCATAAATTTATTATTTATATCTTGAGTACAACTTTCCTTCACGGAGTTC[CGGGAACTTAGGGT]TTCCGGAGTCGGTAAAGGAGTTCATAGGGCGGGGGGGGGGGGGGGTGGTTTTGGGGTTTGGTGATCAAACAAGGTCCAAAACAATTCAAACTCTACCCAAGGTTTCTAAATAATGTGAAAAGCTCACATAAAAAGTTTGGGCAATTTTGGGGTTACCATTTATTTC	252					3	0	0	NA
TTCAAGTTCACGGCGTTCCAGGC	TTCAAGTgCAaGGaaTT--AGGC	4	2	6	10_MS1_M2254	AAGCACCTCCTTTTCCTCTTC	TATGAAACATCTCCTCATCCCTT	TATGAAACATCTCCTCATCCCTTCATCCTTGTCTTTGTGCGGACAAGACGC[AATGAAGTGGCCTA]ATTCCTTGCACTTGAAGCACCTCCTTTTCCTCTTC	100					4	0	0	NA
TTCAAGTTCACGGCGTTCCAGGC	TTCAAGTTCACtGCaTTCaA--g	4	2	6	10_MS1_M2255	ATTCTCAAGTCTAGCATCTCGAAG	CCATCTCTTGATTCAATCCTCTC	CCATCTCTTGATTCAATCCTCTCCCAGTTTCAAGTTCACTGCAT[TCAAGTGATTTCAT]GAGATTCTCAAGTCTAGCATCTCGAAG	85					4	0	0	NA
TTCAAGTTCACGGCGTTCCAGGC	TTCcAGTTC--GGttTTCaAGGC	4	2	6	10_MS1_M2256	TTCTCACTGAGGACTGCTGGTT	CATGAACTTTCCCTTCAACATTT	CATGAACTTTCCCTTCAACATTTTCCAGTTCGGTTTTC[AAGGCCATGAGTTC]AGATTCAAGATCTGATATTCTCACTGAGGACTGCTGGTT	91					4	0	0	NA
TTCAAGTTCACGGCGTTCCAGGC	TTCAcGTTCA--GCtTTgCAaGC	4	2	6	10_MS1_M2257	AAGACATATACTAACTCTTTTGCAGG	GTTTTCGTGGTGGTTTGAATAG	GTTTTCGTGGTGGTTTGAATAGGGAAATTCAGGATATACTTGATTATAAGGATTATTTTGATATAACCACATTG[TTTGAATATGCTTG]CAAAGCTGAACGTGAAGTGCAGGGACGACGATCAAAGACATATACTAACTCTTTTGCAGG	148					5	0	0	NA
TTCAAGTTCACGGCGTTCCAGGC	TTCAAtTTCACtt--TTCtAGGC	4	2	6	10_MS1_M405	GAGCTAGCCTCGTCTTCTTTTA	GGCTAATTGTTTCTGAAGGTTTT	GGCTAATTGTTTCTGAAGGTTTTCAATTTCACTTTTC[TAGGCCTCAGCTTG]AGCTTTGGAGCTAGCCTCGTCTTCTTTTA	80					3	0	0	NA
TTCAAGTTCACGGCGTTCCAGGC	TTCcAG--CACGGCGTgCCAttC	4	2	6	10_MS1_M2258	ACACCTGCAAGTGACGCCT	ATGACTACGCCTTCCAGCAC	ATGACTACGCCTTCCAGCACGGCGTGC[CATTCCAAGGGGTC]AACTACCTCGACGAGCGAAGTCCCCTGGCGCCACACCTGCAAGTGACGCCT	92					2	0	0	NA
TTCAAGTTCACGGCGTTCCAGGC	TTCgAGTTCACccCGTTC--GGg	4	2	6	10_MS1_M2259	GGGTGAACTCGAAGTCGTTG	TCCCAGTCGAAATGGTAGAGA	TCCCAGTCGAAATGGTAGAGAAGGCTAGCGAGCGCGAGCTCCATGTTGGCCAGCCCGAGCGCGATGCCAGGGCAGATCCT[CCTGCCGGCCCCGA]ACGGGGTGAACTCGAAGTCGTTG	117					1	0	0	NA
TTCAAGTTCACGGCGTTCCAGGC	TTCc--TTCACGGaGTTCCgGGa	4	2	6	10_MS1_M406	GAAGGAAAGTTGTATTCAAGACATAA	CTATGAACTCCTTTACCGACTCC	CTATGAACTCCTTTACCGACTCCGGAA[ACCCTAAGTTCCCG]GAACTCCGTGAAGGAAAGTTGTATTCAAGACATAA	76					5	0	0	NA
TTCAAGTTCACGGCGTTCCAGGC	TTCAcGTTCA--GCtTTgCAaGC	4	2	6	10_MS1_M407	AATCAAGTATATCCTGAATTTCCC	AGTTAGTATATGTCTTTGATCGTCGT	AGTTAGTATATGTCTTTGATCGTCGTCCCTGCACTTCACGTTCAGCTTTG[CAAGCATATTCAAA]CAATGTGGTTATATCAAAATAATCCTTATAATCAAGTATATCCTGAATTTCCC	117					5	0	0	NA
TTCAAGTTCACGGCGTTCCAGGC	TTCcAG--CACcGCGTTgCAGaC	4	2	6	10_MS1_M2260	CCTGGGGCAGGTGACATATT	GTTCTGGCCGACCCCACT	GTTCTGGCCGACCCCACTGGATGCGGATGGCGGCCTGAA[CCGGACGTCGTCTG]CAACGCGGTGCTGGAAGCCCTGGGGCAGGTGACATATT	91					0	NA	0	NA
TTCAAGTTCACGGCGTTCCAGGC	TTCc--TTCACGGaGTTCCgGGa	4	2	6	10_MS1_M2261	CTCCGTGAAGGAAAGTTGTATTC	CTTGGGTAAAGTTTGAGTTGATTT	CTTGGGTAAAGTTTGAGTTGATTTGAACCTTGTTTGATCACCAAACCCCAAAACACCCCCCCTGCCCTATGAACTCCTTTACCGACTCCGGAA[ACCCTAAGTTCCCG]GAACTCCGTGAAGGAAAGTTGTATTC	133					4	0	0	NA
TTCAAGTTCACGGCGTTCCAGGC	TTCc--TTCACGGaGTTCCgGGa	4	2	6	10_MS1_M2262	GAAGGAAAGTTGTATTCAAGACATAA	AGTTTGAGTTGATTTGAACCTTGT	AGTTTGAGTTGATTTGAACCTTGTTTGATCACCAAACCCCAAAACACCCCCCCCTGCCCTATGAACTCCTTTACCGACTCCGGAA[ACCCTAAGTTCCCG]GAACTCCGTGAAGGAAAGTTGTATTCAAGACATAA	134					4	0	0	NA
TTCAAGTTCACGGCGTTCCAGGC	TTCc--TTCACGGaGTTCCgGGa	4	2	6	10_MS1_M410	GAAGGAAAGTTGTATTCAAGACATAA	CTATGAACTCCTTTACCGACTCC	CTATGAACTCCTTTACCGACTCCGGAA[ACCCTAAGTTCCCG]GAACTCCGTGAAGGAAAGTTGTATTCAAGACATAA	76					5	0	0	NA
TTCAAGTTCACGGCGTTCCAGGC	TTCc--TTCACGGaGTTCCgGGa	4	2	6	10_MS1_M232	GTTTATATTACCTTTGCATCCTCAT	AAATATCCTAAAATACTGGTTCTGG	AAATATCCTAAAATACTGGTTCTGGATTTTTAGAAAATAGATAATAATCTCAAAATTGCCCAAATTTTTTATGTGAGCTTTTCACATTATTTAGAGGCCTTGGGTAAAATTTGGATTGATTTGGACCTTGTTTGATCACCAAACCCAAAACCACCCCCCCTGCCCTATGAACTCCTTTACCGACTCCGGAA[ACCCTAAGTTCCCG]GAACTCCGTGAAGGAAAGTTGTACTCAAGACATAGATAATAAGTTTATATTACCTTTGCATCCTCAT	272					4	0	0	NA
TTCAAGTTCACGGCGTTCCAGGC	TTCc--TTCACGGaGTTCCgGGa	4	2	6	10_MS1_M2263	TAATAAGTTATGCTATCTTTGCATCC	AATTGATTTGGACCTTGTCTGAT	AATTGATTTGGACCTTGTCTGATCACCAAACCCCAAAACACCCCCCCTGCCCTATGAACTCCTTTACCGACTCCGGAA[ACCCTAAGTTCCCG]GAACTCCGTGAAGGAAAGTTGTATTCAAGACGTAAATAATAAGTTATGCTATCTTTGCATCC	154					4	0	0	NA
TTCAAGTTCACGGCGTTCCAGGC	TTCc--TTCACGGaGTTCCgGGa	4	2	6	10_MS1_M233	AAGGAAAGTTGTACTCAAGACATAGAT	CTATGAACTCCTTTACCGACTCC	CTATGAACTCCTTTACCGACTCCGGAA[ACCCTAAGTTCCCG]GAACTCCGTGAAGGAAAGTTGTACTCAAGACATAGAT	78					4	0	0	NA
TTCAAGTTCACGGCGTTCCAGGC	TTCc--TTCACGGaGTTCCgGGa	4	2	6	10_MS1_M411	TGAAGGAAAGTTGTACTCAAGACAT	CTATGAACTCCTTTACCGACTCC	CTATGAACTCCTTTACCGACTCCGGAA[ACCCTAAGTTCCCG]GAACTCCGTGAAGGAAAGTTGTACTCAAGACAT	74					5	0	0	NA
TTCAAGTTCACGGCGTTCCAGGC	TTCc--TTCACGGaGTTCCgGGa	4	2	6	10_MS1_M412	TGAAGGAAAGTTGTACTCAAGACAT	CTATGAACTCCTTTACCGACTCC	CTATGAACTCCTTTACCGACTCCGGAA[ACCCTAAGTTCCCG]GAACTCCGTGAAGGAAAGTTGTACTCAAGACAT	74					4	0	0	NA
TTCAAGTTCACGGCGTTCCAGGC	TTCtA--TCACGGtGcTtCAGGC	4	2	6	10_MS1_M2264	AAAATCTAATTGTTATGGTGTAGAGC	GCTTATACCAATCGTCACATCAA	GCTTATACCAATCGTCACATCAATGGAGTATAGTAAGGATCATCGTCAGCTCTTTTCTATCACGGTGCTT[CAGGCCATCAACTT]TTTTATATATTTTTATTTGAAAATTATTGAAAATAAAAAAATTCATCAAACATGTAACTAACTAAATAAAAAGCACATAATTTATAAAAACAATTAAAAATTATATTAGTTGAAATATACATAATTCATAAAAGTAAAATCTAATTGTTATGGTGTAGAGC	245					1	0	0	NA
TTCAAGTTCACGGCGTTCCAGGC	TTCcctTTCA--GCGTTCCAGGt	4	2	6	10_MS1_M2265	GTGAGGTTTATACTCGTTCGGG	GGCACTTGATCACCAAAATACTC	GGCACTTGATCACCAAAATACTCAGAAATGGCCCAAGGGCACATTTCCCTTTCAGCGTTC[CAGGTTCTAGATTG]TGTGCTCAGTGGGCGTGAGGTTTATACTCGTTCGGG	110					1	0	0	NA
TTCAAGTTCACGGCGTTCCAGGC	TTCc--TTCACGGaGTTCCgGGa	4	2	6	10_MS1_M413	GAAGGAAAGTTGTATTCAAGACATAA	CCTTATGAACTCCTTTACCGACT	CCTTATGAACTCCTTTACCGACTCCGGAA[ACCCTAAGTTCCCG]GAACTCCGTGAAGGAAAGTTGTATTCAAGACATAA	78					5	0	0	NA
TTCAAGTTCACGGCGTTCCAGGC	TTCc--TTCACGGaGTTCCgGGa	4	2	6	10_MS1_M414	GAAGGAAAGTTGTATTCAAGACATAA	CCTTATGAACTCCTTTACCGACT	CCTTATGAACTCCTTTACCGACTCCGGAA[ACCCTAAGTTCCCG]GAACTCCGTGAAGGAAAGTTGTATTCAAGACATAA	78					5	0	0	NA
TTCAAGTTCACGGCGTTCCAGGC	TTCc--TTCACGGaGTTCCgGGa	4	2	6	10_MS1_M2266	TTAGTGATCAAACAAGGTCCAAA	TAGTTATGTCTTGAATACAACTTTCC	TAGTTATGTCTTGAATACAACTTTCCTTCACGGAGTTC[CGGGAACTTAGGGT]TTCCGGAGTCGGTAAAGGAGTTCATGGAGCGGGGGGGGGGTGGTTTTGGGTTTAGTGATCAAACAAGGTCCAAA	126					5	0	0	NA
TTCAAGTTCACGGCGTTCCAGGC	TTCc--TTCACGGaGTTCCgGGa	4	2	6	10_MS1_M415	GAAGGAAAGTTGTATTCAAGACATAA	CTATGAACTCCTTTACCGACTCC	CTATGAACTCCTTTACCGACTCCGGAA[ACCCTAAGTTCCCG]GAACTCCGTGAAGGAAAGTTGTATTCAAGACATAA	76					3	0	0	NA
TTCAAGTTCACGGCGTTCCAGGC	TTCgAGTTCACGcCcTTC--GGg	4	2	6	10_MS1_M416	GTGGAGGCCGTAGAAGTCG	TAGTTGTATCCGGGGCACAT	TAGTTGTATCCGGGGCACATCCG[GCGGCCGGCCCCGA]AGGGCGTGAACTCGAAGTGGAGGCCGTAGAAGTCG	72					1	0	0	NA
TTCAAGTTCACGGCGTTCCAGGC	TTCc--TTCACGGaGTTCCgGGa	4	2	6	10_MS1_M2267	CGTGAAGGAAAGTTGTATTCAAGA	CCTATGAACTCCTTTACCGACTT	CCTATGAACTCCTTTACCGACTTCGGAA[ACCCTAAGTTCCCG]GAACTCCGTGAAGGAAAGTTGTATTCAAGA	72					5	0	0	NA
TTCAAGTTCACGGCGTTCCAGGC	TTCAAGTTgACcGCG--CCtcGC	4	2	6	10_MS1_M417	GCTCTCTCACATGACAGCTACG	CGTGTGGTGGTGGCTGAGT	CGTGTGGTGGTGGCTGAGTCTGAGTGC[ACGGCCACGGCGAG]GCGCGGTCAACTTGAAACGCCTGGTGCAAAAGCACCGGCTCTCTCACATGACAGCTACG	100					2	0	0	NA
TTCAAGTTCACGGCGTTCCAGGC	TTCgAaTTCA--GCGgTCCAcGC	4	2	6	10_MS1_M2268	CATAAGCTGTTTGCGTGTCC	CTGCAACTCCTCCTGTACCC	CTGCAACTCCTCCTGTACCCACTCCAGGCAGCGAAGTCCGGGCTCTCGGTCCGGCACTTCGAATTCAGCGGTC[CACGCGCCCAGCTC]ATGGTACGAATCCATAAGCTGTTTGCGTGTCC	119					1	0	0	NA
TTCAAGTTCACGGCGTTCCAGGC	TTCAAGTgCAaGaaGTT--AGGC	4	2	6	10_MS1_M235	TTTTGTACTTGAATGACATGGAGAG	TGTCCCTTCATTCTTGTCTTTGT	TGTCCCTTCATTCTTGTCTTTGTACGGACAAGACGC[GATGAGGTGGCCTA]ACTTCTTGCACTTGAAACACCTCCTTTTTCCTTTTCCCTTTTTGTACTTGAATGACATGGAGAG	114					4	0	0	NA
TTCAAGTTCACGGCGTTCCAGGC	TTCAcGTcgACGGCGTTgC--GC	4	2	6	10_MS1_M2269	CTCGAGGGTGTCTTCCTTCTG	GAGGCTTCTGAGGGTTCCTA	GAGGCTTCTGAGGGTTCCTATGCTCGGCAGCAGCGACGAGATTCACGTCGACGGCGT[TGCGCTTTGCTTGC]GCCTTCTTCTTGGCCTTCTTCTTCGTGCCACACTGGACGGATGCCTCGAGGGTGTCTTCCTTCTG	136					1	0	0	NA
TTCAAGTTCACGGCGTTCCAGGC	TTCc--TTCACGGaGTTCCgGGa	4	2	6	10_MS1_M419	GAAGGAAAGTTGTATTCAAGACATAA	CTATGAACTCCTTTACCGACTCC	CTATGAACTCCTTTACCGACTCCGGAA[ACCCTAAGTTCCCG]GAACTCCGTGAAGGAAAGTTGTATTCAAGACATAA	76					4	0	0	NA
TTCAAGTTCACGGCGTTCCAGGC	TTCc--TTCACGGaGTTCCgGGa	4	2	6	10_MS1_M420	GAAGGAAAGTTGTATTCAAGACATAA	CCCTGTCCTATGAACTCCTTTAC	CCCTGTCCTATGAACTCCTTTACCGACTCCGGAA[ACCCTAAGTTCCCG]GAACTCCGTGAAGGAAAGTTGTATTCAAGACATAA	83					5	0	0	NA
TTCAAGTTCACGGCGTTCCAGGC	TTCAAGTcCAtGGg--TCCAaGC	4	2	6	10_MS1_M2270	CGTACTTGTCTCCTGTCCTTTCT	AGTAATCACATGTGTTCAAGTCCAT	AGTAATCACATGTGTTCAAGTCCATGGGTC[CAAGCGAATACGGA]GGCAATACTGCTCGTACTTGTCTCCTGTCCTTTCT	79					5	0	0	NA
TTCAAGTTCACGGCGTTCCAGGC	TTCAAGTgCAaGaaGTT--AGGC	4	2	6	10_MS1_M2271	CTCCTTTTCCTTTTCCCTTTT	ATATGGTCCTTATTGTTGCATCC	ATATGGTCCTTATTGTTGCATCCAAAACAACTCCTTGTCCCTTCATTCTTGTCTTTGTACGGACAAGACGC[GATGAGGTGGCCTA]ACTTCTTGCACTTGAAGCACCTCCTTTTCCTTTTCCCTTTT	126					4	0	0	NA
TTCAAGTTCACGGCGTTCCAGGC	TTCAtGgTCAC--CcTTCCAGtC	4	2	6	10_MS1_M2272	GGTGACCATGAAACTTTTACACA	TTTAGCTATAAGGCTCCCTCAGT	TTTAGCTATAAGGCTCCCTCAGTGAT[TGCAGTTGAGACTG]GAAGGGTGACCATGAAACTTTTACACA	67					5	0	0	NA
TTCAAGTTCACGGCGTTCCAGGC	TTCAtGgTCAC--CcTTCCAGtC	4	2	6	10_MS1_M2273	GGTGACCATGAAACTTTTACACA	TTTAGCTATAAGGCTCCCTCAGT	TTTAGCTATAAGGCTCCCTCAGTGAT[TGCAGTTGAGACTG]GAAGGGTGACCATGAAACTTTTACACA	67					5	0	0	NA
TTCAAGTTCACGGCGTTCCAGGC	TTCAtGgTCAC--CcTTCCAGtC	4	2	6	10_MS1_M2274	TAGGTGCTCTCAATTGGTATCAGAG	GTCAAATTGTGTAAAAGTTTCATGGT	GTCAAATTGTGTAAAAGTTTCATGGTCACCCTTC[CAGTCTTGAGAGCA]CCTATTCACCCCCCCCCCCTCTAGGTGCTCTCAATTGGTATCAGAG	94					0	NA	0	NA
TTCAAGTTCACGGCGTTCCAGGC	TTCAtGgTCAC--CcTTCCAGtC	4	2	6	10_MS1_M424	GGTGACCATGAAACTTTTACACA	TTTAGCTATAAGGCTCCCTCAGT	TTTAGCTATAAGGCTCCCTCAGTGGT[TGCAGTTGAGACTG]GAAGGGTGACCATGAAACTTTTACACA	67					5	0	0	NA
TTCAAGTTCACGGCGTTCCAGGC	TTCAgcTTCA--GCtcTCCAGGC	4	2	6	10_MS1_M425	AGCTGAAAGCCTGAAAACATCT	ATCTCCTCATGGTGACTTAAACAG	ATCTCCTCATGGTGACTTAAACAGTTACATATACTTGATTTTGTATGCAGTAC[TTAGTGACAGCCTG]GAGAGCTGAAGCTGAAAGCCTGAAAACATCT	98					5	0	0	NA
TTCAAGTTCACGGCGTTCCAGGC	TTCtAGTTgAaaGC--TCCAGGC	4	2	6	10_MS1_M426	GGTCACTTCGATGTCTGCACTA	TGTGAGTATCCAGAAGATCCCAA	TGTGAGTATCCAGAAGATCCCAATTATTTTTCTAGTTGAAAGCTC[CAGGCATAGTTTAT]ATATTCTGGGGTCACTTCGATGTCTGCACTA	90					5	0	0	NA
TTCAAGTTCACGGCGTTCCAGGC	TTCAAGTgCAaGaaGTT--AGGC	4	2	6	10_MS1_M236	AAATGAAGGGACAAGGAGTTGTT	AAAGATGAATACACAAAGGGAAAAG	AAAGATGAATACACAAAGGGAAAAGGAAAAAGGAGGTGTTTCAAGTGCAAGAAGT[TAGGCCACCTCATC]GCGTCTTGTCCGTACAAAGACAAAAATGAAGGGACAAGGAGTTGTT	115					1	0	0	NA
TTCAAGTTCACGGCGTTCCAGGC	TTCAgGTcCgCGGCGTTCC--Gt	4	2	6	10_MS1_M427	CTGAATGTAGCCAACCAATCAA	CAGACACACATAGCAATCATCCA	CAGACACACATAGCAATCATCCAAACACGCGCCAA[CTGCGGTCAACGGA]ACGCCGCGGACCTGAATGTAGCCAACCAATCAA	82					3	0	0	NA
TTCAAGTTCACGGCGTTCCAGGC	TTCAcGTTCA--GCtTTgCAaGC	4	2	6	10_MS1_M428	AGTATATCTTGGATTTCGCGG	CTGCAAAAGGGTTAGAATATGG	CTGCAAAAGGGTTAGAATATGGCTTCGAGCGGCGTCCCTGCACTTCACGTTCAGCTTTG[CAAGCATATTCAAA]TAAAGTAGTCATATCATAATATTCCTTATAATCAAGTATATCTTGGATTTCGCGG	128					4	0	0	NA
TTCAAGTTCACGGCGTTCCAGGC	TTCAccTTC--GGgtTTCCAGGC	4	2	6	10_MS1_M2276	CGGTGTGCCACTGGACTGT	TCAGCTCGAACTCTTCACCTTC	TCAGCTCGAACTCTTCACCTTCGGGTTTC[CAGGCGCATCTCCG]CTATAATTCACCGGACTGTCCGGTGTGCCACTGGACTGT	82					0	NA	0	NA
TTCAAGTTCACGGCGTTCCAGGC	TTCAAGTTaACGcCGTT--AGtt	4	2	6	10_MS1_M2277	AATCTCTCTAATGCCATCAAAATCT	TCACACCCGTATTTATTAGAGAAAA	TCACACCCGTATTTATTAGAGAAAATCTCTTCAATACCATCCAAACTTATACTAATCCCTTCAATGCCATCAGATTTTATAGCTTCCCTTCAATGCCATCAAATTTAAATTCTAATCCCTTAAATACCATTGCCGTTAGTTTCAAGTTAACGCCGT[TAGTTCTATTTAAA]GCAAATCTCTCTAATGCCATCAAAATCT	198					2	0	0	NA
TTCAAGTTCACGGCGTTCCAGGC	TTCAAGTTaACGcCGTT--AGtt	4	2	6	10_MS1_M429	ATACCGATCCCTTCAATACCAC	TTGCGGGTAATAAATAGAGAAAA	TTGCGGGTAATAAATAGAGAAAATTCCTTTAATGTCATCCAAACTTATACCAATCCCTTCAATGCCATCAGATTTTATAGCTTCCCTTCAATGCCATCAAATTTAAATTCTAATCTCTTAAATGCCATTGCCGTTAGTTTCAAGTTAACGCCGT[TAGTTATATTTAAA]GCAAATCCCTCCAATGCCATCAAAATCTATACCGATCCCTTCAATACCAC	218					3	0	0	NA
TTCAAGTTCACGGCGTTCCAGGC	TTCAAtTTCgCGt--TTCtAGGC	4	2	6	10_MS1_M430	CAGATTCGTCTGCCTTTATTTTA	TTCAAGTATGTGTTCTTCCTTGTCT	TTCAAGTATGTGTTCTTCCTTGTCTCTGGCCAGTTGTTTCCGAAGATCTTCAATTTCGCGTTTC[TAGGCTTCAGCTTG]ACCTTTAAAAGCAGATTCGTCTGCCTTTATTTTA	112					2	0	0	NA
TTCAAGTTCACGGCGTTCCAGGC	TTCc--TTCACGGaGTTCCgGGa	4	2	6	10_MS1_M2278	CGTGAAGGAAAGTTATATTCAAGAC	CTATGAACTCCTTTACCGACTCC	CTATGAACTCCTTTACCGACTCCGGAA[ACCCTAAGTTCCCG]GAACTCCGTGAAGGAAAGTTATATTCAAGAC	72					3	0	0	NA
TTCAAGTTCACGGCGTTCCAGGC	TTCc--TTCACGGaGTTCCgGGa	4	2	6	10_MS1_M2279	CAGAGTCGGTAAAGGAGTTCATAG	TTCATGTCTTGAATACAACTTTCCT	TTCATGTCTTGAATACAACTTTCCTTCACGGAGTTC[CGGGAACTTAGGGT]TTCCAGAGTCGGTAAAGGAGTTCATAG	77					4	0	0	NA
TTCAAGTTCACGGCGTTCCAGGC	TTCAAGTgCAaGaaGTT--AGGC	4	2	6	10_MS1_M2280	TTGTACTTAAATGACATGGAAAGATG	GTCCCTTCATTCTTGTCTTGGTA	GTCCCTTCATTCTTGTCTTGGTACGGACAAGACGC[GATGAGGTGGCCTA]ACTTCTTGCACTTGAAGCACCTCCTTTTTTCTTTTCCCTTTTTGTACTTAAATGACATGGAAAGATG	116					2	0	0	NA
TTCAAGTTCACGGCGTTCCAGGC	TTCc--TTCACGGaGTTCCgGGa	4	2	6	10_MS1_M2281	ATTCAACTCTACCCAAGGCTTC	TGAGGATGCAAAGGTAACATAAA	TGAGGATGCAAAGGTAACATAAACTTATTATTTATGTCTTGAATACAACTTTCCTTCACGGAGTTC[CGGGAACTTAGGGT]TTCCGGAGTCGGTAAAGGAGTTCATAGGGCAGGGGGGTGTTTTGGGGTTTGGTGATCAAACAAGTTCCAAATCAATTCAACTCTACCCAAGGCTTC	176					5	0	0	NA
TTCAAGTTCACGGCGTTCCAGGC	TTCtAGTTCtaGGCaTTCCA--C	4	2	6	10_MS1_M432	CAATGCATCAAATGAGCATAACA	CCATGGTTCAGGATAGATGAGTTAC	CCATGGTTCAGGATAGATGAGTTACATTTTATATCCTGCAAACTATCCTGAGCATAAGATTAGGAAAATTCATGCTAGAAAACCTCACACTATTTCTCATCATGCTTTTATGTATAAGAATGAGACTTCTAGTTCTAGGCAT[TCCACTCATACCAA]AATGCCTAAAAAAATTCCCAATGCATCAAATGAGCATAACA	197					0	NA	0	NA
TTCAAGTTCACGGCGTTCCAGGC	TTCc--TTCACGGaGTTCCgGGa	4	2	6	10_MS1_M2284	GAAGGAAAGTTGTATTCAAGACATAA	CTGCCCTATGAACTCCTTTACC	CTGCCCTATGAACTCCTTTACCGACTCCGGAA[ACCCTAAGTTCCCG]GAACTCCGTGAAGGAAAGTTGTATTCAAGACATAA	81					4	0	0	NA
TTCAAGTTCACGGCGTTCCAGGC	TTCc--TTCACGGaGTTCCgGGa	4	2	6	10_MS1_M2285	GAAGGAAAGTTGTATTCAAGACATAA	CTATGAACTCCTTTACCGACTCC	CTATGAACTCCTTTACCGACTCCGGAA[ACCCTAAGTTCCCG]GAACTCCGTGAAGGAAAGTTGTATTCAAGACATAA	76					4	0	0	NA
TTCAAGTTCACGGCGTTCCAGGC	TTCc--TTCACGGaGTTCCgGGa	4	2	6	10_MS1_M2286	GAAGGAAAGTTGTATTCAAGACATAA	CTATGAACTCCTTTACCGACTCC	CTATGAACTCCTTTACCGACTCCGGAA[ACCCTAAGTTCCCG]GAACTCCGTGAAGGAAAGTTGTATTCAAGACATAA	76					4	0	0	NA
TTCAAGTTCACGGCGTTCCAGGC	TTCAAtTTC--GGCcTTaCAaGC	4	2	6	10_MS1_M2289	ACTTGCCATAGCAAATGAAAAT	ATAAAATCCTACTCTCATTGGTGG	ATAAAATCCTACTCTCATTGGTGGATAAAGTGAAAAAAGATGAAGCAAAATTTAGCACT[CAATCTGAAGCTTG]TAAGGCCGAAATTGAAGACCTTCGGAAAAAACTTGCCATAGCAAATGAAAAT	125					1	0	0	NA
TTCAAGTTCACGGCGTTCCAGGC	TTCc--TTCACGGaGTTCCgGGa	4	2	6	10_MS1_M2290	GAAGGAAAGTTGTATTCAAGACATAA	GTTTGATAACTAGAACCCAAAACC	GTTTGATAACTAGAACCCAAAACCACCCCCCTTGCTCCATGAACTCCTTTACCGACTCCGGAA[ACCCTAAGTTCCCG]GAACTCCGTGAAGGAAAGTTGTATTCAAGACATAA	112					4	0	0	NA
TTCAAGTTCACGGCGTTCCAGGC	TTCc--TTCACGGaGTTCCgGGa	4	2	6	10_MS1_M2291	GAAGGAAAGTTGTATTCAAGACATAA	GTTTGATAACTAGAACCCAAAACC	GTTTGATAACTAGAACCCAAAACCACCCCCCCCCCTGCTCCATGAACTCCTTTACCGACTCCGGAA[ACCCTAAGTTCCCG]GAACTCCGTGAAGGAAAGTTGTATTCAAGACATAA	115					4	0	0	NA
TTCAAGTTCACGGCGTTCCAGGC	TTCAAcTTCAgGGC--TCCAttC	4	2	6	10_MS1_M433	GCGAGTGGCTCAAAGGC	ACAAAATAGATTCAACTTCAGGG	ACAAAATAGATTCAACTTCAGGGCTC[CATTCTCGTCAAGA]GAAGTGTGGCGAGTGGCTCAAAGGC	65					3	0	0	NA
TTCAAGTTCACGGCGTTCCAGGC	TTCcAGcTCACaaCG--CCAGGC	4	2	6	10_MS1_M2292	TTAGTCGTAGGACCTTCGCTTC	GCATAGGGTGTTGTCCATTTT	GCATAGGGTGTTGTCCATTTTTTTGTGTTCCAGCTCACAACGC[CAGGCGAAGCCCAT]ACAACGCCTTCTTTAGTCGTAGGACCTTCGCTTC	91					2	0	0	NA
TTCAAGTTCACGGCGTTCCAGGC	TTCcccTTCACGGCGTTC--GtC	4	2	6	10_MS1_M2293	GTGTCCACGCTCATGGTAGACT	GTGCTGCCGGACTCGTTC	GTGCTGCCGGACTCGTTCAGCGACCTCAGCTCGCCCTGCCTGCCCCGGAAGCCCTGGGCGGAGTTCCCCTTCACGGCGT[TCGTCGCCATGCTC]GCCGCCGTGTCCACGCTCATGGTAGACT	121					1	0	0	NA
TTCAAGTTCACGGCGTTCCAGGC	TTCAAGTTagaGa--TTCCAGGC	4	2	6	10_MS1_M237	AGCCAATCGATCAACCTATTTT	CGGACTCAGACGTACAACCAA	CGGACTCAGACGTACAACCAATATTGTTGTTCCAATTCAAGTTAGAGATTC[CAGGCTCGACGGAA]TCGTAGCCAATCGATCAACCTATTTT	91					5	0	0	NA
TTCAAGTTCACGGCGTTCCAGGC	TTCAAGTTaA--GCGTgCttGGC	4	2	6	10_MS1_M2097	AAGGTTCTTTCAAGATTGGCTT	CATTTGGTTGTAAATGGATTGTG	CATTTGGTTGTAAATGGATTGTGTAACACCCCGTCCAATCCCTGGACCGGCGGTACTTACTCCTGGCAGCTATCTAGGATCATATATTGTCCCCACAGACCAACACTGGTCTTTTGTGCGCACTTTGTCCTCACTCATGCACACCCGAGAAAACTTCCCGGTCCGTCACCCATCCCAAA[TTTCTCCCAGCCAA]GCACGCTTAACTTGAAGGTTCTTTCAAGATTGGCTT	229					0	NA	0	NA
TTCAAGTTCACGGCGTTCCAGGC	TTCc--TTCACGGaGTTCCgGGa	4	2	6	10_MS1_M238	TGAAGGAAAGTTGTATTCAAGACC	CTATGAACTCCTTTACCGACTCC	CTATGAACTCCTTTACCGACTCCGGAA[ACCCTAAGTTCCCG]GAACTCCGTGAAGGAAAGTTGTATTCAAGACC	73					4	0	0	NA
TTCAAGTTCACGGCGTTCCAGGC	TTCc--TTCACGGaGTTCCgGGa	4	2	6	10_MS1_M239	TGAAGGAAAGTTGTATTCAAGACC	CTATGAACTCCTTTACCGACTCC	CTATGAACTCCTTTACCGACTCCGGAA[ACCCTAAGTTCCCG]GAACTCCGTGAAGGAAAGTTGTATTCAAGACC	73					5	0	0	NA
TTCAAGTTCACGGCGTTCCAGGC	TTCc--TTCACGGaGTTCCgGGa	4	2	6	10_MS1_M240	GAAGGAAAGTTGTATTCAAGACATAA	CTATGAACTCCTTTACCGACTCC	CTATGAACTCCTTTACCGACTCCGGAA[ACCCTAAGTTCCCG]GAACTCCGTGAAGGAAAGTTGTATTCAAGACATAA	76					5	0	0	NA
TTCAAGTTCACGGCGTTCCAGGC	TTCtAGTTCtaGGCaTTCCA--C	4	2	6	10_MS1_M2100	GAGTCTCAAGACTTGTGTTTTGGTA	TAGTGAGGGCTATATTTTATATCCTG	TAGTGAGGGCTATATTTTATATCCTGCAAACTATCCTGAGCATAAAATTAGGAAAATTCATGCTAGGAAACCTCATTCTGTTTCTCATCATGCATTTATGTATAAAAATGAGGCTTCTAGTTCTAGGCAT[TCCACTCATGTTAA]AATGCCTAAAAAGAAAATTCCTAATGCATCAAATGAGCATAACATTTCATTTAAGACTTTTGATGCTTCCTATGTTTTAACTAACAAATCAGGCAAAGTAATTGCCTAATATGTTGGGGGCAAACACAAGAGTCTCAAGACTTGTGTTTTGGTA	298					0	NA	0	NA
TTCAAGTTCACGGCGTTCCAGGC	TTCAAGTTaA--GCGTgCttGGC	4	2	6	10_MS1_M241	CTGTCAGGAGTAAGTACCACCG	TTGAAGGTCTCGTCATTGTGATA	TTGAAGGTCTCGTCATTGTGATATTCTGGCCCTAGGGGATGGTGATATCCTGGCCCAAGGCTTAATAGAATTAATAGAGTACTCATCAACAAGGTGCATCTTCTTTTTCGGGCCTATATCGAAACAACCTTCAAGTTAAGCGTGC[TTGGCTTAGAGCAA]TTTGGGATGGGTGACCGGCCAGGAAGTTTTCTCGGGTGCGCATGAGTGAGGACAAAGTGCGCACAAAAGACTCGTGTTGGTCTGTGGAGACAATATATGATCCTAGAGAGCTGTCAGGAGTAAGTACCACCG	291					0	NA	0	NA
TTCAAGTTCACGGCGTTCCAGGC	TTCAAccTCACcGCG--CCcGGC	4	2	6	10_MS1_M2083	GCCAGAAGCTCTGGGTCG	CGGCAACTCCTTATTCAACC	CGGCAACTCCTTATTCAACCTCACCGCGC[CCGGCCGCGCCTAC]TACGCCAGCGGCGCGCCGGGTCACTGCCGCAGGGGCCAGAAGCTCTGGGTCG	95					1	0	0	NA
TTCAAGTTCACGGCGTTCCAGGC	TTCAcGTTCA--GCtTTgCAaGC	4	2	6	10_MS1_M2101	GTATATCCTAAATTTCCCTGTTCAA	GTATATGTCTTTGATCGTCATCCC	GTATATGTCTTTGATCGTCATCCCTGCACTTCACGTTCAGCTTTG[CAAGCATATTCAAA]CAATGTGGTTATATCAAAATAATCCTTATAATCAAGTATATCCTAAATTTCCCTGTTCAA	119					5	0	0	NA
TTCAAGTTCACGGCGTTCCAGGC	TTCc--TTCACGGaGTTCCgGGa	4	2	6	10_MS1_M2103	GAAGGAAAGTTGTATTCAAGACATAA	CTATGAACTCCTTTACCGACTCC	CTATGAACTCCTTTACCGACTCCGGAA[ACCCTAAGTTCCCG]GAACTCCGTGAAGGAAAGTTGTATTCAAGACATAA	76					4	0	0	NA
TTCAAGTTCACGGCGTTCCAGGC	TTCc--TTCACGGaGTTCCgGGa	4	2	6	10_MS1_M2104	GAAGGAAAGTTGTATTCAAGACATAA	CTATGAACTCCTTTACCGACTCC	CTATGAACTCCTTTACCGACTCCGGAA[ACCCTAAGTTCCCG]GAACTCCGTGAAGGAAAGTTGTATTCAAGACATAA	76					4	0	0	NA
TTCAAGTTCACGGCGTTCCAGGC	TTCAAGTgCAaGaaGTT--AGGC	4	2	6	10_MS1_M2105	TTTTGTACTTGAATGACATGGAGAG	TGTCCCTTCATTCTTGTCTTTGT	TGTCCCTTCATTCTTGTCTTTGTACGGACAAGACGC[GATGAGGTGGCCTA]ACTTCTTGCACTTGAAACACCTCCTTTTTCCTTTTCCCTTTTTGTACTTGAATGACATGGAGAG	114					4	0	0	NA
TTCAAGTTCACGGCGTTCCAGGC	TTCcAGTaCcCGGCtT--CAGGC	4	2	6	10_MS1_M242	GAACCCTGAGGAGCATCTTTT	GTTCTCGGGTTTTCCAGTACC	GTTCTCGGGTTTTCCAGTACCCGGCTT[CAGGCGCCAGCTAA]GACTCCGATTCTTTCCCCAAGATTGCGAACCCTGAGGAGCATCTTTT	88					4	0	0	NA
TTCAAGTTCACGGCGTTCCAGGC	TTCAcGTTCA--GCtTTaCAaGC	4	2	6	10_MS1_M2106	TCCTTATAATCAAGCACATCCTG	TAGAAGAGTTAGCTTGTGTCCTCAC	TAGAAGAGTTAGCTTGTGTCCTCACATGTCGTCCCTGCAGTTCACGTTCAGCTTTA[CAAGCAAGATGAAA]TAAACGAGTAATATTATTGTACTCCTTATAATCAAGCACATCCTG	115					3	0	0	NA
TTCAAGTTCACGGCGTTCCAGGC	TTCcAGTaCcCGGCtTT--AGGC	4	2	6	10_MS1_M245	GATGACATCCAAACCTCTTCTTC	TTCACAATCTTGGGGAAAGAA	TTCACAATCTTGGGGAAAGAATCGGAGTC[TTAGCTGGCGCCTA]AAGCCGGGTACTGGAAAACCCGAGAACAAGGATGACATCCAAACCTCTTCTTC	96					5	0	0	NA
TTCAAGTTCACGGCGTTCCAGGC	TTCAAGTgCAaGaaGTT--AGGC	4	2	6	10_MS1_M2107	TTTTGTACTTGAATGACATGGAGAG	TGTCCCTTCATTCTTGTCTTTGT	TGTCCCTTCATTCTTGTCTTTGTACGGACAAGACGC[GATGAGGTGGCCTA]ACTTCTTGCACTTGAAACACTTCCTTTTTCCTTTTCCCTTTTTGTACTTGAATGACATGGAGAG	114					4	0	0	NA
TTCAAGTTCACGGCGTTCCAGGC	TTCtAGTTCtaGGCaTTCCA--C	4	2	6	10_MS1_M2108	CTAATGCATCAAATGAGCATAACAT	AGATTAGGAAAACTCATGCTAGAAAA	AGATTAGGAAAACTCATGCTAGAAAACCTCACACTGTTTCACATCATGTTTTTATGTATAATAATGAGGCTTCTAGTTCTAGGCAT[TCCACTCATATCAA]AATGCCTAAAAAGAAAATTCCTAATGCATCAAATGAGCATAACAT	145					0	NA	0	NA
TTCAAGTTCACGGCGTTCCAGGC	TTCc--TTCACGGaGTTCCgGGa	4	2	6	10_MS1_M246	GAAGGAAAGTTGTATTCAAGACATAA	GCCCTATGAACTCCTTTACTGAC	GCCCTATGAACTCCTTTACTGACTCCGGAA[ACCCTAAGTTCCCG]GAACTCCGTGAAGGAAAGTTGTATTCAAGACATAA	79					4	0	0	NA
TTCAAGTTCACGGCGTTCCAGGC	TTCc--TTCACGGaGTTCCgGGa	4	2	6	10_MS1_M247	GAAGGAAAGTTGTATTCAAGACATAA	GCCCTATGAACTCCTTTACTGAC	GCCCTATGAACTCCTTTACTGACTCCGGAA[ACCCTAAGTTCCCG]GAACTCCGTGAAGGAAAGTTGTATTCAAGACATAA	79					4	0	0	NA
TTCAAGTTCACGGCGTTCCAGGC	TTCAAGTTt--GGCGaTCCAaGa	4	2	6	10_MS1_M248	CCAAACTTGAATAATAATTGCG	CCATCTGAACGAAGACCCAC	CCATCTGAACGAAGACCCACGCGACGGCAGCGAGCGAGCAGTCGAGCACACACATAT[CTTGGGGGCTCTTG]GATCGCCAAACTTGAATAATAATTGCG	98					2	0	0	NA
TTCAAGTTCACGGCGTTCCAGGC	TTCAAGTTt--GGCGaTCCAaGa	4	2	6	10_MS1_M249	CCAAACTTGAATAATAATTGCG	CCATCTGAACCAAGACCCAC	CCATCTGAACCAAGACCCACGCGACGGCAGCGAGCGAGCGAGCGAGCACACACATAT[CTTGGGGTCTCTTG]GATCGCCAAACTTGAATAATAATTGCG	98					4	0	0	NA
TTCAAGTTCACGGCGTTCCAGGC	TTCAAGTTt--GGCGaTCCAaGa	4	2	6	10_MS1_M250	CCAAACTTGAATAATAATTGCG	CCATCTGAACCAAGACCCAC	CCATCTGAACCAAGACCCACGCGACGGCAGCGAGCGAGCGAGCGAGCACACACATAT[CTTGGGGTCTCTTG]GATCGCCAAACTTGAATAATAATTGCG	98					4	0	0	NA
TTCAAGTTCACGGCGTTCCAGGC	TTCAAGTTt--GGCGaTCCAaGa	4	2	6	10_MS1_M251	CGTGGGTCTTGGTTCAGATG	GCGTAATTATTATTCAAGTTTGGC	GCGTAATTATTATTCAAGTTTGGCGATC[CAAGAGACCCCAAG]ATATGTGTGTGCTCGCTCGCTCGCTCGCTGCCGTCGCGTGGGTCTTGGTTCAGATG	98					4	0	0	NA
TTCAAGTTCACGGCGTTCCAGGC	TTCAAGTTt--GGCGaTCCAaGa	4	2	6	10_MS1_M252	CGTGGGTCTTGGTTCAGATG	GCGTAATTATTATTCAAGTTTGGC	GCGTAATTATTATTCAAGTTTGGCGATC[CAAGAGACCCCAAG]ATATGTGTGTGCTCGCTCGCTCGCTCGCTGCCGTCGCGTGGGTCTTGGTTCAGATG	98					4	0	0	NA
TTCAAGTTCACGGCGTTCCAGGC	TTCc--TTCACGGaGTTCCgGGa	4	2	6	10_MS1_M2109	GAAGGAAAGTTGTATTCAAGACATAA	CTATGAACTCCTTTACCGACTCC	CTATGAACTCCTTTACCGACTCCGGAA[ACCCTAAGTTCCCG]GAACTCCGTGAAGGAAAGTTGTATTCAAGACATAA	76					5	0	0	NA
TTCAAGTTCACGGCGTTCCAGGC	TTCc--TTCACGGaGTTCCgGGa	4	2	6	10_MS1_M2110	GAAGGAAAGTTGTATTCAAGACATAA	CTATGAACTCCTTTACCGACTCC	CTATGAACTCCTTTACCGACTCCGGAA[ACCCTAAGTTCCCG]GAACTCCGTGAAGGAAAGTTGTATTCAAGACATAA	76					4	0	0	NA
TTCAAGTTCACGGCGTTCCAGGC	TTCAAGTTaA--GCGTgCttGGC	4	2	6	10_MS1_M254	AAGGAGTAAGTACCGTTGGTCC	TTAAAAGATTGTGATATCCTGGC	TTAAAAGATTGTGATATCCTGGCCCCTGGGATGGTGATATCCTGGTCCAATGCTTAATAGAATTAATAGAGTATCCATACCAACAAGGTGCATCTTCTTTTTTGGAAGCCTATCTCAAAAGAACCTTCAAGTTAAGCGTGC[TTGGCTTGGAGCAA]TTTAGTATGGGTGACCGACTAGGAAGTTTTCTCGGGTGCGCATGAGTGAGGACAAAGTGCGCACAAAAGTCGCGTGTTGGTCTGTGGGGACAATATATGATCCTAGAGAGCTGCAAGGAGTAAGTACCGTTGGTCC	291					0	NA	0	NA
TTCAAGTTCACGGCGTTCCAGGC	TTCAAGTgCAaGGaaTT--AGGC	4	2	6	10_MS1_M2111	CTCCTTTTCCTCTTCCCTTTT	CTATCCCTTCATCCTTGTCTTTG	CTATCCCTTCATCCTTGTCTTTGTGTGGACAAGACGC[GATAGAGTGGCCTA]ATTCCTTGCACTTGAAGCACCTCCTTTTCCTCTTCCCTTTT	92					4	0	0	NA
TTCAAGTTCACGGCGTTCCAGGC	TTCc--TTCACGGaGTTCCgGGa	4	2	6	10_MS1_M2112	GAAGGAAAGTTGTATTCAAGACATAA	GAGTTTGAATTGATTTGGACCTT	GAGTTTGAATTGATTTGGACCTTGTTTGATCACTAAACCCAAAACCACCCCCTCCCCTGCTCCATGAACTCCTTTACCGACTCCGGAA[ACCCTAAGTTCCCG]GAACTCCGTGAAGGAAAGTTGTATTCAAGACATAA	137					4	0	0	NA
TTCAAGTTCACGGCGTTCCAGGC	TTCc--TTCACGGaGTTCCgGGa	4	2	6	10_MS1_M2113	GAAGGAAAGTTGTATTCAAGACATAA	GAGTTTGAATTGATTTGGACCTT	GAGTTTGAATTGATTTGGACCTTGTTTGATCACTAAACCCAAAACCACCCCCTCCCCTGCTCCATGAACTCCTTTACCGACTCCGGAA[ACCCTAAGTTCCCG]GAACTCCGTGAAGGAAAGTTGTATTCAAGACATAA	137					4	0	0	NA
TTCAAGTTCACGGCGTTCCAGGC	TTCcAGTTCAtGGCGaTg--GGC	4	2	6	10_MS1_M2115	CACTTCGGGTATGGACACCTC	GGTAAGTCGTAATTCCTCGCC	GGTAAGTCGTAATTCCTCGCCGGTGTTGTAGCTCTGC[CGTGTGCCCGCCCA]TCGCCATGAACTGGAAGCTTCGCACCACCACTTCGGGTATGGACACCTC	100					3	0	0	NA
TTCAAGTTCACGGCGTTCCAGGC	TTCc--TTCACGGaGTTCCgGGa	4	2	6	10_MS1_M256	TGAAGGAAAGTTATATTCAAGACCTA	CTATGAACTCCTTTACCGACTCC	CTATGAACTCCTTTACCGACTCCGGAA[ACCCTAAGTTCCCG]GAACTCCGTGAAGGAAAGTTATATTCAAGACCTA	75					4	0	0	NA
TTCAAGTTCACGGCGTTCCAGGC	TTCc--TTCACGGaGTTCCgGGa	4	2	6	10_MS1_M257	GAAGGAAAGTTGTATTCAAGACCTA	CCCTCCCTATGAACTCCTTTAC	CCCTCCCTATGAACTCCTTTACCGACTCCGGAA[ACCCTAAGTTCCCG]GAACTCCGTGAAGGAAAGTTGTATTCAAGACCTA	81					5	0	0	NA
TTCAAGTTCACGGCGTTCCAGGC	TTCAAGTgCAaGaaGT--CAGGC	4	2	6	10_MS1_M2116	TCTTTGATGTCATAGAGAAAAGGTC	GTCCCTTCATCCTTGTCTTTGT	GTCCCTTCATCCTTGTCTTTGTACGGACAAGACGC[GATGAGGTGGCCTG]ACTTCTTGCACTTGAAGCACCTCCTTTTTCCTCTTCTCTTTTTGCTCTTTGATGTCATAGAGAAAAGGTC	119					2	0	0	NA
TTCAAGT--TCACGGCGTTCCAGGC	TTCAgaTAGTCACGGCGTTCCAaGa	4	2	6	10_MS1_M258	ATCCCTGTGGGGTAGTCATATC	TTAGGTTGTGCCTATTCACCC	TTAGGTTGTGCCTATTCACCCCCCTCTAGGCGACTTTCAGATAGTCACGGCGTTC[CAAGATAAGCTCGG]AGTTAGCATGATCCCTGTGGGGTAGTCATATC	101					0	NA	0	NA
TTCAAGTTCACGGCGTTCCAGGC	TTCAAGTgCAaGGaaTT--AGGC	4	2	6	10_MS1_M2117	TCTCCTTTACCTCTTCCCTTTG	TCATCCTTGTCTTTGTGTGGAA	TCATCCTTGTCTTTGTGTGGAACAGACGC[AATGAAGTGGCCTA]ATTCCTTGCACTTGAAACATCTCCTTTACCTCTTCCCTTTG	84					5	0	0	NA
TTCAAGTTCACGGCGTTCCAGGC	TTCAAGTgCAaGGaaTT--AGGC	4	2	6	10_MS1_M2118	TTGCACTTGAAACATCTCCTTT	GTGTTCAAAACATCTCGTCATCC	GTGTTCAAAACATCTCGTCATCCCTTCATCCTTGTCTTTGTGTGGACAAGACGC[AATGAAGTGGCCTA]ATTCCTTGCACTTGAAACATCTCCTTT	95					5	0	0	NA
TTCAAGTTCACGGCGTTCCAGGC	TTCA--TTaACcGaaTTCCAGGC	4	2	6	10_MS1_M219	TTCGGTTAATGAAAGAAGTTGC	GATTTCATTTCGAATCCTTTTG	GATTTCATTTCGAATCCTTTTGGCCAAAATTGGAAGGGTTCCAAGAGGTA[GTTCTGGAAGCCTG]GAATTCGGTTAATGAAAGAAGTTGC	89					3	0	0	NA
TTCAAGTTCACGGCGTTCCAGGC	TTCA--TTCACGGttTTCCAtGt	4	2	6	10_MS1_M2119	CATGTTATTTAGCCCATGTTACG	CTCAGTTCCTCAAGATGAAGGTC	CTCAGTTCCTCAAGATGAAGGTCTTGTC[TCACTCGAAACATG]GAAAACCGTGAATGAAAAAATGACATTCGATCATGTTATTTAGCCCATGTTACG	96					4	0	0	NA
TTCAAGTTCACGGCGTTCCAGGC	TTCc--TTCACGGaGTTCCgGGa	4	2	6	10_MS1_M260	GAAGGAAAGTTGTATTCAAGACATAA	CTATGAACTCCTTTACCGACTCC	CTATGAACTCCTTTACCGACTCCGGAA[ACCCTAAGTTCCCG]GAACTCCGTGAAGGAAAGTTGTATTCAAGACATAA	76					4	0	0	NA
TTCAAGTTCACGGCGTTCCAGGC	TTCc--TTCACGGaGTTCCgGGa	4	2	6	10_MS1_M261	GAAGGAAAGTTGTATTCAAGACATAA	CTATGAACTCCTTTACCGACTCC	CTATGAACTCCTTTACCGACTCCAGAA[ACCCTAAGTTCCCG]GAACTCCGTGAAGGAAAGTTGTATTCAAGACATAA	76					5	0	0	NA
TTCAAGTTCACGGCGTTCCAGGC	TTCAAaTTtACGaCG--CaAGGC	4	2	6	10_MS1_M262	TAGTTGGGTTTCGTTTATTGG	GTAGGTTCTTGCTTTGGGTTC	GTAGGTTCTTGCTTTGGGTTCAAATTTACGACGC[AAGGCCGGGGATGT]ATGTAGTTGGGTTTCGTTTATTGG	72					0	NA	0	NA
TTCAAGTTCACGGCGTTCCAGGC	TTCAAaTTtACGaCG--CaAGGC	4	2	6	10_MS1_M263	TAGTTGGGTTTCGTTTATTGG	GTAGGTTCTTGCTTTGGGTTC	GTAGGTTCTTGCTTTGGGTTCAAATTTACGACGC[AAGGCCGGGGATGT]ATGTAGTTGGGTTTCGTTTATTGG	72					0	NA	0	NA
TTCAAGTTCACGGCGTTCCAGGC	TTCAAGTgCAaGaaGTT--AGGC	4	2	6	10_MS1_M2120	GGTCTCATGTTGATTTCCTCATC	TAACTCCTTGTCCCTTCATTCTT	TAACTCCTTGTCCCTTCATTCTTGTCTTTGTACGGACAAGACGC[AATGAGGTGGCCTA]ACTTCTTGCACTTGAAACACCTCCTTTTTCCTTTTCCCTTTTTGTTCTTGGATGACATAGAGAAAAGGTTAGTGCAAACAACATGATTAATTGAATCTTTACCTTTTTCCGGTCTCATGTTGATTTCCTCATC	191					3	0	0	NA
TTCAAGTTCACGGCGTTCCAGGC	TTCAAtTTC--GGttTTCtAGGC	4	2	6	10_MS1_M2121	AAAGCCATTGTACAGCTTTCAT	TTCTTCTCTAGCCTAATTTTCCA	TTCTTCTCTAGCCTAATTTTCCAATATTCACTGATTTCTTGATTAGCCTGTGCAAGCGCGCAGTTCTCTTTAGCTTCGGCTAGCTGTCTCCGAAGGTCTTCAATTTCGGTTTTC[TAGGCTTCGACTTG]AGCTTTATAATTAGCCTCATCTTCCTTTACTTTGTTCACCAGTGAAATTAAAATTTTGTCTTTCTCTAGACCTTCGTTTCTCAGTTCAATCACCTCAGACCGAAGGTTGTTAAAAGCCATTGTACAGCTTTCAT	262					4	0	0	NA
TTCAAGTTCACGGCGTTCCAGGC	TTCAcGTTCA--GCtTTgCAaGC	4	2	6	10_MS1_M264	AGTATATCTTGGATTTCGCGG	CTGCAAAAGGGTTAGAATATGG	CTGCAAAAGGGTTAGAATATGGCTTCGAGCGGCGTCCCTGCACTTCACGTTCAGCTTTG[CAAGCATATTCAAA]TAAAGTAGTCATATCATAATATTCCTTATAATCAAGTATATCTTGGATTTCGCGG	128					3	0	0	NA
TTCAAGTTCACGGCGTTCCAGGC	TTCAAtTTCACtt--TTCtAGGC	4	2	6	10_MS1_M2122	ATCTTCGAAAATAGTTAGCCGAG	CAAAGGTGATTGAGCTAAGGAAT	CAAAGGTGATTGAGCTAAGGAATGAAGGCCTTGAGAAGGATAAAATATTAATTTCATTAGTAAACAAGATAAAAGAAGTCGAAGCTAGCTCCAAAGTT[CAAGCTGAAGCCTA]GAAAAGTGAAATTGAAGATCTTCGAAAATAGTTAGCCGAG	152					0	NA	0	NA
TTCAAGTTCACGGCGTTCCAGGC	TTCAAcTcCACGGCcTTCt--GC	4	2	6	10_MS1_M265	AGCATCCGCCCTGAGGT	GGACCGACCTTCAACTCCA	GGACCGACCTTCAACTCCACGGCCT[TCTGCCCGTCCTTG]CCTCACGAGTTTTGGCATGGGCGGGGGCCTCCTGGCAGCAGCATCCGCCCTGAGGT	95					0	NA	0	NA
TTCAAGTTCACGGCGTTCCAGGC	TTCAtGgTCACGGaGTTg--GGC	4	2	6	10_MS1_M266	ACTGAGGGATGGCCAGGTC	GTGTGGCCGGCAATAGAAC	GTGTGGCCGGCAATAGAACCACGGAGCCCGCGCCAC[CACCGGAGCGCCCA]ACTCCGTGACCATGAACTGAGGGATGGCCAGGTC	84					1	0	0	NA
TTCAAGTTCACGGCGTTCCAGGC	TTCc--TTCACGGaGTTCCgGGa	4	2	6	10_MS1_M267	GAAGGAAAGTTGTATTCAAGACATAA	CTATGAACCCCTTTACCGACTC	CTATGAACCCCTTTACCGACTCCGGAA[ACCCTAAGTTCCCG]GAACTCCGTGAAGGAAAGTTGTATTCAAGACATAA	76					5	0	0	NA
TTCAAGTTCACGGCGTTCCAGGC	TTCc--TTCACGGaGTTCCgGGa	4	2	6	10_MS1_M2123	GAAGGAAAGTTGTATTCAAGACATAA	CTATGAACTCCTTTACCGACTCC	CTATGAACTCCTTTACCGACTCCGGAA[ACCCTAAGTTCCCG]GAACTCCGTGAAGGAAAGTTGTATTCAAGACATAA	76					3	0	0	NA
TTCAAGTTCACGGCGTTCCAGGC	TTCAAtTTCt--GCtTTCtAGGC	4	2	6	10_MS1_M2084	ATAGCTAGCCTCGTCTTCCTTC	AGTGCACAATTCTCTTTAGCTTC	AGTGCACAATTCTCTTTAGCTTCGGCCAGCTGTTTGCGAAGATCTTCAATTTCTGCTTTC[TAGGCTTTGGCCTG]AGCTTTATAGCTAGCCTCGTCTTCCTTC	102					3	0	0	NA
TTCAAGTTCACGGCGT--TCCAGGC	TTCAAGTTCACGGttTACTCacGGC	4	2	6	10_MS1_M2124	CGTGAACTTGAAGATGTGTATTAAG	AAGTTTATGCCTTTTGGTTTATG	AAGTTTATGCCTTTTGGTTTATGTCGGAATCTATCAATTTGTTTTTGACT[CTTTCGCCGTGAGT]AAACCGTGAACTTGAAGATGTGTATTAAG	93					4	0	0	NA
TTCAAGTTCACGGCGTTCCAGGC	TTCc--TTCACGGaGTTCCgGGa	4	2	6	10_MS1_M2125	TGAAGAAGAGACAGAAGTCACTGAA	ATCACATTATTTAGAAGCTATGGGTA	ATCACATTATTTAGAAGCTATGGGTAGAGTTTGGTTTGATTTGGACCTTGTTTGATCACTAAACCCAAAACCACTCCCCCCTGCTCCATGAACTCCTTTACCGACTCCGGAA[ATCCTAAGTTCCCG]GAACTCCGTGAAGGAAAGTTGTATTCAAGACATAAATAACAAGTTTATGCTATCTTTGCATCCTCATGAGCATCCCATGGCATCCATTCTTATACTTGTGAATGGTTATGATTAGAACGTGAAGAAGAGACAGAAGTCACTGAA	270					5	0	0	NA
TTCAAGTTCACGGCGTTCCAGGC	TTCc--TTCACGGaGTTCCgGGa	4	2	6	10_MS1_M2126	TGAAGAAGAGACAGAAGTCACTGAA	ATCACATTATTTAGAAGCTATGGGTA	ATCACATTATTTAGAAGCTATGGGTAGAGTTTGGTTTGATTTGGACCTTGTTTGATCACTAAACCCAAAACCACTCCCCCCTGCTCCATGAACTCCTTTACCGACTCCGGAA[ACCCTAAGTTCCCG]GAACTCCGTGAAGGAAAGTTGTATTCAAGACATAAATAACAAGTTTATGCTATCTTTGCATCCTCATGAGCATCCCATGGCATCCATTCTTATACTTGTGAATGGTTATGATTAGAACGTGAAGAAGAGACAGAAGTCACTGAA	270					4	0	0	NA
TTCAAGTTCACGGCGTTCCAGGC	TTCc--TTCACGGaGTTCCgGGa	4	2	6	10_MS1_M2127	TGAAGAAGAGACAGAAGTCACTGAA	ACATTATTTAGAAGCTATGGGTAGAG	ACATTATTTAGAAGCTATGGGTAGAGTTTGGTTTGATTTGGACCTTGTTTGATCACTAAACCCAAAACCACTCCCCCCTGCTCCATGAACTCCTTTACCGACTCCGGAA[ACCCTAAGTTCCCG]GAACTCCGTGAAGGAAAGTTGTATTCAAGACATAAATAACAAGTTTATGCTATCTTTGCATCCTCATGAGCATCCCATGGCATCCATTCTTATACTTGTGAATGGTTATGATTAGAACGTGAAGAAGAGACAGAAGTCACTGAA	267					4	0	0	NA
TTCAAGTTCACGGCGTTCCAGGC	TTCAAGgTCtCtGCGTTgC--GC	4	2	6	10_MS1_M2128	TAAGTTCATCCCAAGCGTGTC	CTTTCACCTCCGAGCTCTCTAC	CTTTCACCTCCGAGCTCTCTACGCCCCTTTGCCTTCAAGGTCTCTGCGT[TGCGCCACCGTAGT]TCGCCATGGCCTTGTAAGTTCATCCCAAGCGTGTC	98					3	0	0	NA
TTCAAGTTCACGGCGTTCCAGGC	TTCAcGTTCA--GCGTTtgcGGC	4	2	6	10_MS1_M2129	CACCTGAGCTGCAGAGATCC	CTGTTTGCATCTAGTTCACGTTC	CTGTTTGCATCTAGTTCACGTTCAGCGTTT[GCGGCGACTCGAAC]GTGAGCGCTTCGGGTCGCCGGTCTCCAGTCGCCAGCCACCTGAGCTGCAGAGATCC	100					1	0	0	NA
TTCAAGTTCACGGCGTTCCAG--GC	TTCAAtTTCACtctGTTCCAGTCGC	4	2	6	10_MS1_M268	ATTTACTACGCAGCAGTAACACTAAT	AGATCCTGTTCTCGGGTTAAAG	AGATCCTGTTCTCGGGTTAAAGGGAACTTTCAATTTCACTCTGTTCCA[GTCGCGTTAGCTTC]GTATAAATATTTACTACGCAGCAGTAACACTAAT	96					2	0	0	NA
TTCAAGTTCACGGCGTTCCAGGC	TTCAAGTgCAaGaaGTT--AGGC	4	2	6	10_MS1_M269	TTTTGTACTTGAATGACATGGAGAG	TGTCCCTTCATTCTTGTCTTTGT	TGTCCCTTCATTCTTGTCTTTGTACGGACAAGACGC[GATGAGGTGGCCTA]ACTTCTTGCACTTGAAGCACCTCCTTTTTCCTTTTCCCTTTTTGTACTTGAATGACATGGAGAG	114					4	0	0	NA
TTCAAGTTCACGGCGTTCCAGGC	TTCc--TTCACGGaGTTCCgGGa	4	2	6	10_MS1_M2132	GAAGGAAAGTTGTATTCAAGACATAA	CTATGAACTCCTTTACCGACTCC	CTATGAACTCCTTTACCGACTCCGGAA[ACCCTAAGTTCCCG]GAACTCCGTGAAGGAAAGTTGTATTCAAGACATAA	76					5	0	0	NA
TTCAAGTTCACGGCGTTCCAGGC	TTCAAGTTCACctgGTTCa--GC	4	2	6	10_MS1_M2133	AAGAGCCAGTTGAAGATGAAGTAG	AGTCAGCCCCTATCTATCAACC	AGTCAGCCCCTATCTATCAACCGGGGACATGCCCATCATGCA[GAAGTAGAAGCTGA]ACCAGGTGAACTTGAAATTCAAGAAGAAGAGCCAGTTGAAGATGAAGTAG	106					5	0	0	NA
TTCAAGTTCACGGCGTTCCAGGC	TTCAAaTTCA--GCGgTCCgcGC	4	2	6	10_MS1_M271	GTATGAATCCATAAGCTGTTTGC	CCTGTACCCACTCAAGGCAG	CCTGTACCCACTCAAGGCAGCGAAGTCCGGGCTCTCGGTCCGGCACTTCAAATTCAGCGGTC[CGCGCGCCCAGCTC]ATGGTATGAATCCATAAGCTGTTTGC	102					1	0	0	NA
TTCAAGTTCACGGCGTTCCAGGC	TTCc--TTCACGGaGTTCCgGGa	4	2	6	10_MS1_M2087	GAAGGAAAGTTGTATTCAAGACATAA	CTATGAACTCCTTTACCGACTCC	CTATGAACTCCTTTACCGACTCCGGAA[ACCCTAAGTTCCCG]GAACTCCGTGAAGGAAAGTTGTATTCAAGACATAA	76					4	0	0	NA
TTCAAGTTCACGGCGTTCCAGGC	TTCAAGgTCAtGtCGTTt--GGC	4	2	6	10_MS1_M272	AAGTTCTTCGTGGTATTCATTGAT	TTCCCAAGATGACTTTCTCTACC	TTCCCAAGATGACTTTCTCTACCCGATATAGTCTATATGAGTTCAAGGTCATGTCGT[TTGGCTTAACTAAT]GCACCATCTTACTTCATGAATCTGATGAACAAGGTGTTCATGGAGTATCTTGATAAGTTCTTCGTGGTATTCATTGAT	149					1	0	0	NA
TTCAAGTTCACGGCGTTCCAGGC	TTCc--TTCACGGtGTaCCAGGg	4	2	6	10_MS1_M273	GAAACAAACAATGTCCAAAGAAAG	TGCAATGATAGAAGAGATACATCAAG	TGCAATGATAGAAGAGATACATCAAGTTGTATCTTGAATACAACTTTCCTTCACGGTGTAC[CAGGGAAACTATGG]TCTTCTAGGTCAACACCTTAGTAGGGTTAGACATTTTTACCCTAAGGAGCTAGGGTTTTGGGGTTAGGAAACAAACAATGTCCAAAGAAAG	166					2	0	0	NA
TTCAAGTTCACGGCGTTCCAGGC	TTCA--TcCAtGGaGTTCtAGGC	4	2	6	10_MS1_M274	CTCCATGGATGAAGCACCAC	GGTCAACCTCACTTCAAGAAACT	GGTCAACCTCACTTCAAGAAACTTGTTCACCACTATATGGTCTCCAAGTTTTCTATA[CAAACCATAGCCTA]GAACTCCATGGATGAAGCACCAC	94					2	0	0	NA
TTCAAGTTCACGGCGTTCCAGGC	TTCAAaTTCA--GCGgTCCgcGC	4	2	6	10_MS1_M275	CTGAATTTGAAGTGTCGGACC	GACACGCAAACAGCTTATGGA	GACACGCAAACAGCTTATGGATTCATACCAT[GAGCTGGGCGCGCG]GACCGCTGAATTTGAAGTGTCGGACC	71					1	0	0	NA
TTCAAGTTCACGGCGTTCCAGGC	TTCtAGcTCctGGC--TCCAGGC	4	2	6	10_MS1_M276	AGCTAGAAAAGGCGCTTCAA	CGAACATAATAGAACGACGAACA	CGAACATAATAGAACGACGAACATATGATGGACGAGTCACGAGTTGAACAGAACAAG[CCGTAACTGGCCTG]GAGCCAGGAGCTAGAAAAGGCGCTTCAA	99					3	0	0	NA
TTCAAGTTCACGGCGTTCCAGGC	TTCAAGTgCAaGGaaTT--AGGC	4	2	6	10_MS1_M277	ATGTGATCACCTCATGCTTGC	AAAGAAGATGCTTCAAGTGCAA	AAAGAAGATGCTTCAAGTGCAAGGAAT[TAGGCCACTTCATT]GTGTCTTGTCCACACAAAGACAAGGATGAAATGATGAGAAGATTCTTTGGATGCAACGATAAGGACCATGTGATCACCTCATGCTTGC	129					3	0	0	NA
TTCAAGTTCACGGCGTTCCAGGC	TTCAAtTTCACGc--TTCtAaGC	4	2	6	10_MS1_M278	TTGAAAGTAGCTTCGTCTTCTTTT	TCTTTAGCTCTGGCTAGTTGTTTT	TCTTTAGCTCTGGCTAGTTGTTTTCGAAGATCTTCAATTTCACGCTTC[TAAGCCTCAGCTTG]AGCTTTGAAAGTAGCTTCGTCTTCTTTT	90					5	0	0	NA
TTCAAGTTCACGGCGTTCCAGGC	TTCc--TTCACGGaGTTCCgGGa	4	2	6	10_MS1_M2135	GAAGGAAAGTTGTATTCAAGACATAA	CCCTATGAACTCCTTTACCGAC	CCCTATGAACTCCTTTACCGACTCCGGAA[ACCCTAAGTTCCCG]GAACTCCGTGAAGGAAAGTTGTATTCAAGACATAA	78					5	0	0	NA
TTCAAGTTCACGGCGTTCCAGGC	TTCgAGTTCACGcCcTTC--GGt	4	2	6	10_MS1_M502	TCATGTTTGCCACGTCTACTCT	GTCGACTACAAAGGGACTGATTT	GTCGACTACAAAGGGACTGATTTCGAGTTCACGCCCT[TCGGTGCTGGTCGT]CGCCGCTGCCCTGCAATCATGTTTGCCACGTCTACTCT	89					3	0	0	NA
TTCAAGTTCACGGCGTTCCAGGC	TTCgAGTTCACGcCcTTC--GGt	4	2	6	10_MS1_M503	TCATGTTTGCCACGTCTACTCT	GTCGACTACAAAGGGACTGATTT	GTCGACTACAAAGGGACTGATTTCGAGTTCACGCCCT[TCGGTGCTGGTCGT]CGCTGCTGCCCTGCAATCATGTTTGCCACGTCTACTCT	89					3	0	0	NA
TTCAAGTTCACGGCGTTCCAGGC	TTCAtGTTCA--GCtTTgCAaGC	4	2	6	10_MS1_M2369	AATCAAGTATATCCTGAATTTCCC	AGTTAGTATATGTCTTTGATCGTCGT	AGTTAGTATATGTCTTTGATCGTCGTCCCTGCACTTCATGTTCAGCTTTG[CAAGCATATTCAAA]CAATGTGGTTATATCAAAATAATCCTTATAATCAAGTATATCCTGAATTTCCC	117					5	0	0	NA
TTCAAGTTCACGGCGTTCCAGGC	TTCAAGTTaACGtCGTT--AGtt	4	2	6	10_MS1_M439	CTTGAAACTAACGACAATGGCA	AAGGGACGGTATAGATTTTGATG	AAGGGACGGTATAGATTTTGATGGCATTGGAGGGATTTGC[TTTAAATATAACTA]ACGACGTTAACTTGAAACTAACGACAATGGCA	86					2	0	0	NA
TTCAAGTTCACGGCGTTCCAGGC	TTCAAGTTCACccgGTTCaA--C	4	2	6	10_MS1_M504	TTGAAAATGAAGTAGTCGGTGAA	AGGCTTTGATAGGAAAGAGTCAG	AGGCTTTGATAGGAAAGAGTCAGCCCCTATCTGTCAACCGGGGACAAGCCCATGATGCA[GAGGTAGAAGTTGA]ACCGGGTGAACTTGAAATTCAAGAAGAAGAGCTAGTTGAAAATGAAGTAGTCGGTGAA	131					4	0	0	NA
TTCAAGTTCACGGCGTTCCAGGC	TTCAcGTTCA--GCtTTgCAaGC	4	2	6	10_MS1_M505	TACCTTCTACGCCTAGCACTACA	GTATGCTTCATTGTGGTTTGTTG	GTATGCTTCATTGTGGTTTGTTGAGTCGGATGACGCTGCTATGGCGCGTTTTCGTGGTGGTTTGAATAGGGAAATTTAGGATATACTTGATTATAAGGATTATTTTGATATAACCACATTG[TTTAAATATGCTTG]CAAAGCTGAACGTGAAGTGCAGGGATGACGATCAAAGACATATACTAACTCTTTTGCAGGCCGGGGTTCGACACACAGCTCAAATCCTTCCAGCCCTGTACCTTCTACGCCTAGCACTACA	256					4	0	0	NA
TTCAAGTTCACGGCGTTCCAGGC	TTCAtGTTCA--GCtTTgCAaGC	4	2	6	10_MS1_M506	TCAAGTATATCCTGGATTTCGC	CTGCAAAAGGGTTAGAATATGG	CTGCAAAAGGGTTAGAATATGGCTTCGAGCGGCGTCCCTGCACTTCATGTTCAGCTTTG[CAAGCATATTCAAA]TAAAGTAGTCATATCATAATATTCCTTATAATCAAGTATATCCTGGATTTCGC	126					4	0	0	NA
TTCAAGTTCACGGCGTTCCAGGC	TTCAAcTTCAC--CtTTCCtGGt	4	2	6	10_MS1_M440	AGAAGTGAACTGCTCGTCCATA	TCTTACAGGAAATTCTAAACCCA	TCTTACAGGAAATTCTAAACCCATATCAATGCCGAG[GCTAAGCAAACCAG]GAAAGGTGAAGTTGAAACCTATAGGAGAAGTGAACTGCTCGTCCATA	97					4	0	0	NA
TTCAAGTTCACGGCGTTCCAGGC	TTCAAGTTCtCGGCG--CgAtGt	4	2	6	10_MS1_M507	CCGAGAACTTGAAGGAGAGGA	GGGAAAGACGCCGAGTAGA	GGGAAAGACGCCGAGTAGAGCGACGACGGCGACCAGGCGAGATCCGAACGCGGCAA[GGAGACTCCACATC]GCGCCGAGAACTTGAAGGAGAGGA	94					0	NA	0	NA
TTCAAGTTCACGGCGTTCCAGGC	TTCAAGTgCAaGaaGTT--AGGC	4	2	6	10_MS1_M2300	TTTTGTACTTGAATGACATGGAGAG	TGTCCCTTCATTCTTGTCTTTGT	TGTCCCTTCATTCTTGTCTTTGTACGGACAAGACAC[GATGAGATGGCCTA]ACTTCTTGCACTTGAAACACCTCCTTTTTCCTTTTCCCTTTTTGTACTTGAATGACATGGAGAG	114					4	0	0	NA
TTCAAGTTCACGGCGTTCCAGGC	TTCAcGTTCA--GCtTTgCAaGC	4	2	6	10_MS1_M2370	TACTAACTTCTTTGCAGGTCGG	CCCAACAGTTTGAACAGAGAAA	CCCAACAGTTTGAACAGAGAAATTCAGGATATACTTGATTATAAGGATTATTTTGATATAACCACATTG[TTTGAATATGCTTG]CAAAGCTGAACGTGAAGTGCAGGGACGACGATCAAAGACATATACTAACTTCTTTGCAGGTCGG	147					5	0	0	NA
TTCAAGTTCACGGCGTTCCAGGC	TTCAAGTTCACcagGTTCa--GC	4	2	6	10_MS1_M510	TGAAGTTCAAGAAGAAGTGCTAGTT	AGATTCAGTCCCTATCTGTCAACC	AGATTCAGTCCCTATCTGTCAACCGAGGGCAAGACAACCATGCA[GAAGTAGAAGCTGA]ACCTGGTGAACTTGAAGTTCAAGAAGAAGTGCTAGTT	95					4	0	0	NA
TTCAAGTTCACGGCGTTCCAGGC	TTCc--TTtgaGGCGTTCCAGGC	4	2	6	10_MS1_M511	GAACAATTCCACAACTCTTTAGATG	CCATATCCAATAAAGTCCGATTAC	CCATATCCAATAAAGTCCGATTACGTCGCTCAGACACGCCATTCCTTTGAGGCGTTC[CAGGCGGCGTAAGC]TGTGGAACAATTCCACAACTCTTTAGATG	100					4	0	0	NA
TTCAAGTTCACGGCGTTCCAGGC	TTCAcGTTCA--GCtTTgCAaGC	4	2	6	10_MS1_M2371	AATCAAGTATATCCTGAATTTCCC	AGTTAGTATATGTCTTTGATCGTCGT	AGTTAGTATATGTCTTTGATCGTCGTCCCTGCACTTCACGTTCAGCTTTG[CAAGCATATTCAAA]CAATGTGGTTATATCAAAATAATCCTTATAATCAAGTATATCCTGAATTTCCC	117					5	0	0	NA
TTCAAGTTCACGGCGTTCCAGGC	TTCAAGTTCgtGcCGTTC--GGg	4	2	6	10_MS1_M512	GAAATCCCTGCCCCTGAA	CAGCGAAAGCAGTAGAGAAGG	CAGCGAAAGCAGTAGAGAAGGTTCGCCAGCATGAGCTCGACGACGGCCATCCCGAAGTTGATCCCGGGGCACATCCT[CCTCCCAGCCCCGA]ACGGCACGAACTTGAAATCCCTGCCCCTGAA	122					0	NA	0	NA
TTCAAGTTCACGGCGTTCCAGGC	TTCAAGTgCAaaGCaTT--AGGC	4	2	6	10_MS1_M2372	GAAGGGACAAGGAGATGTTTTG	ACAGAGATGCTTCAAGTGCAAA	ACAGAGATGCTTCAAGTGCAAAGCAT[TAGGCCACCTCATC]GCATCTTGTCCGTACAAGGACAAGGACGAAGGGACAAGGAGATGTTTTG	89					3	0	0	NA
TTCAAGTTCACGGCGTTCCAGGC	TTCAtcTTCcCGGCcTTC--GGC	4	2	6	10_MS1_M513	ATCTTGGCGATAAGGAGTTCAG	GACACCATCTCCAACACCGA	GACACCATCTCCAACACCGACCCGTGTAGTGGCTATTGCACGTCCACGAGGACGTTTCACAGCATGTGCGTACCATCATTTTCGCCGTCGTCGGACGTCCCGTTCATCTTCCCGGCCT[TCGGCCTGTTCTTC]CTCCCCAGCCTGCTACCCCCGCTCACGGTCGCAGCCGCGAGCCGACCGACGCTCGTCGACGTGGGTACGGGGTGAGTCGGTCTTGCTCCTGTCCTTTCTCCGTGCGTGCCGCCGAGTAGGACACGGTGGCGCCTGCCACGCTTAGGTTATCTTGGCGATAAGGAGTTCAG	302					0	NA	0	NA
TTCAAGTTCACGGCGTTCCAGGC	TTCAAGTgCAatGaGTT--AGGC	4	2	6	10_MS1_M2301	GGAGCTTCTTTCTTACGGAGTT	AAGGTTCACGTCTTTGATTCTTC	AAGGTTCACGTCTTTGATTCTTCATGAGCAGACATGAAGTGATCATATGGTCCTTGTCATTGCATCCAAAACATCTCCTCATCCCTTCATCCTTGTCGTTGTATGGACAAGACGC[AATGAGGTGGCCTA]ACTCATTGCACTTGAAGCACCTCCTTTTTCCTCTTCTCTTTTTGCTTTTGGATAACATAGAGAGATGATCAGTGCAAACAACATGACTAATTGAATCTTTACCTTTTTCTTTGTTCATGTTGATTGCTTCACTTATTGTCTTAGGAGCTTCTTTCTTACGGAGTT	294					5	0	0	NA
TTCAAGTTCACGGCGTTCCAGGC	TTCAcGTTCA--GCtTTgCAaGC	4	2	6	10_MS1_M514	AAGTATATCTTGGATTTCGCGG	GTCCTACAAAAGGGTTAGAATATGG	GTCCTACAAAAGGGTTAGAATATGGCTTCGAGCGGCGTCCCTGCACTTCACGTTCAGCTTTG[CAAGCATATTCAAA]TAAAGTAGTCATATCATAATATTCCTTATAATCAAGTATATCTTGGATTTCGCGG	131					4	0	0	NA
TTCAAGTTCACGGCGTTCCAGGC	TTCAcGTTCA--GCtTTgCAaGC	4	2	6	10_MS1_M2373	AATCAAGTATATCCTGAATTTCCC	AGAGTTAGTATATGTCTTTGATCGTTG	AGAGTTAGTATATGTCTTTGATCGTTGTCCCTGCACTTCACGTTCAGCTTTG[CAAGCATATTCAAA]CAATGTGGTTATATCAAAATAATCCTTATAATCAAGTATATCCTGAATTTCCC	119					4	0	0	NA
TTCAAGTTCACGGCGTTCCAGGC	TTCAcGTTCA--GCtTTgCAaGC	4	2	6	10_MS1_M515	AATCAAGTATATCCTGAATTTCCC	AGTTAGTATATGTCTTTGATCGTCGT	AGTTAGTATATGTCTTTGATCGTCGTCCCTGCACTTCACGTTCAGCTTTG[CAAGCATATTCAAA]CAATGTGGTTATATCAAAATAATCCTTATAATCAAGTATATCCTGAATTTCCC	117					4	0	0	NA
TTCAAGTTCACGGCGTTCCAGGC	TTCAcGTTCA--GCtTTgCAaGC	4	2	6	10_MS1_M516	TAATCAAGTATATCCTGAATTTCCC	GTATATGTCTTTGATCGTCATCCC	GTATATGTCTTTGATCGTCATCCCTGCACTTCACGTTCAGCTTTG[CAAGCATATTCAAA]CAATGTGGTTATATCAAAGTAATCCTTATAATCAAGTATATCCTGAATTTCCC	112					5	0	0	NA
TTCAAGTTCACGGCGTTCCAGGC	TTCc--TTCACGGtaTTCCAGGa	4	2	6	10_MS1_M2374	TATTCTATTTCATAGGGCAGGC	TTTAATACAATTTTCCTTCACGG	TTTAATACAATTTTCCTTCACGGTATTC[CAGGAAACTAGGGG]GTTTTGGAGTCAGTATTCTATTTCATAGGGCAGGC	77					3	0	0	NA
TTCAAGTTCACGGCGTTCCAGGC	TTCAcGTTCA--GCtTTgCAaGC	4	2	6	10_MS1_M517	ATTCCTTATAATCAACTATATCCTGG	CTGCAAAAGGGTTAGAATATGG	CTGCAAAAGGGTTAGAATATGGCTTCGAGCGGCGTCCCTGCACTTCACGTTCAGCTTTG[CAAGCATATTCAAA]TAAAGTAGTCATATCATAATATTCCTTATAATCAACTATATCCTGG	119					3	0	0	NA
TTCAAGTTCACGGCGTTCCAGGC	TTCAcGTTCA--GCtTTgCAaGC	4	2	6	10_MS1_M518	GCATACCCATTTGTAACTCCTG	ATATGTCTTTGATCGTCGTCCTT	ATATGTCTTTGATCGTCGTCCTTGCACTTCACGTTCAGCTTTG[CAAGCATATTCAAA]CAATGTGGTTATATCAAAATAATCCTTATAATCAAGTATATCCTGAATTTCCTTGTTCAAACCACCACGAAAACGCGCCATAGCAGCGTCATCCGACTCAACCAAACCACAACGAAGCATACCCATTTGTAACTCCTG	195					5	0	0	NA
TTCAAGTTCACGGCGTTCCAGGC	TTCAtGTTCA--GCtTTaCAaGC	4	2	6	10_MS1_M2375	AATCAAGTATATCCTGAATTTCCC	GTATATATCTTTGATCGTTGTCCCT	GTATATATCTTTGATCGTTGTCCCTGCACTTCATGTTCAGCTTTA[CAAGCATATTCAAA]CAATGTGGTTATATCAAAATAATCCTTATAATCAAGTATATCCTGAATTTCCC	112					4	0	0	NA
TTCAAGTTCACGGCGTTCCAGGC	TTCAcGTTCA--GCtTTgCAaGC	4	2	6	10_MS1_M519	TTAAGTATATCCTGAATTTCCCTGT	AGTTAGTATATGTCTTTGATCGTCGT	AGTTAGTATATGTCTTTGATCGTCGTCCCTGCACTTCACGTTCAGCTTTG[CAAGCATATTCAAA]CAATGTGGTTATATCAAAATAATCCTTATAATTAAGTATATCCTGAATTTCCCTGT	120					4	0	0	NA
TTCAAGTTCACGGCGTTCCAGGC	TTCAcGTTCA--GCtTTgCAaGC	4	2	6	10_MS1_M520	AATCAAGTATATCCTGAATTTCCC	GAGTTAGTATATGTCTTTGATTGTCGT	GAGTTAGTATATGTCTTTGATTGTCGTCCCTGCACTTCACGTTCAGCTTTG[CAAGCATATTCAAA]CAATGTGGTTATATCAAAATAATCCTTATAATCAAGTATATCCTGAATTTCCC	118					4	0	0	NA
TTCAAGTTCACGGCGTTCCAGGC	TTCAcGTTCA--GCtTTgCAaGC	4	2	6	10_MS1_M521	TCAAATATATCCTGGATTTCGTG	CTGCAAAAGGGTTAGAATATGG	CTGCAAAAGGGTTAGAATATGGCTTCGAGCGGCGTCCCTGCACTTCACGTTCAGCTTTG[CAAGCATATTCAAA]TAAAGTAGTCATATCATAATATTCCTTATAATCAAATATATCCTGGATTTCGTG	127					2	0	0	NA
TTCAAGTTCACGGCGTTCCAGGC	TTCAcGTTCA--GCtTTgCAaGC	4	2	6	10_MS1_M522	ACACAGCTCAACTCCTTGCAG	AGAAACAAAATGTAGCGTTTTCA	AGAAACAAAATGTAGCGTTTTCAACAAGGTTCACAATCTGTTGAGGAATATTACCAGGAGTTAGAAAAGGGTATGCTTCGTTGTGGTTTGGTTGAGTCGGATGACGCTGCTATGGTGTGTTTTCGTGGTGGTTTGAACAAGGAAATTCAGGATATACTTGATTATAAGGATTATTTTGATATAACCACATTG[TTTGAATATGCTTG]CAAAGCTGAACGTGAAGTGCAGGGACGACGATCAAAGACATATACTAACTCTTTTGCAGGCCGGGGTTCGACACACAGCTCAACTCCTTGCAG	299					5	0	0	NA
TTCAAGTTCACGGCGTTCCAGGC	TTCAtGTTCA--GCtTTgCAaGC	4	2	6	10_MS1_M2376	CAAGTATATCATGAATTTGCCTGTT	GAGTTAGTATATGTCTTTGATCGTCGT	GAGTTAGTATATGTCTTTGATCGTCGTCCCTGCACTTCATGTTCAGCTTTG[CAAGCATATTCAAA]CAATGTGGTTATATCAAAATAATCCTTATAATCAAGTATATCATGAATTTGCCTGTT	122					5	0	0	NA
TTCAAGTTCACGGCGTTCCAGGC	TTCAcGTTCA--GCtTTgCAaGC	4	2	6	10_MS1_M523	AATGAAGTATATCCTGAATTTCCC	AGAGTTAGTATATGTCTTTGATCGTTG	AGAGTTAGTATATGTCTTTGATCGTTGTCCCTGCACTTCACGTTCAGCTTTG[CAAGCATATTCAAA]CAATGTGGTTATATCAAAATAATCCTTATAATGAAGTATATCCTGAATTTCCC	119					1	0	0	NA
TTCAAGTTCACGGCGTTCCAGGC	TTCAcGTTCA--GCtTTgCAaGC	4	2	6	10_MS1_M524	TCGAAGACATATTCTAACCCTTTT	GCAAGTTTTCGTGGTGGTTT	GCAAGTTTTCGTGGTGGTTTAAACCGCGAAATCCAGGATATACTTGATTATAAGGAATATTATGATATGACTACTTTA[TTTGAATATGCTTG]CAAAGCTGAACGTGAAGTGCAGGGACGCCGCTCGAAGACATATTCTAACCCTTTT	147					4	0	0	NA
TTCAAGTTCACGGCGTTCCAGGC	TTCAcGTTCA--GCtTTgCAaGC	4	2	6	10_MS1_M2377	GCTCAAAGTCATATTCTAACCCTT	CTATGGCACATTTCCGTGGT	CTATGGCACATTTCCGTGGTGGTTTAAACCGCGAAATCCAGGATATACTTGATTATAAGGAATATTATGATATAACTACTTTA[TTTGAATATGCTTG]CAAAGCTGAACGTGAAGTGCAGGGACGCCGCTCAAAGTCATATTCTAACCCTT	150					3	0	0	NA
TTCAAGTTCACGGCGTTCCAGGC	TTCAcGTTCA--GCtTTgCAaGC	4	2	6	10_MS1_M2378	AAGTATATCTTGAATTTCCCTGTTCA	GTATATGTCTTTGATCATCGTCCCT	GTATATGTCTTTGATCATCGTCCCTGCACTTCACGTTCAGCTTTG[CAAGCATATTAAAA]CAATGTGGTTATATCAAAATAATCCTTATAATCAAGTATATCTTGAATTTCCCTGTTCA	118					4	0	0	NA
TTCAAGTTCACGGCGTTCCAGGC	TTCAcGTTCA--GCtTTgCAaGC	4	2	6	10_MS1_M2379	CTACACCTAGCACTACACAGGGC	TAGGAGTTACAAAAGGGTATGCTTC	TAGGAGTTACAAAAGGGTATGCTTCGTTGTGGTTTGGTTGAGTCGGATGACGCTGCTATGGCGCGTTTTCGTGGTGGTTTGAACAGGGAAATTCAGGATATACTTGATTATAAGGATTATTTTGATATAACCACATTG[TTTGAATATGCTTG]CAAAGCTGAACGTGAAGTGCAGGGATGACGATCAAAGACATATACTAACTCTTTTGCAGGCCGGGGTTGGACACACAGCTCAACTCCTTCCAGCCCTGCACCTTCTACACCTAGCACTACACAGGGC	279					5	0	0	NA
TTCAAGTTCACGGCGTTCCAGGC	TTCAcGTTCA--GCtTTgCAaGC	4	2	6	10_MS1_M2380	AATCAAGTATATCCTGAATTTCCC	AGTTAGTATATGTCTTTGATCGTCGT	AGTTAGTATATGTCTTTGATCGTCGTCCCTGCACTTCACGTTCAGCTTTG[CAAGCATATTCAAA]CAATGTGGTTATATCAAAATAATCCTTATAATCAAGTATATCCTGAATTTCCC	117					4	0	0	NA
TTCAAGTTCACGGCGTTCCAGGC	TTCAcGTTCA--GCtTTgCAaGC	4	2	6	10_MS1_M2381	CTCGAAGACATATTCTAACCCTTTT	CTATGGCACGTTTTCGTGGT	CTATGGCACGTTTTCGTGGTGGTTTAAACCGCGAAATCCAGGATATACTTGATTATAAGGAATATTATGATATGACTACTTTA[TTTGAATATGCTTG]CAAAGCTGAACGTGAAGTGCAGGGACGCCGCTCGAAGACATATTCTAACCCTTTT	152					4	0	0	NA
TTCAAGTTCACGGCGTTCCAGGC	TTCAcGTTCA--GCtTTgCAaGC	4	2	6	10_MS1_M2382	AATCAAGTATATCCTGAATTTCCC	AGTTAGTATATGTCTTTGATCGTCGT	AGTTAGTATATGTCTTTGATCGTCGTCCCTGCACTTCACGTTCAGCTTTG[CAAGCATATTCAAA]CAATGTGGTTATATCAAAATAATCCTTATAATCAAGTATATCCTGAATTTCCC	117					4	0	0	NA
TTCAAGTTCACGGCGTTCCAGGC	TTCAAGTTaACttCGT--CAGaC	4	2	6	10_MS1_M525	AAATGGCCAGTGTTGGGAC	AAGCGAGCACTTCATCATTTC	AAGCGAGCACTTCATCATTTCAAGTTAACTTCGT[CAGACGAGTTAGCT]TCGGCAAATTGTAAAACCATCCAAATGGCCAGTGTTGGGAC	89					3	0	0	NA
TTCAAGTTCACGGCGTTCCAGGC	TTCAcGTTCA--GCtTTgCAaGC	4	2	6	10_MS1_M2383	AATCAAGTATATCCTGAATTTCCC	AGTTAGTATATGTCTTTGATCGTCGT	AGTTAGTATATGTCTTTGATCGTCGTCCCTGCACTTCACGTTCAGCTTTG[CAAGCATATTCAAA]CAATGTGGTTATATCAAAATAATCCTTATAATCAAGTATATCCTGAATTTCCC	117					5	0	0	NA
TTCAAGTTCACGGCGTTCCAGGC	TTCAcGTTCA--GCtTTgCAaGC	4	2	6	10_MS1_M2384	CTCGAAGACATATTCTAACCCTTTT	CTATGGCACGTTTTCGTGGT	CTATGGCACGTTTTCGTGGTGGTTTAAACCGCGAAATCCAGGATATACTTGATTATAAGGAATATTATGATATGACTACTTTA[TTTGAATATGCTTG]CAAAGCTGAACGTGAAGTGCAGGGACGCCGCTCGAAGACATATTCTAACCCTTTT	152					4	0	0	NA
TTCAAGTTCACGGCGTTCCAGGC	TTCAcGTTCA--GCtTTgCAaGC	4	2	6	10_MS1_M526	CTCGAAGACATATTCTAACCCTTT	TATGGCACGTTTTCGTGGT	TATGGCACGTTTTCGTGGTGGTTTAAACCGCGAAATCCAGGATATACTTGATTATAAGGAATATTATGATATGACTACTTTA[TTTGAATATGCTTG]CAAAGCTGAACGTGAAGTGCAGGGACGCCGCTCGAAGACATATTCTAACCCTTT	150					3	0	0	NA
TTCAAGTTCACGGCGTTCCAGGC	TTCAcGTTCA--GCtTTgCAaGC	4	2	6	10_MS1_M527	TATATCCTGGATTTCACGGTTT	AAAAGGGTTAGAATATGGCTTC	AAAAGGGTTAGAATATGGCTTCGAGCGGCATCCCTGCACTTCACGTTCAGCTTTG[CAAGCATATTCAAA]TAAAGTAGTCATATCATAATATTTCTTATAATCAAGTATATCCTGGATTTCACGGTTT	127					2	0	0	NA
TTCAAGTTCACGGCGTTCCAGGC	TTCAcGTTCA--GCtTTgCAaGC	4	2	6	10_MS1_M528	TCAAGTATATCCTGGATTTCGC	CAGCAAAAGGGTTAGAATATGG	CAGCAAAAGGGTTAGAATATGGCTTCGAGCGGCGTCCCTGCACTTCACGTTCAGCTTTG[CAAGCATATTCAAA]TAAAGTTGTCATATCATAATATTCCATGTAATCAAGTATATCCTGGATTTCGC	126					2	0	0	NA
TTCAAGTTCACGGCGTTCCAGGC	TTCAcGTTCA--GCtTTgCAaGC	4	2	6	10_MS1_M2385	AATCAAGTATATCCTGAATTTCCC	AGTTAGTATATGTCTTTGATCGTCGT	AGTTAGTATATGTCTTTGATCGTCGTCCCTGCACTTCACGTTCAGCTTTG[CAAGCATATTCAAA]CAATGTGGTTATATCAAAATAATCCTTATAATCAAGTATATCCTGAATTTCCC	117					4	0	0	NA
TTCAAGTTCACGGCGTTCCAGGC	TTCAcGTTCA--GCtTTgCAaGC	4	2	6	10_MS1_M2386	AATCAAGTATATCCTGAATTTCCC	AGTTAGTATATGTCTTTGATCGTCGT	AGTTAGTATATGTCTTTGATCGTCGTCCCTGCACTTCACGTTCAGCTTTG[CAAGCATATTCAAA]CAATGTGGTTATATCAAAATAATCCTTATAATCAAGTATATCCTGAATTTCCC	117					4	0	0	NA
TTCAAGTTCACGGCGTTCCAGGC	TTCAcGTTCA--GCtTTgCAaGC	4	2	6	10_MS1_M2387	AATCAAGTATATCCTGAATTTCCC	AGTTAGTATATGTCTTTGATCGTCGT	AGTTAGTATATGTCTTTGATCGTCGTCCCTGCACTTCACGTTCAGCTTTG[CAAGCATATTCAAA]CAATGTGGTTATATCAAAATAATCCTTATAATCAAGTATATCCTGAATTTCCC	117					4	0	0	NA
TTCAAGTTCACGGCGTTCCAGGC	TTCAcGTTCA--GCtTTgCAaGC	4	2	6	10_MS1_M529	AACTCTTTTGTAAGCCGGAGTT	TTTGAACAGCGAAATTCAGGA	TTTGAACAGCGAAATTCAGGATATACTTGATTATAAGGATTATTTTGATATAACCACATTG[TTTGAATATGCTTG]CAAAGCTGAACGTGAAGTGCAGGGACGACGATCAAAGACATATACTAACTCTTTTGTAAGCCGGAGTT	143					4	0	0	NA
TTCAAGTTCACGGCGTTCCAGGC	TTCAcGTTCA--GCtTTgCAaGC	4	2	6	10_MS1_M530	AAGTATATCCTGGATTTCGTGGT	CTGCAAAAGGGTTAGAATATGG	CTGCAAAAGGGTTAGAATATGGCTTCGAGCGTCGTCCCTGCACTTCACGTTCAGCTTTG[CAAGCATATTCAAA]TAAAGTAGTCATATCATAATATTCCTTATAATCAAGTATATCCTGGATTTCGTGGT	129					2	0	0	NA
TTCAAGTTCACGGCGTTCCAGGC	TTCAcGTTCA--GCtTTgCAaGC	4	2	6	10_MS1_M2388	ATTCTTTATAATCAAGTCTATCCTGG	GCAAAAGGGTTAGAGTATGTCTTC	GCAAAAGGGTTAGAGTATGTCTTCGAGCGGCGTCCCTGCACTTCACGTTCAGCTTTG[CAAGCATATTCAAA]TAAAGTAGTCATATCATAATATTCTTTATAATCAAGTCTATCCTGG	117					2	0	0	NA
TTCAAGTTCACGGCGTTCCAGGC	TTCAcGTTCA--GCtTTgCAaGC	4	2	6	10_MS1_M2389	AATCAAGTATATCCTGAATTTCCC	AGTTAGTATATGTCTTTGATCGTCGT	AGTTAGTATATGTCTTTGATCGTCGTCCCTGCACTTCACGTTCAGCTTTG[CAAGCATATTCAAA]CAATGTGGTTATATCAAAATAATCCTTATAATCAAGTATATCCTGAATTTCCC	117					4	0	0	NA
TTCAAGTTCACGGCGTTCCAGGC	TTCAcGTTCA--GCtTTgCAaGC	4	2	6	10_MS1_M2390	AATCAAGTATATCCTGAATTTCCC	AGTTAGTATATGTCTTTGATCGTCGT	AGTTAGTATATGTCTTTGATCGTCGTCCCTGCACTTCACGTTCAGCTTTG[CAAGCATATTCAAA]CAATGTGGTTATATCAAAATAATCCTTATAATCAAGTATATCCTGAATTTCCC	117					4	0	0	NA
TTCAAGTTCACGGCGTTCCAGGC	TTCAcGTTCA--GCtTTgCAaGC	4	2	6	10_MS1_M2391	AAGACATATACTAACTCTTTTGCAGG	GTGGTGGTTTGAACAGGAAAA	GTGGTGGTTTGAACAGGAAAATTCAGGATATACTTGATTATAAGGATTATTTAGATATAACCACATTG[TTTGAATATGCTTG]CAAAGCTGAACGTGAAGTGTAGGGACGACGATCAAAGACATATACTAACTCTTTTGCAGG	142					5	0	0	NA
TTCAAGTTCACGGCGTTCCAGGC	TTCAcGTTCA--GCtTTgCAaGC	4	2	6	10_MS1_M2392	AATCAAGTATATCCTGAATTTCCC	AGTTAGTATATGTCTTTGATCGTCGT	AGTTAGTATATGTCTTTGATCGTCGTCCCTGCACTTCACGTTCAGCTTTG[CAAGCATATTCAAA]CAATGTGGTTATATCAAAATAATCCTTATAATCAAGTATATCCTGAATTTCCC	117					4	0	0	NA
TTCAAGTTCACGGCGTTCCAGGC	TTCAcGTTCA--GCtTTgCAaGC	4	2	6	10_MS1_M531	TAATCAAGTATATCCTGAATTTCCC	AGAGTTAGTATATGTCTTTGATCTTCGT	AGAGTTAGTATATGTCTTTGATCTTCGTCCCTGCACTTCACGTTCAGCTTTG[CAAGCATATTCAAA]CAATGTGGTTATATCAAAATAATCCTTATAATCAAGTATATCCTGAATTTCCC	119					4	0	0	NA
TTCAAGTTCACGGCGTTCCAGGC	TTCAcGTTCA--GCtTTgCAaGC	4	2	6	10_MS1_M2393	AATCAAGTATATCCTGAATTTCCC	GAGAGTATATGTCTTTGATCGTCGT	GAGAGTATATGTCTTTGATCGTCGTCCCTGAACTTCACGTTCAGCTTTG[CAAGCATATTCAAA]CAATGTGGTTATATCAAAATAATCCTTATAATCAAGTATATCCTGAATTTCCC	116					4	0	0	NA
TTCAAGTTCACGGCGTTCCAGGC	TTCAcGTTCA--GCtTTgCAaGC	4	2	6	10_MS1_M532	AGTATATCTTGGATTTCGCGG	CTGCAAAAGGGTTAGAATATGG	CTGCAAAAGGGTTAGAATATGGCTTCGAGCGGCGTCCCTGCACTTCACGTTCAGCTTTG[CAAGCATATTCAAA]TAAAGTAGTCATATCATAATATTCCTTATAATCAAGTATATCTTGGATTTCGCGG	128					3	0	0	NA
TTCAAGTTCACGGCGTTCCAGGC	TTCAcGTTCA--GCtTTgCAaGC	4	2	6	10_MS1_M533	TATATCCTGGATTTCGCGGT	TCCCTACACTTCACGTTCAGC	TCCCTACACTTCACGTTCAGCTTTG[CAAGCATATTCAAA]TAAAGTAGTCGTATCATAATATTCCTTATAATCAAGTATATCCTGGATTTCGCGGT	95					4	0	0	NA
TTCAAGTTCACGGCGTTCCAGGC	TTCAcGTTCA--GCtTTgCAaGC	4	2	6	10_MS1_M534	AATCAAGTATATCCTGAATTTCCC	AGTTAGTATATGTCTTTGATCGTCGT	AGTTAGTATATGTCTTTGATCGTCGTCCCTGCACTTCACGTTCAGCTTTG[CAAGCATATTCAAA]CAATGTGGTTATATCAAAATAATCCTTATAATCAAGTATATCCTGAATTTCCC	117					5	0	0	NA
TTCAAGTTCACGGCGTTCCAGGC	TTCAcGTTCA--GCtTTgCAaGC	4	2	6	10_MS1_M535	AATCAAGTATATCCTGAATTTCCC	AGTTAGTATATGTCTTTGATCGTCGT	AGTTAGTATATGTCTTTGATCGTCGTCCCTGCACTTCACGTTCAGCTTTG[CAAGCATATTCAAA]CAATGTGGTTATATCAAAATAATCCTTATAATCAAGTATATCCTGAATTTCCC	117					4	0	0	NA
TTCAAGTTCACGGCGTTCCAGGC	TTCAcGTTCA--GCtTTgCAaGC	4	2	6	10_MS1_M536	AATCAAGTATATCCTGAATTTCCC	AGTTAGTATATGTCTTTGATCGTCGT	AGTTAGTATATGTCTTTGATCGTCGTCCCTGCACTTCACGTTCAGCTTTG[CAAGCATATTCAAA]CAATGTGGTTATATCAAAATAATCCTTATAATCAAGTATATCCTGAATTTCCC	117					5	0	0	NA
TTCAAGTTCACGGCGTTCCAGGC	TTCAcGTTCA--GCtTTgCAaGC	4	2	6	10_MS1_M537	AATCAAGTATATCCTGAATTTCCC	AGTTAGTATATGTCTTTGATCGTCGT	AGTTAGTATATGTCTTTGATCGTCGTCCCTGCACTTCACGTTCAGCTTTG[CAAGCATATTCAAA]CAATGTGGTTATATCAAAATAATCCTTATAATCAAGTATATCCTGAATTTCCC	117					4	0	0	NA
TTCAAGTTCACGGCGTTCCAGGC	TTCAcGTTCA--GCtTTgCAaGC	4	2	6	10_MS1_M2394	AATCAAGTATATCGTGAATTTCCCT	TTGTACGTCCTATGGAAGAAATGA	TTGTACGTCCTATGGAAGAAATGACGCCTTTGGTAGGGGGCGCCGCTGGCTTGGCCGTCCCTGTGCGCGGTGTAGTGCTAGGCGTAGAAGGTGCAGGGCTGGAAGGAGTTGAGCTGTGTGTCGAACCCCGGCCTGCAAAAGAGTTAGTATATGTCTTTGATCGTCGTCCCTGCACTTCACGTTCAGCTTTG[CAAGCATATTCAAA]CAATGTGGTTATATCAAAATAATCCTTATAATCAAGTATATCGTGAATTTCCCT	259					5	0	0	NA
TTCAAGTTCACGGCGTTCCAGGC	TTCAcGTTCA--GCtTTgCAaGC	4	2	6	10_MS1_M538	TAATCAAGTATATCCTGAATTTCCC	GTATATGTCTTTGATCGTCGTCCT	GTATATGTCTTTGATCGTCGTCCTTGCACTTCACGTTCAGCTTTG[CAAGCATATTCAAA]CAATGTGGTTATATCAAAATAATCCTTATAATCAAGTATATCCTGAATTTCCC	112					5	0	0	NA
TTCAAGTTCACGGCGTTCCAGGC	TTCAcGTTCA--GCtTTgCAaGC	4	2	6	10_MS1_M2395	AATCAAGTATATCCTGAATTTCCC	AGTTAGTATATGTCTTTGATCGTCGT	AGTTAGTATATGTCTTTGATCGTCGTCCCTGCACTTCACGTTCAGCTTTG[CAAGCATATTCAAA]CAATGTGGTTATATCAAAATAATCCTTATAATCAAGTATATCCTGAATTTCCC	117					5	0	0	NA
TTCAAGTTCACGGCGTTCCAGGC	TTCAcGTTCA--GCtTTgCAaGC	4	2	6	10_MS1_M2396	AATCAAGTATATCCTGAATTTCCC	AGTTAGTATATGTCTTTGATCGTCGT	AGTTAGTATATGTCTTTGATCGTCGTCCCTGCACTTCACGTTCAGCTTTG[CAAGCATATTCAAA]CAATGTGGTTATATCAAAATAATCCTTATAATCAAGTATATCCTGAATTTCCC	117					4	0	0	NA
TTCAAGTTCACGGCGTTCCAGGC	TTCAcGTTCA--GCtTTgCAaGC	4	2	6	10_MS1_M539	ATATCCTGGATTTCGCGGT	CTGCAAAAGGGTTAGAATATGG	CTGCAAAAGGGTTAGAATATGGCTTCGAGCGGCGTCCCTGCACTTCACGTTCAGCTTTG[CAAGCATATTCAAA]TAAAGTAGTCATATCATAATATTCCTTATAATCAAGTATATCCTGGATTTCGCGGT	129					3	0	0	NA
TTCAAGTTCACGGCGTTCCAGGC	TTCAcGTTCA--GCtTTgCAaGC	4	2	6	10_MS1_M2397	CCAATATCCCACACGAATCATA	TAGAATATGTCTTCGAGCGGTG	TAGAATATGTCTTCGAGCGGTGTCCCTGCACTTCACGTTCAGCTTTG[CAAGCATATTCAAA]TAAAGTAGTCATATCATAATATTCCTTATAATCAAGTATATCCTGGATTTCGCGGTTTAAACCACCACGAAAATGTGCCATAGCCGCGTCGTTGTCTTCCAATATCCCACACGAATCATA	181					2	0	0	NA
TTCAAGTTCACGGCGTTCCAGGC	TTCAcGTTCA--GCtTTgCAaGC	4	2	6	10_MS1_M540	AAGTATATCCTGGATTTCACGGT	CTGCAAAAGGGTTAGAATATGG	CTGCAAAAGGGTTAGAATATGGCTTCGAGCGGCGTCCCTGCACTTCACGTTCAGCTTTG[CAAGCATATTCAAA]TAAAGTAGTCATATCATAATATTCCTTATAATCAAGTATATCCTGGATTTCACGGT	129					3	0	0	NA
TTCAAGTTCACGGCGTTCCAGGC	TTCAcGTTCA--GCtTTgCAaGC	4	2	6	10_MS1_M2398	CTGAAAGGTCGTACATGGGATA	TTTAAACCGTGAAATCCAAGATA	TTTAAACCGTGAAATCCAAGATATACTTGATTATAAGGAATATTATGATACGACTACTTTA[TTTAAATATGCTTG]CAAAGCTGAACGTGAAGTGCAGAGATGCCGCTCGAAGCCATATTCTAACCCTTTTGCAGGACGAAGCTTGACATCCACCTCAGCACCAGTTCCCCCTGTGCCATCCACATCCACCACTACTCCACGCGAAAAGACGACCAAACCAGCCAGCATTGCCCCACTGAAAGGTCGTACATGGGATA	257					2	0	0	NA
TTCAAGTTCACGGCGTTCCAGGC	TTCAAtTTC--GGttTTCtAGGC	4	2	6	10_MS1_M2399	TTCAATCACTTCAGAACGAAGG	TTCAATGATTTCTCAAAGCACC	TTCAATGATTTCTCAAAGCACCTTTCCTTGGATTCACGAACTTCTTCAACATTTTTCTCTAGCTTATTTTTCCAGTATTCACTGATCTCTTGATTAGCCTGTGCGAGCGCGCAGTTCTCTTTAGCTTCGACTAGTTGTCTCCGAAGGTCTTCAATTTCGGTTTTC[TAGGCTTTGGCCTG]AGCTTTGTAATTAGCTTCGTCTTCCTTTGCTTTGTTCACCAATGAAATCAAAATTTTGTCTTTCTCCAGACCTTCGTTTCTCAGTTCAATCACTTCAGAACGAAGG	285					0	NA	0	NA
TTCAAGTTCACGGCGTTCCAGGC	TTCAcGTTCA--GCtTTgCAaGC	4	2	6	10_MS1_M2400	AATCAAGTATATCCTGAATTTCCC	AGTTAGTATATGTCTTTGATCGTCGT	AGTTAGTATATGTCTTTGATCGTCGTCCCTGCACTTCACGTTCAGCTTTG[CAAGCATATTCAAA]CAATGTGGTTATATCAAAATAATCCTTATAATCAAGTATATCCTGAATTTCCC	117					5	0	0	NA
TTCAAGTTCACGGCGTTCCAGGC	TTCc--TTCACGGaGTTCCgGGa	4	2	6	10_MS1_M541	GAAGGAAAGTTGTATTCAAGACATAA	CCCTATGAACTCCTTTACCGAC	CCCTATGAACTCCTTTACCGACTCCGGAA[ACCCTAAGTTCCCG]GAACTCCGTGAAGGAAAGTTGTATTCAAGACATAA	78					5	0	0	NA
TTCAAGTTCACGGCGTTCCAGGC	TTCc--TTCACGGaGTTCCgGGa	4	2	6	10_MS1_M542	GAAGGAAAGTTGTATTCAAGACATAA	CCCTATGAACTCCTTTACCGAC	CCCTATGAACTCCTTTACCGACTCCGGAA[ACCCTAAGTTCCCG]GAACTCCGTGAAGGAAAGTTGTATTCAAGACATAA	78					5	0	0	NA
TTCAAGTTCACGGCGTTCCAGGC	TTCAAGTgCAaGGaaTT--AGGC	4	2	6	10_MS1_M543	ATGACATAGAGAGATGACCAGTGC	ATCCCTTCATCCTTGTCTTTGT	ATCCCTTCATCCTTGTCTTTGTGTGGACAAGACGC[AATGAAGTGGCCTA]ATTCCTTGCACTTGAAGCACCTCCTTTTTCCTCTTCCCTTTTTGCTCTTGGATGACATAGAGAGATGACCAGTGC	124					5	0	0	NA
TTCAAGTTCACGGCGTTCCAGGC	TTCAcGTTCA--GCtTTgCAaGC	4	2	6	10_MS1_M544	CCATTTCTTCCATAGGACGTACAC	GTGGTAGTTTGAATAGGGAAATTTAG	GTGGTAGTTTGAATAGGGAAATTTAGGATATACTTGATTATAAGGATTATTTTGATATAACCACATTG[TTTGAATATGCTTG]CAAAGCTGAACGTGAAGTGCAGGGACGACGATCAAAGACATATACTAACTCTTTTGCAGGTCGGGGTTCGACACACAGCTCAACTCCTTCCATCCCTGCACCTTCTACGCCTAGCACTACACCGCGCACAGGGACGGCCAAGCCAGCGGCGCCCCCTGCAAAAGGCGCCATTTCTTCCATAGGACGTACAC	273					4	0	0	NA
TTCAAGTTCACGGCGTTCCAGGC	TTCAAGTTCACcagGTTCa--GC	4	2	6	10_MS1_M545	TTGAAAACCAAGAAGAAGTTGG	GAGTCTGCCCTTATCTGTAAACC	GAGTCTGCCCTTATCTGTAAACCGGGGGTAGGTCAACCATGCA[GAAGTAGAAGCTGA]ACCTGGTGAACTTGAAAACCAAGAAGAAGTTGG	90					1	0	0	NA
TTCAAGTTCACGGCGTTCCAGGC	TTCAA--TCAtGGCGagCtAGGC	4	2	6	10_MS1_M2401	AAGCTGCTGCTCCACGACT	CACACACCAGTCTTACATCGACA	CACACACCAGTCTTACATCGACATGTTCAACAAATTCAATCATGGCGAGC[TAGGCGAATCATGG]TGCACACATGGCAAGCTGCTGCTCCACGACT	95					4	0	0	NA
TTCAAGTTCACGGCGTTCCAGGC	TTCAA--TCAtGGCGagCtAGGC	4	2	6	10_MS1_M2402	AAGCTGCTGCTCCACGACT	CACACACCAGTCTTACATCGACA	CACACACCAGTCTTACATCGACATGTTCAACAAATTCAATCATGGCGAGC[TAGGCGAATCATGG]TGCACACATGGCAAGCTGCTGCTCCACGACT	95					4	0	0	NA
TTCAAGTTCACGGCGTTCCAGGC	TTCtAGTTCtaGGCGTTCtA--C	4	2	6	10_MS1_M2403	TCCTATTGCATCAAATGATCATAAC	CCTTTATTTATAAGAATGAGGCTTCT	CCTTTATTTATAAGAATGAGGCTTCTAGTTCTAGGCGT[TCTACCCATGTTAA]AATGCCTAAAAATAAATATCCTATTGCATCAAATGATCATAAC	95					1	0	0	NA
TTCAAGTTCACGGCGTTCCAGGC	TTCc--TTCACGGaGTTCCgGGa	4	2	6	10_MS1_M2404	AAGTTATGCTACCTTTGCATCC	AGTTTGAATTGATTTGGACCTTT	AGTTTGAATTGATTTGGACCTTTTTTGATCACCAAACCCCAAAATACCCCCCTGCCCTATGAACTCCTTTACCGACTCCGGAA[ACCCTAAGTTCCCG]GAACTCCGTGAAGGAAAGTTGTATTAAAGACGTAAATAATAAGTTATGCTACCTTTGCATCC	159					4	0	0	NA
TTCAAGTTCACGGCGTTCCAGGC	TTCc--TTCACGGaGTTCCgGGa	4	2	6	10_MS1_M2405	AAGGAAAGTTGTATTCAAGACGTAA	CTATGAACTCCTTTACCGACTCC	CTATGAACTCCTTTACCGACTCCGGAA[ACCCTAAGTTCCCG]GAACTCCGTGAAGGAAAGTTGTATTCAAGACGTAA	76					5	0	0	NA
TTCAAGTTCACGGCGTTCCAGGC	TTCc--TTCACGGatTTCCAGGa	4	2	6	10_MS1_M546	GGCTATATATAAAACGAAGAAGAGG	TTTTGCCCTATGAACTTCACTATT	TTTTGCCCTATGAACTTCACTATTGACTCCAAAG[ACCCTAGTTTCCTG]GAAATCCGTGAAGGAAAATTGTATTCAAGACCTAAGTTAATGTACTTTTATTATCTTTGCATTTGCATAAGCATTACATGAGCATTCATGATTATATATGGCTATATATAAAACGAAGAAGAGG	172					2	0	0	NA
TTCAAGTTCACGGCGTTCCAGGC	TTCc--TTCACGGaGTTCCgGGa	4	2	6	10_MS1_M2406	GTTTTGGGTTCTAGTGATCAAACA	CTATATCTTGAGTACAACTTTCCTTCAC	CTATATCTTGAGTACAACTTTCCTTCACGGAGTTC[CGGGAACTTAGGGT]TTCCGGAGTCGGTAAAGGAGTTCAAAGGGCAGGGGGGTGGTTTTGGGTTCTAGTGATCAAACA	112					4	0	0	NA
TTCAAGTTCACGGCGTTCCAGGC	TTCc--TTCACGGaGTTCCgGGa	4	2	6	10_MS1_M2407	CACCACCACTTTGGAATCTCA	TTGCGTAGAGTTTGAATTGATTT	TTGCGTAGAGTTTGAATTGATTTGGACCTTGTTTGATCACTAGAACCCAAAACCACCCCCCTGCCCTTTGAACTCCTTTACCGACTCCGGAA[ACCCTAAGTTCCCG]GAACTCCGTGAAGGAAAGTTGTACTCAAGATATAGATAATAAGTTTATATTATCTTTGCATTCTCATGAGCATTACATGGCATTCATTCTTATATATATACCTATATGGTTATATTTAGAAAACGGAGAAGAGAGTGAAGTGATTGAAGAGAAGGCACCACCACTTTGGAATCTCA	282					4	0	0	NA
TTCAAGTTCACGGCGTTCCAGGC	TTCAAGTTCACccgGTTCaA--C	4	2	6	10_MS1_M2302	GGGTGAACTTGAAACTCAAGAAG	AACCGATACACTACCCCAACTAC	AACCGATACACTACCCCAACTACTGTCCCAATAGGGCTGCCTACACTACACCGGCTCCAATGAAGCAAGGACAAGCCTCGGCAGGAAAGAGTCAGCCCCTATCTGTCAACCGGGGACAAGCCCATCATGCA[GCAGTAGAAGTTGA]ACCGGGTGAACTTGAAACTCAAGAAG	171					3	0	0	NA
TTCAAGTTCACGGCGTTCCAGGC	TTCAcGTTCA--GCtTTgCAaGC	4	2	6	10_MS1_M547	AATCAAGTATATCCTGAATTTCCC	AGTTAGTATATGTCTTTGATCGTCGT	AGTTAGTATATGTCTTTGATCGTCGTCCCTGCACTTCACGTTCAGCTTTG[CAAGCATATTCAAA]CAATGTGGTTATATCAAAATAATCCTTATAATCAAGTATATCCTGAATTTCCC	117					5	0	0	NA
TTCAAGTTCACGGCGTTCCAGGC	TTCAAtaTCACcaCGTTCCA--C	4	2	6	10_MS1_M2408	ATTTCACAACAATGTGTTTGCTT	AGCTGTTCATCAGTCCCAATCT	AGCTGTTCATCAGTCCCAATCTGCACCAATTCAATATCACCACGT[TCCACACATTCTCT]GGTAAAATGATATTTCACAACAATGTGTTTGCTT	93					5	0	0	NA
TTCAAGTTCACGGCGTTCCAGGC	TTCAAGTgCAaGGaGcT--AGGC	4	2	6	10_MS1_M2409	TTGTCCACACAAAGACAAGGAG	TCTATGTCCTCCAAGCACAAAA	TCTATGTCCTCCAAGCACAAAAAGGCAAGCAGCAAAAGGAGATGCTTCAAGTGCAAGGAGC[TAGGCCACTTCATT]GCGTCTTGTCCACACAAAGACAAGGAG	102					3	0	0	NA
TTCAAGTTCACGGCGTTCCAGGC	TTCc--TTCACGGaGTTCCgGGa	4	2	6	10_MS1_M549	CGTGAAGGAAAATTGTATTCAAGA	CTATGAACTCCTTTACCGACTCC	CTATGAACTCCTTTACCGACTCCGGAA[ACCCTAAGTTCCCG]GAACTCCGTGAAGGAAAATTGTATTCAAGA	71					5	0	0	NA
TTCAAGTTCACGGCGTTCCAGGC	TTCc--TTCACGGaGTTCCgGGa	4	2	6	10_MS1_M550	CGTGAAGGAAAATTGTATTCAAGA	CTATGAACTCCTTTACCGACTCC	CTATGAACTCCTTTACCGACTCCGGAA[ACCCTATGTTCCCG]GAACTCCGTGAAGGAAAATTGTATTCAAGA	71					4	0	0	NA
TTCAAGTTCACGGCGTTCCAGGC	TTCAAGTTCACcGaGTTCtc--C	4	2	6	10_MS1_M2410	TGGTGAATCCACACATAGTCACA	CTGTGTCGCTTCAAGTTCACC	CTGTGTCGCTTCAAGTTCACCGAGT[TCTCCCGCATTGGA]TCCATGCCCTGCCATGGTGAATCCACACATAGTCACA	76					3	0	0	NA
TTCAAGTTCACGGCGTTCCAGGC	TTCc--TTCACGGaGTTCCgGGa	4	2	6	10_MS1_M2411	CGTGAAGGAAAGTTGTATTCAAGA	CCTATGAACTCCTTTACCGACTCT	CCTATGAACTCCTTTACCGACTCTGGAA[ACCCTAAGTTCCCG]GAACTCCGTGAAGGAAAGTTGTATTCAAGA	72					5	0	0	NA
TTCAAGTTCACGGCGTTCCAGGC	TTCc--TTCACGGaGTTCCgGGa	4	2	6	10_MS1_M2412	GAAGGAAAGTTGTATTCAAGACATAA	GCCCTATGAACTCCTTTACTGAC	GCCCTATGAACTCCTTTACTGACTCCGGAA[ACCCTAAGTTCCCG]GAACTCCGTGAAGGAAAGTTGTATTCAAGACATAA	79					5	0	0	NA
TTCAAGTTCACGGCGTTCCAGGC	TTCAAagTCAC--CGgTCCAcGC	4	2	6	10_MS1_M2413	CATAAGCTGTTTGCGCGTC	ACTCCTCCTGTACCCACTCCA	ACTCCTCCTGTACCCACTCCAGGCAGCGAAGTCCGGGCTCTCGGTCCGGCACTTCAAAGTCACCGGTC[CACGCGCCCAGCTC]ATGGTATGAATCCATAAGCTGTTTGCGCGTC	113					1	0	0	NA
TTCAAGTTCACGGCGTTCCAGGC	TTCc--TTCACGGaGTTCCgGGa	4	2	6	10_MS1_M552	GAAGGAAAGTTGTATTCAAGACATAA	CTATGAACTCCTTTACCGACTCC	CTATGAACTCCTTTACCGACTCCGGAA[ACCCTAAGTTCCCG]GAACTCCGTGAAGGAAAGTTGTATTCAAGACATAA	76					4	0	0	NA
TTCAAGTTCACGGCGTTCCAGGC	TTCAAtTTC--GGttTTCtAGGC	4	2	6	10_MS1_M553	TAATTAGCTTCGTCCTCCTTTACT	TTGTCTCTGAAGGTCTTCAATTTC	TTGTCTCTGAAGGTCTTCAATTTCGGTTTTC[TAGGCTTCGGCCTG]AGCTTTGTAATTAGCTTCGTCCTCCTTTACT	76					4	0	0	NA
TTCAAGTTCACGGCGTTCCAGGC	TTCAtGTTCAa--CtTTCaAGGC	4	2	6	10_MS1_M554	AGTTGAACATGAATTTGTCGCA	GACTCTCCATTTCTTGCTACCTG	GACTCTCCATTTCTTGCTACCTGCAGAGAGAGAGTTCTGTCGGTGCGTCTGTTTT[GGGTCTATAGCCTT]GAAAGTTGAACATGAATTTGTCGCA	94					3	0	0	NA
TTCAAGTTCACGGCGTTCCAGGC	TTCAtGTTCA--GCcTaCCAGaC	4	2	6	10_MS1_M555	GAACATGAACATTCCTCCCAAG	GTCGTCCCCTTACATCTCTACTT	GTCGTCCCCTTACATCTCTACTTAAGAAAGGT[CAGGTGTTTGTCTG]GTAGGCTGAACATGAACATTCCTCCCAAG	75					4	0	0	NA
TTCAAGTTCACGGCGTTCCAGGC	TTCAAGTTCACccgGTTCa--GC	4	2	6	10_MS1_M556	GGGATAGTAGTTGGCATAGGGT	CGACTACTTCATCTTCCACCAGT	CGACTACTTCATCTTCCACCAGTACTTCTTGAATTTCAAGTTCACCCGGT[TCAGCTTCTACTTC]TACATGGTTGGCTTGCCCCCCGGTTGACAGATAAGGGCTGACTCTTTCCTGCCGAAGCCTGGCCTTGCTTCAATGGAGCCGGTGTAGTGTAGGCAGCCCTGTTGGGATAGTAGTTGGCATAGGGT	189					4	0	0	NA
TTCAAGTTCACGGCGTTCCAGGC	TTCc--TTCACGGaGTTCCgGGa	4	2	6	10_MS1_M559	AGTTTGGGCATTTATGGACTTA	AGACTTCTTCTTCTTCTTCGTGC	AGACTTCTTCTTCTTCTTCGTGCTCTAACATAACCATATACATGCATAAGAATGGATGTCATGGAATGCTCATGAGGATGCAAAGATAATATAAACTTATTATTTAGGTCTTGAGTACAACTTTCCTTCACGGAGTTC[CGGGAACCTAGGGT]TTCCGGAGTCAGTAAAGGAGTTCATGGAGCAGGGGGGGTGGTTTTGGGTTTAGGGATCAAACAAGGTCCAAATCAACCCAAATTCTACCCAAGGCTTCTAAATATTGGTTTAAGTGCCCATAAAAAGTTTGGGCATTTATGGACTTA	299					3	0	0	NA
TTCAAGTTCACGGCGTTCCAGGC	TTCc--TTCACGGaGTTCCgGGa	4	2	6	10_MS1_M560	CAGTAAAGGAGTTCATGGAGCAG	TTTAGGTCTTGAGTACAACTTTCCTT	TTTAGGTCTTGAGTACAACTTTCCTTCACGGAGTTC[CGGGAACCTAGGGT]TTCCGGAGTCAGTAAAGGAGTTCATGGAGCAG	82					4	0	0	NA
TTCAAGTTCACGGCGTTCCAGGC	TTCAAGTgCAaaGCaTT--AGGC	4	2	6	10_MS1_M2414	TTTGCACTTGAAGCATCTCTGT	CAAAACATCTCCTTGTCCCTTC	CAAAACATCTCCTTGTCCCTTCGTCTTTGTCCTTGTATGGACAAGATGC[GATGAGGTGGCCTA]ATGCTTTGCACTTGAAGCATCTCTGT	89					3	0	0	NA
TTCAAGTTCACGGCGTTCCAGGC	TTCtAGTTCtaGGCaTTCCA--C	4	2	6	10_MS1_M561	TTTTATACATGAATGCATGGTGAG	TTGATGCATTAGGAATTTTCTTC	TTGATGCATTAGGAATTTTCTTCCTAGGCATT[TTAACATGAGTGGA]ATGCCTAGAACTAGAAGCCTCATTTTTATACATGAATGCATGGTGAG	93					2	0	0	NA
TTCAAGTTCACGGCGTTCCAGGC	TTCc--TTCACGGatTTCCAGGa	4	2	6	10_MS1_M2415	AATAGTGGAGTTCATAGGGCAGAA	CTCATGTAATGCTTATACAAATGCAA	CTCATGTAATGCTTATACAAATGCAAAGATAATAAAAGTACATTATCTTAGGTCTTGAATACAATTTTCCTTCACGGATTTC[CAGGATACTAGGGT]CTTTGGAGTCAATAGTGGAGTTCATAGGGCAGAA	130					3	0	0	NA
TTCAAGTTCACGGCG--TTCCAGGC	TTCAAGaTtACGaCGAGTTCtAGGC	4	2	6	10_MS1_M2305	CTAGAAATATCCTTCCACGGCT	TCAAAGTGCAGAACAGAAACGTA	TCAAAGTGCAGAACAGAAACGTAGATACACGCGGCCTTCACAGGCAGCCGACTGGGGGTTGCCGCTAA[CCCACGCCTAGAAC]TCGTCGTAATCTTGAAACTCCTAGAAATATCCTTCCACGGCT	124					0	NA	0	NA
TTCAAGTTCACGGCGTTCCAGGC	TTCAAGTTaACGcCGTT--AGtt	4	2	6	10_MS1_M2416	CGATCCCTTCAATACCACTAGA	AATATGATCACAGTAGCAGTGGG	AATATGATCACAGTAGCAGTGGGTACCGTGCCGGTGGTACATTATGGAGAAAATTCCTTCAATGCCATCCAAACTTATACTAATCCCTTCAATGCCATCAGATTTTATGGCTTCCCTTCAATGCCATCAAATTTAAATTCTAATCCCTTAAATGCCATTGCCGTTAGTTTCAAGTTAACGCCGT[TAGTTATATTTAAA]GCAAATCCCTCCAATGCCATCAAAATCTATACCGATCCCTTCAATACCACTAGA	252					1	0	0	NA
TTCAAGTTCACGGCGTTCCAGGC	TTCAAGTTaACGcCGTT--AGtt	4	2	6	10_MS1_M563	TGCCACTAGAAATTGGTTTGAC	TTCTCTGTCTTTTAGGTCCATCC	TTCTCTGTCTTTTAGGTCCATCCACAGGCCGGGCGCATAATTTAGAGAAAATCTGTTCAATGCCATCCAAACTTATACTAATCCCTTCAATGCCATCAGATTTTATGGCTTCCCTTCAATGCCATCAAATTTAAATTCTAATCCCTTAAATGCCATTGCCGTTAGTTTCAAGTTAACGCCGT[TAGTTCTATTTAAA]GCAAATCTCTCCAATGCCATCAAAATTTATATCAATCCCTTCAATGCCACTAGAAATTGGTTTGAC	262					2	0	0	NA
TTCAAGTTCACGGCGTTCCAGGC	TTCctGTTCACGGtGTTg--GGC	4	2	6	10_MS1_M2417	TGAACAGGAACTAGTAGATCGCA	AGCAATGGAACTCACGATGG	AGCAATGGAACTCACGATGGTGAGAC[TGGCGCCTTGCCCA]ACACCGTGAACAGGAACTAGTAGATCGCA	69					1	0	0	NA
TTCAAGTTCACGGCGTTCCAGGC	TTCAAGTgCAaaGCaTT--AGGC	4	2	6	10_MS1_M564	AAGGAAAATGACAAACTGCAAG	AAGTGAAGAAATCAAGATGAGACAA	AAGTGAAGAAATCAAGATGAGACAAGAGAAAGGTAATGATTTAATTAGTCATGTTGTCTACACTAATAATCTCTCTATGTCATCCAAAAGTAAAAAGAGAAGAGGAAAAAGGAGATGCTTCAAGTGCAAAGCAT[TAGGCCACCTCATC]GCGTCTTGTCCGTACAACGACAAGGATGAAGGGGCAATGAGATGTTTTGGATGCAACAACAAGGACCACATGATCACTTCATGTCCGGTCATGAAGAATCAAAGATGTGCATTCTCCAAGATGACTCTCACCAAGGAAAATGACAAACTGCAAG	302					1	0	0	NA
TTCAAGTTCACGGCGTTCCAGGC	TTCc--TTCACGGaGTTCCgGGa	4	2	6	10_MS1_M565	GAAGGAAAGTTGTATTCAAGACATAA	CTATGAACTCCTTTACCGACTCC	CTATGAACTCCTTTACCGACTCCGGAA[ACCCTAAGTTCCCG]GAACTCCGTGAAGGAAAGTTGTATTCAAGACATAA	76					5	0	0	NA
TTCAAGTTCACGGCGTTCCAGGC	TTCc--TTCACGGaGTTCCgGGa	4	2	6	10_MS1_M566	GAAGGAAAGTTGTATTCAAGACATAA	CTATGAACTCCTTTACCGACTCC	CTATGAACTCCTTTACCGACTCCGGAA[ACCCTAAGTTCCCG]GAACTCCGTGAAGGAAAGTTGTATTCAAGACATAA	76					4	0	0	NA
TTCAAGTTCACGGCGTTCCAGGC	TTCAAGTgCAaGaaGTT--AGGC	4	2	6	10_MS1_M2418	TTTTGTACTTGAATGACATGGAGAG	ACTCCTTGTCACTTCATTCTTGTCT	ACTCCTTGTCACTTCATTCTTGTCTTTGTACGGACAAGACGC[GATGAGGTGGCCTA]ACTTCTTGCACTTGAAACACCTCCTTTTTCCTTTTCCCTTTTTGTACTTGAATGACATGGAGAG	120					4	0	0	NA
TTCAAGTTCACGGCGTTCCAGGC	TTCAAtTTCACGc--TTCtgGGC	4	2	6	10_MS1_M2419	AAACAACTAGCCAGAGCTAAAGAG	AATAAAGGAAGACGAAGCTATTT	AATAAAGGAAGACGAAGCTATTTTTAGAGGT[CAAGCCGAAGCCCA]GAAGCGTGAAATTGAAGATCTTCGAAAACAACTAGCCAGAGCTAAAGAG	94					2	0	0	NA
TTCAAGTTCACGGCGTTCCAGGC	TTCAAtTTCACGc--TTCtAaGC	4	2	6	10_MS1_M567	AAACAACTAGCTAGAGCTAAAGAGG	ACTAAGGAACGAAGGTCTCAAAA	ACTAAGGAACGAAGGTCTCAAAAAAGATAAAATATTATATTCATTGATAAATAGAATAAAAGAAGACGAAACTACTTTTAAAGCT[CAAGCTGAGGCTTA]GAAGCGTGAAATTGAAGATCTTCAAAAACAACTAGCTAGAGCTAAAGAGG	149					1	0	0	NA
TTCAAGTTCACGGCGTTCCAGGC	TTCAcGTTCA--GCtTTgCAaGC	4	2	6	10_MS1_M568	AATCAAGTATATCCTGAATTTCCC	AGTTAGTATATGTCTTTGATCGTCGT	AGTTAGTATATGTCTTTGATCGTCGTCCCTGCACTTCACGTTCAGCTTTG[CAAGCATATTCAAA]CAATGTGGTTATATCAAAATAATCCTTATAATCAAGTATATCCTGAATTTCCC	117					5	0	0	NA
TTCAAGTTCACGGCGTTCCAGGC	TTCAAGTgCAaGaaGTT--AGGC	4	2	6	10_MS1_M2306	TTTTGTACTTGAATGACATGGAGAG	ATTGTCCCTTCATTCTTATCTTTGT	ATTGTCCCTTCATTCTTATCTTTGTACGGACAAGACGC[GATGAGGTGGCCTA]ACTTCTTGCACTTGAAACACCTCCTTTTTCCTTTTCCCTTTTTGTACTTGAATGACATGGAGAG	116					4	0	0	NA
TTCAAGTTCACGGCGTTCCAGGC	TTCAAaTTCA--GCGgTCCgcGC	4	2	6	10_MS1_M569	CTGAATTTGAAGTGCCGGAG	GACACGCAAACAGCTTATGGA	GACACGCAAACAGCTTATGGATTCATACCAT[GAGCTGGGCGCGCG]GACCGCTGAATTTGAAGTGCCGGAG	70					3	0	0	NA
TTCAAGTTCACGGCGTTCCAGGC	TTCgAGTgCACGGCG--CCAGca	4	2	6	10_MS1_M570	GGCACAAGAACGTGAGTAAGC	GTCCTCATCAATATCTCTACGCTC	GTCCTCATCAATATCTCTACGCTCGATCACTTCGAGTGCACGGCGC[CAGCAGGAGGCCGA]GATCGCCGTGGCACAAGAACGTGAGTAAGC	90					3	0	0	NA
TTCAAGTTCACGGCGTTCCAGGC	TTCAAGTTCA--GaGTTttAGaC	4	2	6	10_MS1_M571	TTTAGAGTTAGCCAGCCAGGTA	CCACTAAAAGAAGGTTCAGAGGT	CCACTAAAAGAAGGTTCAGAGGTGCTTTCAGATTTGCACTGTGAGAAAGTCAGCTTTTAGAAAAAGCTGCTTCCTGGATCCAGCCATTTGGTTGGCTTTTGGCTTTTAGGGGGCAAAAGCCAAAGCCAAAAGTCAAACCAAAC[ACACCCTAAGTCTA]AAACTCTGAACTTGAATACTGCACTGACTAGTGACTACTGAAACTGAACAGAAAAACGACATGAGATTTAGAGTTAGCCAGCCAGGTA	245					0	NA	0	NA
TTCAAGTTCACGGCGTTCCAGGC	TTCAAGTgCAaGaaGTT--AGGC	4	2	6	10_MS1_M572	AACAATAAGGACCACACGATCAC	TCCATGTCATTCAAGTACACAAAG	TCCATGTCATTCAAGTACACAAAGGGAAAAGGAAGAAGGAGGTGTTTCAAGTGCAAGAAGT[TAGGCCACCTCATC]GCGTCTTGTCCAGACAAAGACAAAAATGAAGGGACAAGGAGTTGTTTTGGATGCAACAATAAGGACCACACGATCAC	152					3	0	0	NA
TTCAAGTTCACGGCGTTCCAGGC	TTCcAG--CACGGCGcTCCAttC	4	2	6	10_MS1_M575	CTTGGCCAGCTAACTTCTGAG	CCAGCGTGACTACACCTTCC	CCAGCGTGACTACACCTTCCAGCACGGCGCTC[CATTCCAAGGGATC]AACTACCTCGACGAGCGAAGTCCCCTGGCGCCACACCTGCAAGTGACGCCTTGGCCAGCTAACTTCTGAG	116					2	0	0	NA
TTCAAGTTCACGGCGTTCCAGGC	TTCAAtTTCACac--TTCtAGGC	4	2	6	10_MS1_M576	GGAAGTAGCTTCGTCTTCTTTTAT	GCACACTTTAACTTCGCTTCAG	GCACACTTTAACTTCGCTTCAGCCAGCTGTTTCTGAAGATTTTCAATTTCACACTTC[TAGGCTTCAGCCTG]GGCTTTGGAAGTAGCTTCGTCTTCTTTTAT	101					3	0	0	NA
TTCAAGTTCACGGCGTTCCAGGC	TTCAAGTTaA--GCGTgCttGGC	4	2	6	10_MS1_M443	CGCATGAGTGAAGACAAAGTGT	TGTTTGAACATTCAAGTTAAGCG	TGTTTGAACATTCAAGTTAAGCGTGC[TTGGCTTGAAGCAA]TTTGGGATGGGTGACCGACCGAAAAGTTTTCTCGGATGCGCATGAGTGAAGACAAAGTGT	100					1	0	0	NA
TTCAAGTTCACGGCGTTCCAGGC	TTCtAGTTCtaGGCaTTCCA--C	4	2	6	10_MS1_M577	GAAAATTCCTAATGCATCAAAAG	ATCCATGCTAGAAAACCTCATAA	ATCCATGCTAGAAAACCTCATAATGTTTCTCATCATGCTTTTATGTATAAAAATGAGGCTTCTAGTTCTAGGCAT[TCCACTCATATCAA]AATGCCTAAGAAGAAAATTCCTAATGCATCAAAAG	124					1	0	0	NA
TTCAAGTTCACGGCGTTCCAGGC	TTCc--TTCACGGaGTTCCgGGa	4	2	6	10_MS1_M2426	TAATTCAAACTTTACCCAAGGCT	ACGTATGTATATAAGAATGGATGCC	ACGTATGTATATAAGAATGGATGCCATGGGATGCTCATGAGGATGCAAAGACAACATAAACTTATTAGTTATGTCTTGAATACAACTTTCCTTCACGGAGTTC[CGGGAACTTAGGGT]TTCCGGAGTCGGTAAAGGAGTTCATAGGGCAGGGGGGGTGTTTTGGGGTTTGGTGATCAAACAAGGTCCAAATTAATTCAAACTTTACCCAAGGCT	213					5	0	0	NA
TTCAAGTTCACGGCGTTCCAGGC	TTCc--TTCACGGaGTTCCgGGa	4	2	6	10_MS1_M2427	TAATTCAAACTTTACCCAAGGCT	ACGTATGTATATAAGAATGGATGCC	ACGTATGTATATAAGAATGGATGCCATGGGATGCTCATGAGGATGCAAAGACAACATAAACTTATTAGTTATGTCTTGAATACAACTTTCCTTCACGGAGTTC[CGGGAACTTAGGGT]TTCCGGAGTCGGTAAAGGAGTTCATAGGGCAGGGGGGTGTTTTGGGGTTTGGTGATCAAACAAGGTCCAAATTAATTCAAACTTTACCCAAGGCT	212					5	0	0	NA
TTCAAGTTCACGGCGTTCCAGGC	TTCAAtTTCACtt--TTCtAGGC	4	2	6	10_MS1_M578	AATTGAAGACCTTCGAAAACAGT	GGTAAACAAGATAAAAGAAGACGAA	GGTAAACAAGATAAAAGAAGACGAAGCTAGTTCCAAAGTT[CAAGCTGAGGCCTA]GAAAAGTGAAATTGAAGACCTTCGAAAACAGT	86					4	0	0	NA
TTCAAGTTCACGGCGTTCCAGGC	TTCAAGTTCgCGagGTTCa--GC	4	2	6	10_MS1_M579	TCGGTGAAGAAGTCAATGAAAA	GACCATATTTTCCTTTCACCAAC	GACCATATTTTCCTTTCACCAACTACTGTCCCAATAGGGCTGCCTACACTACACCGGCTCCAATGAAGCAAGGTCAGGCCTCAGCGGGCAAGAGTCAGCCCCTGTCTGTCATCCGGGGACAAGCCAACCATGCA[GAAGTAGAAGCTGA]ACCTCGCGAACTTGAAATTCAAGAAGAAGTGCTAGTTGAAGATGAAGTAGTCGGTGAAGAAGTCAATGAAAA	220					2	0	0	NA
TTCAAGTTCACGGCGTTCCAGGC	TTCc--TTCACGGaGTTCCgGGa	4	2	6	10_MS1_M580	GAAGGAAAGTTGTATTCAAGACATAG	CTATGAACTCCTTTACCGACTCC	CTATGAACTCCTTTACCGACTCCGGAA[ACCCTAAGTTCCCG]GAACTCCGTGAAGGAAAGTTGTATTCAAGACATAG	76					5	0	0	NA
TTCAAGTTCACGGCGTTCCAGGC	TTCc--TTCACGGaGTTCCgGGa	4	2	6	10_MS1_M581	GAAGGAAAGTTGTATTCAAGACATAA	CTATGAACTCCTTTACCGACTCC	CTATGAACTCCTTTACCGACTCCGGAA[ACCCTAAGTTCCCG]GAACTCCGTGAAGGAAAGTTGTATTCAAGACATAA	76					5	0	0	NA
[truncated: 2,227 more rows]

## Sheet: SpCas12f1 3X45C MS26
DNASeq	RNASeq	Mismatch	Bulge	MMB	MIPS_ID	MIPS_LigArm	MIPS_ExtArm	MIPS_AmpliconSeq	MIPS_AmpliconLen	AmpliSeq_FP	AmpliSeq_RP	Amplicon_Seq	Amplicon_Len	T0's analysed (MIPS)	T0's edited (MIPS)	T0's analysed (Amplicon)	T0's edited (Amplicon)
[truncated: 3,719 more rows]

[truncated: 2 more sheets: SpCas12f1 1X45C WAXY, SpCas12f1 3X45C WAXY]
