# Supplementary material for: Miniature type V-F CRISPR-Cas nucleases enable targeted DNA modification in cells
Source: Nat Commun. 2021 Oct 26;12:6191. doi: 10.1038/s41467-021-26469-4 (PMC8548392; doi:10.1038/s41467-021-26469-4)
Supplement: Supplementary file 8 — Source data [file 41467_2021_26469_MOESM8_ESM.xlsx]

## Sheet: Figure 2b
Figure 2b	SpCas12f1 cleavage of supercoiled and linear DNA forms in vitro.

## Sheet: Figure 3b
		Average	STD	rep1	rep2	rep3
SpCas12f1	VEGFA2	0.03639	0.01028	0.044305	0.040088	0.024775
	VEGFA3	0.00104	0.0009142	0	0.001717	0.001403
	DNMT1	0.01238	0.001278	0.013839	0.011462	0.011839
AsCas12f1	VEGFA2	0	0	0	0	0
	VEGFA3	0	0	0	0	0
	DNMT1	0	0	0	0	0
AsCas12a	VEGFA2	0.4669	0.0301	0.433476	0.49191	0.475222
	VEGFA3	0.4436	0.04111	0.488893	0.408677	0.433154
	DNMT1	0.6995	0.03293	0.737486	0.678963	0.682053

## Sheet: Figure 3d
		Average	STD	rep1	rep2	rep3
ms26	Ctrl	8.16667e-05	3.57911e-05	9.26667e-05	0.000110667	4.16667e-05
	45°C	0.00535567	0.000797183	0.00488	0.004911	0.006276
	37°C	4.63333e-05	2.89885e-05	5.5e-05	7e-05	1.4e-05
	28°C Only	0.000181	0.000157102	0.000282	0.000261	0
waxy	Ctrl	0.000787889	8.61409e-05	0.000867333	0.000696333	0.0008
	45°C	0.007431	0.00144673	0.00602	0.008911	0.007362
	37°C	0.000867333	0.0002385	0.001106	0.000867	0.000629
	28°C Only	0.00104533	0.000917303	0.001716	0.00142	0

## Sheet: Figure 3e
		ms26	waxy
SpCas12f1	28°C Only	0	0
	1x 45°C	0.144385	0.381395
	3x 45°C	0.310811	0.585938
SpCas9		0.755319	0.820513

## Sheet: Figure 3f
Source data can be found in Supplementary Data 1 for the waxy target site.
Source data can be found in Supplementary Data 2 for the ms26 target site.

## Sheet: Supplementary Fig. 3a
Supplementary Fig. 3a	AsCas12f1 RNP complex efficiently cleaves supercoiled and linear plasmid dsDNA targets.

## Sheet: Supplementary Fig. 3b
Supplementary Fig. 3b	Alanine substitution of conserved RuvC active site residues (dSpCas12f1 – D228A, dAsCas12f1 – D225A) completely abolishes DNA cleavage activity for both Cas12f1 nucleases.

## Sheet: Supplementary Fig. 5a-d
Supplementary Fig. 5	Cleavage of radiolabeled dsDNA oligoduplexes by in vitro assembled SpCas12f1 (a, b) and AsCas12f1 (c, d) RNP complexes.
	a						b						c					d

## Sheet: Supplementary Fig. 6a-d
Supplementary Fig. 6	Cleavage of radiolabeled ssDNA by in vitro assembled SpCas12f1 (a, b) and AsCas12f1 (c, d) RNP complexes.
	a					b						c						d

## Sheet: Supplementary Fig. 7a-d
Supplementary Fig. 7	Collateral non-specific M13 ssDNA degradation activity by SpCas12f1 (a) and AsCas12f1 (b) is triggered by ssDNA or PAM-containing dsDNA targets.
	a											b
	As observed for Cas12a (Chen et al., Science, 360: 436-439, 2018), slight nuclease activity against non-specific ssDNA can be seen without any DNA activator for SpCas12f1 (c) and AsCas12f1 (d)
	c											d

[truncated: 2 more sheets: Supplementary Fig. 8a,c, Supplementary Fig. 9a-b]
